# Supplementary material for: Genome-wide association and epistatic interactions of flowering time in soybean cultivar
Source: PLoS One. 2020 Jan 22;15(1):e0228114. doi: 10.1371/journal.pone.0228114 (PMC6975553; doi:10.1371/journal.pone.0228114)
Supplement: S1 Dataset — (XLSX) [file pone.0228114.s001.xlsx]

## Sheet: Cutivar 2662 samples
S1 Dataset. Sample information of origin, maturity group, and flowering time
Accessions name	Accession number	Origin	Group	14 DTF	Maturity Group
Daewon	CD-1164	South Korea	Improved line	41-45	Unknown
Taekwang	CD-1165	South Korea	Improved line	41-45	Unknown
Cheonsang	CD-1166	South Korea	Improved line	41-45	Unknown
Daepoong	CD-1167	South Korea	Improved line	36-40	Unknown
Seonyu	CD-1168	South Korea	Improved line	36-40	Unknown
Wooram	CD-1169	South Korea	Improved line	41-45	Unknown
Saedanbaek	CD-1170	South Korea	Improved line	41-45	Unknown
Nampung	CD-1171	South Korea	Improved line	36-40	Unknown
Hwangkeum	CD-1172	South Korea	Improved line	36-40	Unknown
Jinpum2	CD-1173	South Korea	Improved line	41-45	Unknown
Shingi	CD-1174	South Korea	Improved line	46-50	Unknown
Daeyang	CD-1175	South Korea	Improved line	41-45	Unknown
Daeha	CD-1176	South Korea	Improved line	41-45	Unknown
Jangyeob	CD-1177	South Korea	Improved line	36-40	Unknown
Baegun	CD-1178	South Korea	Improved line	46-50	Unknown
Saeal	CD-1179	South Korea	Improved line	41-45	Unknown
Bogwang	CD-1180	South Korea	Improved line	46-50	Unknown
Dankyeong	CD-1181	South Korea	Improved line	36-40	Unknown
Muhan	CD-1182	South Korea	Improved line	41-45	Unknown
Jangsu	CD-1183	South Korea	Improved line	41-45	Unknown
Danweonkong	CD-1184	South Korea	Improved line	36-40	Unknown
Mallikong	CD-1185	South Korea	Improved line	41-45	Unknown
Samnamkong	CD-1186	South Korea	Improved line	41-45	Unknown
Danbaek	CD-1188	South Korea	Improved line	46-50	Unknown
Duyoukong	CD-1189	South Korea	Improved line	36-40	Unknown
Geumgangkong	CD-1191	South Korea	Improved line	36-40	Unknown
Alchankong	CD-1192	South Korea	Improved line	41-45	Unknown
Dajangkong	CD-1193	South Korea	Improved line	41-45	Unknown
Sodamkong	CD-1195	South Korea	Improved line	41-45	Unknown
Songhagkong	CD-1196	South Korea	Improved line	46-50	Unknown
Ilmikong	CD-1197	South Korea	Improved line	36-40	Unknown
Jangwonkong	CD-1199	South Korea	Improved line	36-40	Unknown
Jinmi	CD-1200	South Korea	Improved line	36-40	Unknown
Hojang	CD-1201	South Korea	Improved line	41-45	Unknown
Daemang	CD-1202	South Korea	Improved line	36-40	Unknown
Daemang2	CD-1203	South Korea	Improved line	36-40	Unknown
Mansu	CD-1204	South Korea	Improved line	41-45	Unknown
Jungmo3003	CD-1205	South Korea	Improved line	36-40	Unknown
Jungmo3004	CD-1206	South Korea	Improved line	46-50	Unknown
Jungmo3006	CD-1207	South Korea	Improved line	41-45	Unknown
Jungmo3007	CD-1208	South Korea	Improved line	46-50	Unknown
Jungmo3005	CD-1209	South Korea	Improved line	46-50	Unknown
Neulchan	CD-1210	South Korea	Improved line	36-40	Unknown
Yonpoong	CD-1211	South Korea	Improved line	36-40	Unknown
Jangyeonkong	CD-1212	South Korea	Improved line	36-40	Unknown
Manpung	CD-1213	South Korea	Improved line	36-40	Unknown
Gangilkong	CD-1214	South Korea	Improved line	36-40	Unknown
Soyangkong	CD-1215	South Korea	Improved line	31-35	Unknown
Cheongakong	CD-1216	South Korea	Improved line	31-35	Unknown
Hoban	CD-1217	South Korea	Improved line	36-40	Unknown
Daewangkong	CD-1218	South Korea	Improved line	41-45	Unknown
Heatsalkong	CD-1219	South Korea	Improved line	36-40	Unknown
Milyang216	CD-1220	South Korea	Improved line	46-50	Unknown
Milyang232	CD-1221	South Korea	Improved line	46-50	Unknown
Milyang242	CD-1222	South Korea	Improved line	36-40	Unknown
Socheong2	CD-1223	South Korea	Improved line	46-50	Unknown
Pungsannamulkong	CD-1224	South Korea	Improved line	46-50	Unknown
Pungwon	CD-1225	South Korea	Improved line	36-40	Unknown
Wongwang	CD-1226	South Korea	Improved line	46-50	Unknown
Wonheug	CD-1227	South Korea	Improved line	46-50	Unknown
Joyang	CD-1228	South Korea	Improved line	41-45	Unknown
Sinhwa	CD-1229	South Korea	Improved line	46-50	Unknown
Shingang	CD-1230	South Korea	Improved line	41-45	Unknown
Eunhakong	CD-1231	South Korea	Improved line	36-40	Unknown
Namhaekong	CD-1232	South Korea	Improved line	46-50	Unknown
Bukwang	CD-1233	South Korea	Improved line	46-50	Unknown
Kwangan	CD-1234	South Korea	Improved line	46-50	Unknown
Pureun-A	CD-1235	South Korea	Improved line	31-35	Unknown
Hannamkong	CD-1236	South Korea	Improved line	41-45	Unknown
Myeongjunamul	CD-1237	South Korea	Improved line	36-40	Unknown
Iksannamulkong	CD-1238	South Korea	Improved line	46-50	Unknown
Sobaegnamulkong	CD-1239	South Korea	Improved line	41-45	Unknown
Tawonkong	CD-1240	South Korea	Improved line	36-40	Unknown
Somyeongnamul	CD-1241	South Korea	Improved line	46-50	Unknown
Paldonamul	CD-1242	South Korea	Improved line	41-45	Unknown
Sowonkong	CD-1243	South Korea	Improved line	46-50	Unknown
Doremi	CD-1244	South Korea	Improved line	41-45	Unknown
Soho	CD-1245	South Korea	Improved line	41-45	Unknown
Saebyeol	CD-1246	South Korea	Improved line	46-50	Unknown
Sorog	CD-1247	South Korea	Improved line	46-50	Unknown
Anpyeong	CD-1248	South Korea	Improved line	41-45	Unknown
Sunam	CD-1249	South Korea	Improved line	46-50	Unknown
Dagi	CD-1250	South Korea	Improved line	41-45	Unknown
Dachae	CD-1251	South Korea	Improved line	41-45	Unknown
Sojin	CD-1252	South Korea	Improved line	41-45	Unknown
Bosug	CD-1253	South Korea	Improved line	46-50	Unknown
Sokang	CD-1254	South Korea	Improved line	41-45	Unknown
Nogchae	CD-1255	South Korea	Improved line	31-35	Unknown
Wonhwang	CD-1256	South Korea	Improved line	36-40	Unknown
Jangki	CD-1257	South Korea	Improved line	46-50	Unknown
Jonam	CD-1258	South Korea	Improved line	36-40	Unknown
Hoseo	CD-1259	South Korea	Improved line	46-50	Unknown
Galchae	CD-1261	South Korea	Improved line	46-50	Unknown
Sohwang	CD-1262	South Korea	Improved line	46-50	Unknown
Sowon2010	CD-1263	South Korea	Improved line	41-45	Unknown
Socheong	CD-1264	South Korea	Landrace	46-50	Unknown
Cheongjakong	CD-1265	South Korea	Improved line	46-50	Unknown
Cheongja3	CD-1266	South Korea	Improved line	41-45	Unknown
Cheongdu1	CD-1267	South Korea	Improved line	36-40	Unknown
Daeheug	CD-1268	South Korea	Improved line	41-45	Unknown
Hugseong	CD-1269	South Korea	Improved line	31-35	Unknown
Geomjeongkong5	CD-1270	South Korea	Improved line	36-40	Unknown
Cheongyeob1	CD-1271	South Korea	Improved line	46-50	Unknown
Geomjeongkong1	CD-1272	South Korea	Improved line	36-40	Unknown
Geomjeongkong2	CD-1273	South Korea	Improved line	46-50	Unknown
Ilpumgeomjeongkong	CD-1274	South Korea	Improved line	36-40	Unknown
Jinyulkong	CD-1275	South Korea	Improved line	41-45	Unknown
Geomjeongkong3	CD-1276	South Korea	Improved line	41-45	Unknown
Geomjeongkong4	CD-1277	South Korea	Improved line	41-45	Unknown
Cheongja2	CD-1278	South Korea	Improved line	41-45	Unknown
Ilpumgeomjeong2	CD-1279	South Korea	Improved line	46-50	Unknown
Heugmi	CD-1280	South Korea	Improved line	36-40	Unknown
Seonheukkong	CD-1281	South Korea	Improved line	41-45	Unknown
Heugcheongkong	CD-1282	South Korea	Improved line	41-45	Unknown
Danmi	CD-1283	South Korea	Improved line	36-40	Unknown
Nogwon	CD-1284	South Korea	Improved line	31-35	Unknown
Saeolkong	CD-1285	South Korea	Improved line	31-35	Unknown
Hanol	CD-1286	South Korea	Improved line	31-35	Unknown
Hwangkeumol	CD-1287	South Korea	Improved line	31-35	Unknown
Daol	CD-1288	South Korea	Improved line	31-35	Unknown
Geomjeongsaeol	CD-1289	South Korea	Improved line	31-35	Unknown
Hwaeomputkong	CD-1290	South Korea	Improved line	31-35	Unknown
Geomjeongolkong	CD-1291	South Korea	Improved line	31-35	Unknown
Shillog	CD-1292	South Korea	Improved line	31-35	Unknown
Seonnogkong	CD-1293	South Korea	Improved line	36-40	Unknown
Dajin	CD-1294	South Korea	Improved line	31-35	Unknown
Mirang	CD-1295	South Korea	Improved line	31-35	Unknown
Danmi2	CD-1296	South Korea	Improved line	26-30	Unknown
Chamol	CD-1297	South Korea	Improved line	36-40	Unknown
Adelphia	CD-1345	U.S.A	Improved line	36-40	Unknown
Bancheongdu	CD-1346	South Korea	Landrace	46-50	Unknown
IT21574	CD-1347	South Korea	Landrace	41-45	Unknown
Bongeui	CD-1348	South Korea	Improved line	46-50	Unknown
Boone	CD-1349	U.S.A	Improved line	46-50	Unknown
IT21585	CD-1350	South Korea	Landrace	46-50	Unknown
Crawford	CD-1351	U.S.A	Improved line	46-50	Unknown
Dancheon	CD-1352	South Korea	Landrace	41-45	Unknown
Dancheondamnok	CD-1353	South Korea	Landrace	41-45	Unknown
Heuin	CD-1354	South Korea	Landrace	46-50	Unknown
KLS 119-1	CD-1355	South Korea	Landrace	36-40	Unknown
Ikdonjaerea	CD-1356	South Korea	Landrace	41-45	Unknown
Dusan74	CD-1357	South Korea	Improved line	46-50	Unknown
K.L.S 739-2	CD-1358	South Korea	Landrace	46-50	Unknown
K.L.S 803-2	CD-1359	South Korea	Landrace	46-50	Unknown
Gyeongnam1	CD-1360	South Korea	Landrace	41-45	Unknown
Mack	CD-1361	U.S.A	Improved line	46-50	Unknown
Nonglim5	CD-1362	Japan	Improved line	36-40	Unknown
Oealkong	CD-1363	South Korea	Landrace	41-45	Unknown
Perry	CD-1364	U.S.A	Improved line	36-40	Unknown
Pomana	CD-1365	U.S.A	Improved line	36-40	Unknown
PI 68430	CD-1366	China	Unknown	41-45	II
PI 82218	CD-1367	South Korea	Landrace	41-45	IV
Suwon116	CD-1368	South Korea	Improved line	41-45	Unknown
PI 157410	CD-1369	South Korea	Landrace	46-50	IV
PI 196168	CD-1370	South Korea	Landrace	41-45	V
Pyeongbuktae	CD-1371	South Korea	Landrace	41-45	Unknown
Sugae2	CD-1372	South Korea	Improved line	36-40	Unknown
Sugae29	CD-1373	South Korea	Improved line	41-45	Unknown
KwangKyo	CD-1374	South Korea	Improved line	41-45	Unknown
Sugae34	CD-1375	South Korea	Improved line	41-45	Unknown
Sugae35	CD-1376	South Korea	Improved line	36-40	Unknown
Ilinnangjidu	CD-1377	South Korea	Unknown	46-50	Unknown
Sugae39	CD-1378	South Korea	Improved line	46-50	Unknown
Gangnim	CD-1379	South Korea	Improved line	41-45	Unknown
Sugae47	CD-1380	South Korea	Improved line	46-50	Unknown
Sugae51	CD-1381	South Korea	Improved line	46-50	Unknown
Sugae53	CD-1383	South Korea	Improved line	46-50	Unknown
Sugae55	CD-1384	South Korea	Improved line	41-45	Unknown
Sugae56	CD-1385	South Korea	Improved line	46-50	Unknown
Sugae57	CD-1386	South Korea	Improved line	46-50	Unknown
Sugae59	CD-1387	South Korea	Improved line	46-50	Unknown
Dusan6	CD-1388	South Korea	Improved line	61-65	Unknown
Dusan7	CD-1389	South Korea	Improved line	46-50	Unknown
Dusan61	CD-1390	South Korea	Improved line	41-45	Unknown
Dusan69	CD-1391	South Korea	Improved line	36-40	Unknown
Dusan70	CD-1392	South Korea	Improved line	41-45	Unknown
Dusan73	CD-1393	South Korea	Improved line	36-40	Unknown
Dusan74	CD-1394	South Korea	Improved line	41-45	Unknown
Dusan75	CD-1395	South Korea	Improved line	41-45	Unknown
Dusan83	CD-1396	South Korea	Improved line	51-55	Unknown
Wabash	CD-1397	U.S.A	Improved line	41-45	Unknown
Woodsworth	CD-1398	U.S.A	Improved line	31-35	Unknown
Ulsantae	CD-1399	South Korea	Landrace	41-45	Unknown
Yugwu16	CD-1400	Japan	Improved line	41-45	Unknown
Yugwo25	CD-1401	Japan	Improved line	41-45	Unknown
Ajuggali	DD-0001	South Korea	Landrace	46-50	Unknown
Jangbaegkong	DD-0002	South Korea	Improved line	46-50	Unknown
SLSN293-2	DD-0003	South Korea	Landrace	46-50	Unknown
KLS 901-2	DD-0004	South Korea	Landrace	51-55	Unknown
SLSN-Bonghwoachunyang-5	DD-0005	South Korea	Landrace	41-45	Unknown
Ham-nam	DD-0007	South Korea	Landrace	46-50	Unknown
Kantou #44	DD-0008	Japan	Improved line	46-50	Unknown
KLS101-2	DD-0009	South Korea	Landrace	31-35	Unknown
KLS105	DD-0010	South Korea	Landrace	41-45	Unknown
KLS117	DD-0011	South Korea	Landrace	41-45	Unknown
KLS119-2	DD-0012	South Korea	Landrace	46-50	Unknown
KLS123-1	DD-0013	South Korea	Landrace	41-45	Unknown
KLS125-1	DD-0014	South Korea	Landrace	31-35	Unknown
KLS126-3	DD-0015	South Korea	Landrace	51-55	Unknown
KLS127	DD-0016	South Korea	Landrace	31-35	Unknown
KLS201-1	DD-0017	South Korea	Landrace	46-50	Unknown
KLS205-1	DD-0018	South Korea	Landrace	46-50	Unknown
KLS208	DD-0019	South Korea	Landrace	46-50	Unknown
KLS215	DD-0020	South Korea	Landrace	36-40	Unknown
KLS411-1	DD-0021	South Korea	Landrace	46-50	Unknown
KLS414	DD-0022	South Korea	Landrace	36-40	Unknown
KLS419	DD-0023	South Korea	Landrace	46-50	Unknown
KLS505-3	DD-0024	South Korea	Landrace	46-50	Unknown
KLS 116-1	DD-0025	South Korea	Landrace	46-50	Unknown
KLS511	DD-0026	South Korea	Landrace	41-45	Unknown
KLS607-3	DD-0027	South Korea	Landrace	46-50	Unknown
KLS614-1	DD-0028	South Korea	Landrace	46-50	Unknown
KLS632-1	DD-0029	South Korea	Landrace	46-50	Unknown
KLS701-2	DD-0030	South Korea	Landrace	46-50	Unknown
KLS702-1	DD-0031	South Korea	Landrace	46-50	Unknown
KLS706	DD-0032	South Korea	Landrace	46-50	Unknown
KLS711-1	DD-0033	South Korea	Landrace	41-45	Unknown
KLS713-1	DD-0034	South Korea	Landrace	41-45	Unknown
KLS714-2	DD-0035	South Korea	Landrace	51-55	Unknown
KLS717-2	DD-0036	South Korea	Landrace	41-45	Unknown
KLS723-1	DD-0037	South Korea	Landrace	51-55	Unknown
KLS724-1	DD-0038	South Korea	Landrace	41-45	Unknown
KLS733-1	DD-0039	South Korea	Landrace	41-45	Unknown
KLS736-3	DD-0040	South Korea	Landrace	51-55	Unknown
KLS740	DD-0041	South Korea	Landrace	41-45	Unknown
KLS741	DD-0042	South Korea	Landrace	41-45	Unknown
KLS743-2	DD-0043	South Korea	Landrace	46-50	Unknown
KLS804-1	DD-0044	South Korea	Landrace	46-50	Unknown
KLS806-1	DD-0045	South Korea	Landrace	41-45	Unknown
KLS827	DD-0046	South Korea	Landrace	46-50	Unknown
Lindarin #63	DD-0047	U.S.A	Improved line	31-35	Unknown
Century 84	DD-0048	U.S.A	Improved line	31-35	Unknown
Norchief	DD-0049	U.S.A	Improved line	46-50	Unknown
PI 70213	DD-0051	China	Unknown	31-35	III
PI 79628	DD-0053	China	Unknown	31-35	III
PI 84581	DD-0054	South Korea	Landrace	31-35	III
PI 91163	DD-0056	China	Unknown	41-45	IV
PI 200503	DD-0057	Japan	Unknown	51-55	V
PI 243517	DD-0058	Japan	Unknown	36-40	III
Sugae27	DD-0059	South Korea	Improved line	46-50	Unknown
Yugwo7	DD-0060	Japan	Improved line	46-50	Unknown
KwangKyo	DD-0061	South Korea	Improved line	41-45	Unknown
KLS 129-1	DD-0062	South Korea	Landrace	31-35	Unknown
Lee-68	DD-0063	U.S.A	Improved line	51-55	Unknown
YN4-2	DD-0064	South Korea	Landrace	51-55	Unknown
YN23-4	DD-0065	South Korea	Landrace	46-50	Unknown
YN44	DD-0066	South Korea	Landrace	46-50	Unknown
YN48	DD-0067	South Korea	Landrace	51-55	Unknown
YN55-4	DD-0068	South Korea	Landrace	46-50	Unknown
YN69-2	DD-0069	South Korea	Landrace	46-50	Unknown
YN69-4	DD-0070	South Korea	Landrace	46-50	Unknown
YN85-3	DD-0071	South Korea	Landrace	46-50	Unknown
YJ41	DD-0072	South Korea	Landrace	46-50	Unknown
YN108-4	DD-0073	South Korea	Landrace	41-45	Unknown
YN109-1	DD-0074	South Korea	Landrace	51-55	Unknown
YN122-4	DD-0075	South Korea	Landrace	36-40	Unknown
YN137-2	DD-0076	South Korea	Landrace	46-50	Unknown
YN152-1	DD-0077	South Korea	Landrace	51-55	Unknown
YN154	DD-0078	South Korea	Landrace	51-55	Unknown
YN160-2	DD-0079	South Korea	Landrace	46-50	Unknown
YN162	DD-0080	South Korea	Landrace	46-50	Unknown
YN174	DD-0081	South Korea	Landrace	56-60	Unknown
YN175-3	DD-0082	South Korea	Landrace	51-55	Unknown
YN176-2	DD-0083	South Korea	Landrace	46-50	Unknown
YN176-3	DD-0084	South Korea	Landrace	46-50	Unknown
YN178-3	DD-0085	South Korea	Landrace	46-50	Unknown
YN180-3	DD-0086	South Korea	Landrace	46-50	Unknown
YN188-3	DD-0087	South Korea	Landrace	61-65	Unknown
YN191-4	DD-0088	South Korea	Landrace	46-50	Unknown
YN201-4	DD-0089	South Korea	Landrace	46-50	Unknown
YN208	DD-0090	South Korea	Landrace	46-50	Unknown
YJ73-1	DD-0091	South Korea	Landrace	46-50	Unknown
YN213-2	DD-0092	South Korea	Landrace	46-50	Unknown
YN220-3	DD-0093	South Korea	Landrace	41-45	Unknown
YN228-1	DD-0094	South Korea	Landrace	61-65	Unknown
YJ11	DD-0095	South Korea	Landrace	46-50	Unknown
YJ16-4	DD-0096	South Korea	Landrace	46-50	Unknown
YJ19-1	DD-0097	South Korea	Landrace	41-45	Unknown
YJ88	DD-0100	South Korea	Landrace	46-50	Unknown
YJ105-2	DD-0101	South Korea	Landrace	46-50	Unknown
YJ107-3	DD-0102	South Korea	Landrace	46-50	Unknown
YJ113-1	DD-0104	South Korea	Landrace	46-50	Unknown
YJ138-4	DD-0105	South Korea	Landrace	46-50	Unknown
YJ143-1	DD-0106	South Korea	Landrace	46-50	Unknown
YJ153-1	DD-0107	South Korea	Landrace	46-50	Unknown
YJ190-4	DD-0108	South Korea	Landrace	46-50	Unknown
YJ196-1	DD-0109	South Korea	Landrace	41-45	Unknown
YJ230-2	DD-0110	South Korea	Landrace	46-50	Unknown
YJ212-2	DD-0111	South Korea	Landrace	36-40	Unknown
YJ225-1	DD-0112	South Korea	Landrace	41-45	Unknown
YJ229-3	DD-0113	South Korea	Landrace	36-40	Unknown
YN48	DD-0114	South Korea	Landrace	56-60	Unknown
YJ60-3	DD-0115	South Korea	Landrace	36-40	Unknown
YJ85-2	DD-0116	South Korea	Landrace	46-50	Unknown
YJ91-3	DD-0117	South Korea	Landrace	46-50	Unknown
YJ179-1	DD-0118	South Korea	Landrace	51-55	Unknown
Suwon82	DD-0119	South Korea	Improved line	46-50	Unknown
Suwon98	DD-0120	South Korea	Improved line	41-45	Unknown
Changdan-baekmok	DD-0121	South Korea	Landrace	51-55	Unknown
YB297-2	DD-0122	South Korea	Landrace	41-45	Unknown
YB316-3	DD-0123	South Korea	Landrace	46-50	Unknown
YJ85-1	DD-0124	South Korea	Landrace	46-50	Unknown
YB192-3	DD-0125	South Korea	Landrace	41-45	Unknown
YN105-3	DD-0126	South Korea	Landrace	46-50	Unknown
YN197-1	DD-0127	South Korea	Landrace	41-45	Unknown
KAS370-26	DD-0128	South Korea	Landrace	46-50	Unknown
Suwon103	DD-0129	South Korea	Improved line	61-65	Unknown
Suwon45-3	DD-0130	South Korea	Improved line	51-55	Unknown
Suwon59-2	DD-0131	South Korea	Improved line	46-50	Unknown
YN75-2	DD-0132	South Korea	Landrace	46-50	Unknown
YN83	DD-0133	South Korea	Landrace	41-45	Unknown
YN89-2	DD-0134	South Korea	Landrace	41-45	Unknown
YN98-4	DD-0135	South Korea	Landrace	46-50	Unknown
Milyang1	DD-0136	South Korea	Improved line	56-60	Unknown
YN113-2	DD-0137	South Korea	Landrace	46-50	Unknown
YN118	DD-0138	South Korea	Landrace	46-50	Unknown
YN148-3	DD-0139	South Korea	Landrace	41-45	Unknown
YN168-4	DD-0140	South Korea	Landrace	51-55	Unknown
YN210-4	DD-0141	South Korea	Landrace	46-50	Unknown
YN221-2	DD-0142	South Korea	Landrace	46-50	Unknown
Milyang10	DD-0144	South Korea	Improved line	41-45	Unknown
Milyang12	DD-0145	South Korea	Improved line	51-55	Unknown
YJ93-2	DD-0146	South Korea	Landrace	46-50	Unknown
YJ93-3	DD-0147	South Korea	Landrace	41-45	Unknown
YJ93-4	DD-0148	South Korea	Landrace	46-50	Unknown
YJ98-4	DD-0149	South Korea	Landrace	36-40	Unknown
YJ120-3	DD-0150	South Korea	Landrace	36-40	Unknown
Hourai	DD-0151	Japan	Improved line	46-50	Unknown
YJ165-4	DD-0152	South Korea	Landrace	46-50	Unknown
YJ177-3	DD-0153	South Korea	Landrace	41-45	Unknown
Mokpo1	DD-0154	South Korea	Improved line	41-45	Unknown
YJ207-1	DD-0155	South Korea	Landrace	36-40	Unknown
YJ223-3	DD-0156	South Korea	Landrace	51-55	Unknown
KLS77005-1	DD-0157	South Korea	Landrace	51-55	Unknown
YJ232-2	DD-0158	South Korea	Landrace	46-50	Unknown
YJ234-4	DD-0159	South Korea	Landrace	41-45	Unknown
KAS700-42	DD-0160	South Korea	Landrace	36-40	Unknown
YJ250-1	DD-0161	South Korea	Landrace	41-45	Unknown
YJ256-1	DD-0162	South Korea	Landrace	51-55	Unknown
YJ268	DD-0164	South Korea	Landrace	46-50	Unknown
YJ284-1	DD-0165	South Korea	Landrace	46-50	Unknown
PI 407736	DD-0166	China	Unknown	36-40	IV
YJ296-2	DD-0167	South Korea	Landrace	41-45	Unknown
YJ302-1	DD-0168	South Korea	Landrace	46-50	Unknown
YJ302-3	DD-0169	South Korea	Landrace	41-45	Unknown
YB19-3	DD-0170	South Korea	Landrace	51-55	Unknown
YB24-2	DD-0171	South Korea	Landrace	46-50	Unknown
YB25-3	DD-0172	South Korea	Landrace	46-50	Unknown
YB27	DD-0173	South Korea	Landrace	46-50	Unknown
YB31-3	DD-0174	South Korea	Landrace	46-50	Unknown
YB44	DD-0175	South Korea	Landrace	41-45	Unknown
YB77	DD-0176	South Korea	Landrace	41-45	Unknown
YB132-4	DD-0177	South Korea	Landrace	46-50	Unknown
YB154	DD-0178	South Korea	Landrace	41-45	Unknown
YB182-4	DD-0179	South Korea	Landrace	46-50	Unknown
YB193-3	DD-0180	South Korea	Landrace	41-45	Unknown
YB199	DD-0181	South Korea	Landrace	46-50	Unknown
YB201-2	DD-0182	South Korea	Landrace	51-55	Unknown
YB202-4	DD-0183	South Korea	Landrace	51-55	Unknown
YB213-4	DD-0184	South Korea	Landrace	46-50	Unknown
YB233-3	DD-0186	South Korea	Landrace	51-55	Unknown
YB241	DD-0187	South Korea	Landrace	46-50	Unknown
YB244	DD-0188	South Korea	Landrace	46-50	Unknown
YB262-4	DD-0189	South Korea	Landrace	46-50	Unknown
YB266	DD-0190	South Korea	Landrace	41-45	Unknown
YB293-2	DD-0191	South Korea	Landrace	46-50	Unknown
YB302	DD-0192	South Korea	Landrace	41-45	Unknown
YB303	DD-0193	South Korea	Landrace	46-50	Unknown
YB308-4	DD-0194	South Korea	Landrace	46-50	Unknown
YB331-3	DD-0195	South Korea	Landrace	46-50	Unknown
YB358-1	DD-0197	South Korea	Landrace	41-45	Unknown
KLS77003-4	DD-0198	South Korea	Landrace	51-55	Unknown
KLS77016	DD-0199	South Korea	Landrace	46-50	Unknown
KLS77017	DD-0200	South Korea	Landrace	36-40	Unknown
KLS77026	DD-0201	South Korea	Landrace	46-50	Unknown
KLS77042	DD-0202	South Korea	Landrace	46-50	Unknown
KLS77048	DD-0203	South Korea	Landrace	36-40	Unknown
KLS77056	DD-0204	South Korea	Landrace	41-45	Unknown
KLS77064	DD-0205	South Korea	Landrace	46-50	Unknown
KLS77069	DD-0206	South Korea	Landrace	46-50	Unknown
KLS77090	DD-0207	South Korea	Landrace	41-45	Unknown
KLS77098-1	DD-0208	South Korea	Landrace	41-45	Unknown
KLS77109-4	DD-0210	South Korea	Landrace	46-50	Unknown
KLS77114-1	DD-0211	South Korea	Landrace	51-55	Unknown
KLS77125-1	DD-0212	South Korea	Landrace	46-50	Unknown
KLS77131-2	DD-0213	South Korea	Landrace	46-50	Unknown
KLS77134-2	DD-0214	South Korea	Landrace	46-50	Unknown
KLS140-3	DD-0215	South Korea	Landrace	46-50	Unknown
KLS141	DD-0216	South Korea	Landrace	46-50	Unknown
KLS77191-1	DD-0217	South Korea	Landrace	46-50	Unknown
KLS77213-4	DD-0218	South Korea	Landrace	46-50	Unknown
KLS77214-3	DD-0219	South Korea	Landrace	46-50	Unknown
KLS77170	DD-0220	South Korea	Landrace	51-55	Unknown
KLS77207-1	DD-0221	South Korea	Landrace	46-50	Unknown
Yuwolkong	DD-0222	South Korea	Landrace	36-40	Unknown
IT101025	DD-0223	South Korea	Landrace	31-35	Unknown
Yuwolkong	DD-0224	South Korea	Landrace	36-40	Unknown
IT101110	DD-0225	South Korea	Landrace	36-40	Unknown
Pureunkong	DD-0226	South Korea	Landrace	46-50	Unknown
Geomjeongkong	DD-0227	South Korea	Landrace	46-50	Unknown
IT103415	DD-0228	South Korea	Landrace	41-45	Unknown
IT103619	DD-0229	South Korea	Landrace	41-45	Unknown
IT103631	DD-0230	South Korea	Landrace	41-45	Unknown
IT103954	DD-0231	South Korea	Landrace	41-45	Unknown
IT103960	DD-0232	South Korea	Landrace	46-50	Unknown
IT104009	DD-0233	South Korea	Landrace	46-50	Unknown
IT104023	DD-0234	South Korea	Landrace	31-35	Unknown
IT104038	DD-0235	South Korea	Landrace	36-40	Unknown
Nonduleong	DD-0236	South Korea	Landrace	51-55	Unknown
IT104334	DD-0237	South Korea	Landrace	46-50	Unknown
Kongnamulkong	DD-0238	South Korea	Landrace	51-55	Unknown
IT104441	DD-0239	South Korea	Landrace	46-50	Unknown
IT104553	DD-0240	South Korea	Landrace	46-50	Unknown
IT104704	DD-0241	South Korea	Landrace	36-40	Unknown
IT104887	DD-0243	South Korea	Landrace	41-45	Unknown
IT105237	DD-0244	South Korea	Landrace	46-50	Unknown
IT105267	DD-0245	South Korea	Landrace	46-50	Unknown
IT105268	DD-0246	South Korea	Landrace	51-55	Unknown
IT105278	DD-0247	South Korea	Landrace	41-45	Unknown
Heugkong	DD-0248	South Korea	Landrace	41-45	Unknown
IT105490	DD-0249	South Korea	Landrace	41-45	Unknown
Geomjeongkong	DD-0250	South Korea	Landrace	56-60	Unknown
IT105525	DD-0251	South Korea	Landrace	46-50	Unknown
Geomjeongkong	DD-0252	South Korea	Landrace	46-50	Unknown
IT105640	DD-0253	South Korea	Landrace	41-45	Unknown
IT105754	DD-0254	South Korea	Landrace	46-50	Unknown
Kongnamulkong	DD-0255	South Korea	Landrace	46-50	Unknown
IT105794	DD-0256	South Korea	Landrace	51-55	Unknown
IT108810	DD-0258	South Korea	Landrace	41-45	Unknown
Kongnamulkong	DD-0259	South Korea	Landrace	41-45	Unknown
Geomeun	DD-0260	South Korea	Landrace	51-55	Unknown
Ol	DD-0261	South Korea	Landrace	31-35	Unknown
Cheongkong	DD-0262	South Korea	Landrace	41-45	Unknown
IT110987	DD-0263	South Korea	Landrace	41-45	Unknown
Kongnamulkong	DD-0264	South Korea	Landrace	46-50	Unknown
IT111090	DD-0266	South Korea	Landrace	46-50	Unknown
Kongnamulkong	DD-0267	South Korea	Landrace	46-50	Unknown
Bamkong	DD-0268	South Korea	Landrace	46-50	Unknown
IT112787	DD-0269	South Korea	Landrace	46-50	Unknown
IT112859	DD-0270	South Korea	Landrace	51-55	Unknown
IT112926	DD-0271	South Korea	Landrace	41-45	Unknown
IT113027	DD-0272	South Korea	Landrace	31-35	Unknown
Kongnamulkong	DD-0273	South Korea	Landrace	41-45	Unknown
Cheongtae	DD-0274	South Korea	Landrace	41-45	Unknown
IT113118	DD-0275	South Korea	Landrace	46-50	Unknown
Ajuggalibamkong	DD-0276	South Korea	Landrace	41-45	Unknown
Kongnamulkong	DD-0277	South Korea	Landrace	51-55	Unknown
IT113573	DD-0278	South Korea	Landrace	46-50	Unknown
IT113574	DD-0279	South Korea	Landrace	46-50	Unknown
Kongnamulkong	DD-0280	South Korea	Landrace	51-55	Unknown
KAS150-17-1	DD-0281	South Korea	Landrace	46-50	Unknown
KAS150-22	DD-0282	South Korea	Landrace	46-50	Unknown
KAS150-30	DD-0283	South Korea	Landrace	41-45	Unknown
KAS170-2	DD-0284	South Korea	Landrace	46-50	Unknown
KAS171-6	DD-0285	South Korea	Landrace	51-55	Unknown
KAS171-7	DD-0286	South Korea	Landrace	46-50	Unknown
KAS174-7	DD-0287	South Korea	Landrace	41-45	Unknown
KAS174-9	DD-0288	South Korea	Landrace	46-50	Unknown
KAS230-15	DD-0289	South Korea	Landrace	46-50	Unknown
KAS232-17	DD-0290	South Korea	Landrace	46-50	Unknown
KAS234-8	DD-0291	South Korea	Landrace	46-50	Unknown
KAS243-2	DD-0292	South Korea	Landrace	41-45	Unknown
KAS243-6	DD-0293	South Korea	Landrace	46-50	Unknown
KAS245-5	DD-0294	South Korea	Landrace	46-50	Unknown
KAS245-10	DD-0295	South Korea	Landrace	46-50	Unknown
KAS246-10	DD-0296	South Korea	Landrace	56-60	Unknown
KAS301-21	DD-0297	South Korea	Landrace	46-50	Unknown
KAS302-5	DD-0298	South Korea	Landrace	51-55	Unknown
KAS302-16	DD-0299	South Korea	Landrace	46-50	Unknown
KAS310-11	DD-0300	South Korea	Landrace	46-50	Unknown
KAS331-12	DD-0301	South Korea	Landrace	46-50	Unknown
KAS351-4	DD-0302	South Korea	Landrace	36-40	Unknown
KAS351-20	DD-0303	South Korea	Landrace	41-45	Unknown
KAS352-9	DD-0304	South Korea	Landrace	46-50	Unknown
KAS360-7	DD-0305	South Korea	Landrace	51-55	Unknown
KAS362-10	DD-0306	South Korea	Landrace	46-50	Unknown
KAS380-14	DD-0307	South Korea	Landrace	46-50	Unknown
KAS503-2	DD-0308	South Korea	Landrace	46-50	Unknown
KAS505-1	DD-0309	South Korea	Landrace	56-60	Unknown
KAS510-6	DD-0310	South Korea	Landrace	51-55	Unknown
KAS523-34	DD-0311	South Korea	Landrace	41-45	Unknown
KAS524-19	DD-0312	South Korea	Landrace	41-45	Unknown
KAS524-29	DD-0313	South Korea	Landrace	46-50	Unknown
KAS524-30	DD-0314	South Korea	Landrace	46-50	Unknown
KAS530-20	DD-0315	South Korea	Landrace	46-50	Unknown
KAS530-24	DD-0316	South Korea	Landrace	51-55	Unknown
KAS530-31	DD-0317	South Korea	Landrace	41-45	Unknown
KAS530-39	DD-0318	South Korea	Landrace	51-55	Unknown
KAS531-5	DD-0319	South Korea	Landrace	51-55	Unknown
KAS531-7	DD-0320	South Korea	Landrace	46-50	Unknown
KAS549-12	DD-0321	South Korea	Landrace	41-45	Unknown
KAS551-10	DD-0322	South Korea	Landrace	46-50	Unknown
KAS551-17	DD-0323	South Korea	Landrace	46-50	Unknown
KAS552-10	DD-0324	South Korea	Landrace	41-45	Unknown
KAS560-12	DD-0325	South Korea	Landrace	41-45	Unknown
KAS560-14	DD-0326	South Korea	Landrace	36-40	Unknown
KAS571-23	DD-0327	South Korea	Landrace	41-45	Unknown
KAS574-7	DD-0328	South Korea	Landrace	41-45	Unknown
KAS580-11	DD-0329	South Korea	Landrace	41-45	Unknown
KAS604-9	DD-0330	South Korea	Landrace	46-50	Unknown
KAS625-19	DD-0331	South Korea	Landrace	56-60	Unknown
KAS640-12	DD-0332	South Korea	Landrace	51-55	Unknown
KAS640-38	DD-0333	South Korea	Landrace	56-60	Unknown
KAS640-42	DD-0334	South Korea	Landrace	46-50	Unknown
KAS640-55	DD-0335	South Korea	Landrace	46-50	Unknown
KAS642-11	DD-0336	South Korea	Landrace	51-55	Unknown
KAS643-21	DD-0337	South Korea	Landrace	46-50	Unknown
KAS646-23	DD-0338	South Korea	Landrace	46-50	Unknown
KAS649-3	DD-0339	South Korea	Landrace	36-40	Unknown
KAS651-33	DD-0340	South Korea	Landrace	41-45	Unknown
IT115870	DD-0341	South Korea	Landrace	46-50	Unknown
KAS660-21	DD-0342	South Korea	Landrace	46-50	Unknown
KAS663-14	DD-0343	South Korea	Landrace	41-45	Unknown
KAS671-10	DD-0344	South Korea	Landrace	46-50	Unknown
KAS681-3	DD-0345	South Korea	Landrace	46-50	Unknown
KAS683-7	DD-0346	South Korea	Landrace	46-50	Unknown
KAS684-5	DD-0347	South Korea	Landrace	46-50	Unknown
IT119895	DD-0348	South Korea	Landrace	51-55	Unknown
Kongnamulkong	DD-0349	South Korea	Landrace	46-50	Unknown
PI 90241	DD-0350	North Korea	Unknown	41-45	IV
KLS84006	DD-0351	South Korea	Landrace	41-45	Unknown
KLS84073	DD-0352	South Korea	Landrace	46-50	Unknown
IT121464	DD-0353	South Korea	Landrace	46-50	Unknown
Bulkong	DD-0354	South Korea	Landrace	41-45	Unknown
IT121504	DD-0355	South Korea	Landrace	41-45	Unknown
SLSJ42-3	DD-0357	South Korea	Landrace	51-55	Unknown
SLSJ65-1	DD-0358	South Korea	Landrace	46-50	Unknown
SLSJ101-1	DD-0359	South Korea	Landrace	46-50	Unknown
SLSJ113-2	DD-0360	South Korea	Landrace	46-50	Unknown
SLSJ175-2	DD-0361	South Korea	Landrace	41-45	Unknown
SLSJ264-3	DD-0362	South Korea	Landrace	41-45	Unknown
SLSJ-B-23	DD-0363	South Korea	Landrace	41-45	Unknown
Forrest	DD-0364	U.S.A	Improved line	46-50	Unknown
SLSN233-1	DD-0365	South Korea	Landrace	51-55	Unknown
SLSN234-3	DD-0366	South Korea	Landrace	51-55	Unknown
SLSN-B-5	DD-0367	South Korea	Landrace	46-50	Unknown
Baegbong	DD-0368	South Korea	Landrace	46-50	Unknown
SLSB30-2	DD-0369	South Korea	Landrace	51-55	Unknown
SLSB67-1	DD-0370	South Korea	Landrace	51-55	Unknown
SLSB166-1	DD-0372	South Korea	Landrace	41-45	Unknown
SLSB211-2	DD-0373	South Korea	Landrace	46-50	Unknown
SLSB244-2	DD-0374	South Korea	Landrace	41-45	Unknown
SLSB46-1	DD-0375	South Korea	Landrace	46-50	Unknown
SLSB310-1	DD-0376	South Korea	Landrace	51-55	Unknown
SLSB322-3	DD-0377	South Korea	Landrace	51-55	Unknown
SLSB406-2	DD-0378	South Korea	Landrace	46-50	Unknown
SLSB411-1	DD-0379	South Korea	Landrace	51-55	Unknown
SLSB519-2	DD-0380	South Korea	Landrace	46-50	Unknown
SLSB397-1	DD-0381	South Korea	Landrace	46-50	Unknown
SLSB398-1	DD-0382	South Korea	Landrace	46-50	Unknown
SLSB-B-4	DD-0383	South Korea	Landrace	46-50	Unknown
SLSB-B-11	DD-0384	South Korea	Landrace	46-50	Unknown
SLSB-B-15	DD-0385	South Korea	Landrace	46-50	Unknown
SLSB-B-19	DD-0386	South Korea	Landrace	41-45	Unknown
SLSB-B-21	DD-0387	South Korea	Landrace	46-50	Unknown
SLSB-B-26	DD-0388	South Korea	Landrace	51-55	Unknown
SLSB-B-27	DD-0389	South Korea	Landrace	46-50	Unknown
SLSB-B-32	DD-0390	South Korea	Landrace	41-45	Unknown
SLSB-B-41	DD-0391	South Korea	Landrace	46-50	Unknown
SLSB-B-44	DD-0392	South Korea	Landrace	46-50	Unknown
SLSB-B-61	DD-0393	South Korea	Landrace	46-50	Unknown
SLSB-B-63	DD-0394	South Korea	Landrace	51-55	Unknown
SLSN41-1	DD-0395	South Korea	Landrace	46-50	Unknown
SLSN54-1	DD-0396	South Korea	Landrace	46-50	Unknown
SLSN144-2	DD-0397	South Korea	Landrace	46-50	Unknown
SLSN261-3	DD-0398	South Korea	Landrace	46-50	Unknown
SLSN263-1	DD-0399	South Korea	Landrace	46-50	Unknown
SLSN273-1	DD-0400	South Korea	Landrace	46-50	Unknown
IT136088	DD-0401	South Korea	Landrace	41-45	Unknown
KAS200-12	DD-0402	South Korea	Landrace	41-45	Unknown
KAS210-22	DD-0403	South Korea	Landrace	41-45	Unknown
KAS220-17	DD-0404	South Korea	Landrace	41-45	Unknown
KAS233-8	DD-0405	South Korea	Landrace	41-45	Unknown
KAS234-10	DD-0406	South Korea	Landrace	41-45	Unknown
KAS241-4	DD-0407	South Korea	Landrace	46-50	Unknown
KAS243-4	DD-0408	South Korea	Landrace	46-50	Unknown
KAS301-11	DD-0409	South Korea	Landrace	41-45	Unknown
KAS310-13	DD-0410	South Korea	Landrace	46-50	Unknown
KAS352-18	DD-0411	South Korea	Landrace	46-50	Unknown
KAS354-5	DD-0412	South Korea	Landrace	46-50	Unknown
KAS371-13	DD-0413	South Korea	Landrace	46-50	Unknown
KAS390-36	DD-0414	South Korea	Landrace	41-45	Unknown
KAS504-9	DD-0415	South Korea	Landrace	46-50	Unknown
KAS504-14	DD-0416	South Korea	Landrace	51-55	Unknown
KAS504-15	DD-0417	South Korea	Landrace	46-50	Unknown
KAS679-27	DD-0418	South Korea	Landrace	46-50	Unknown
KAS523-7	DD-0419	South Korea	Landrace	51-55	Unknown
KAS523-10	DD-0420	South Korea	Landrace	46-50	Unknown
KAS523-17	DD-0421	South Korea	Landrace	46-50	Unknown
KAS523-24	DD-0422	South Korea	Landrace	46-50	Unknown
KAS530-23	DD-0423	South Korea	Landrace	41-45	Unknown
KAS540-30	DD-0424	South Korea	Landrace	61-65	Unknown
KAS544-22	DD-0425	South Korea	Landrace	51-55	Unknown
KAS544-31	DD-0426	South Korea	Landrace	41-45	Unknown
KAS552-9	DD-0427	South Korea	Landrace	46-50	Unknown
KAS574-8	DD-0428	South Korea	Landrace	46-50	Unknown
KAS574-18	DD-0429	South Korea	Landrace	41-45	Unknown
KAS577-16	DD-0430	South Korea	Landrace	51-55	Unknown
KAS580-16	DD-0431	South Korea	Landrace	46-50	Unknown
KAS581-33	DD-0432	South Korea	Landrace	46-50	Unknown
KAS590-1	DD-0433	South Korea	Landrace	51-55	Unknown
KAS590-14	DD-0434	South Korea	Landrace	51-55	Unknown
KAS590-16	DD-0435	South Korea	Landrace	51-55	Unknown
KAS600-5-2	DD-0436	South Korea	Landrace	46-50	Unknown
KAS606-16	DD-0437	South Korea	Landrace	36-40	Unknown
KAS606-22	DD-0438	South Korea	Landrace	36-40	Unknown
KAS607-4	DD-0440	South Korea	Landrace	46-50	Unknown
KAS611-1	DD-0441	South Korea	Landrace	56-60	Unknown
KAS612-2	DD-0442	South Korea	Landrace	56-60	Unknown
KAS612-16	DD-0443	South Korea	Landrace	46-50	Unknown
KAS613-11	DD-0444	South Korea	Landrace	41-45	Unknown
KAS616-5	DD-0445	South Korea	Landrace	41-45	Unknown
KAS622-4	DD-0446	South Korea	Landrace	41-45	Unknown
KAS624-2	DD-0447	South Korea	Landrace	46-50	Unknown
KAS624-15	DD-0448	South Korea	Landrace	41-45	Unknown
KAS624-20	DD-0449	South Korea	Landrace	46-50	Unknown
KAS679-12	DD-0450	South Korea	Landrace	41-45	Unknown
KAS624-24	DD-0451	South Korea	Landrace	46-50	Unknown
KAS624-30	DD-0452	South Korea	Landrace	36-40	Unknown
KAS629-3	DD-0453	South Korea	Landrace	41-45	Unknown
KAS630-35	DD-0454	South Korea	Landrace	41-45	Unknown
KAS631-29	DD-0455	South Korea	Landrace	46-50	Unknown
Suwon130	DD-0456	South Korea	Improved line	41-45	Unknown
KwangKyo	DD-0457	South Korea	Improved line	41-45	Unknown
Suwon36	DD-0458	South Korea	Improved line	41-45	Unknown
IT142820	DD-0459	South Korea	Landrace	41-45	Unknown
Olkong	DD-0460	South Korea	Landrace	36-40	Unknown
KLS86083	DD-0461	South Korea	Landrace	46-50	Unknown
KLS86085	DD-0462	South Korea	Landrace	46-50	Unknown
KLS86086	DD-0463	South Korea	Landrace	46-50	Unknown
KLS86089	DD-0464	South Korea	Landrace	41-45	Unknown
HANKYONG-JEOJI#1	DD-0465	South Korea	Landrace	46-50	Unknown
KLS86094	DD-0466	South Korea	Landrace	36-40	Unknown
KLS86095	DD-0467	South Korea	Landrace	36-40	Unknown
KLS86105	DD-0468	South Korea	Landrace	41-45	Unknown
KLS86115	DD-0469	South Korea	Landrace	56-60	Unknown
KLS86117	DD-0470	South Korea	Landrace	51-55	Unknown
KLS85001	DD-0471	South Korea	Landrace	31-35	Unknown
KLS85004	DD-0472	South Korea	Landrace	41-45	Unknown
KLS85008	DD-0474	South Korea	Landrace	31-35	Unknown
KLS85013	DD-0475	South Korea	Landrace	31-35	Unknown
KLS85014	DD-0476	South Korea	Landrace	31-35	Unknown
KLS85018	DD-0477	South Korea	Landrace	31-35	Unknown
KLS85023	DD-0478	South Korea	Landrace	26-30	Unknown
KLS85024	DD-0479	South Korea	Landrace	36-40	Unknown
KLS85025	DD-0480	South Korea	Landrace	31-35	Unknown
KLS85034	DD-0481	South Korea	Landrace	31-35	Unknown
KLS85041	DD-0482	South Korea	Landrace	31-35	Unknown
KLS85047	DD-0483	South Korea	Landrace	31-35	Unknown
KLS85052	DD-0484	South Korea	Landrace	31-35	Unknown
KLS85053	DD-0485	South Korea	Landrace	46-50	Unknown
KLS85062	DD-0486	South Korea	Landrace	31-35	Unknown
KLS85065	DD-0487	South Korea	Landrace	31-35	Unknown
KLS85068	DD-0488	South Korea	Landrace	26-30	Unknown
KLS85084	DD-0489	South Korea	Landrace	36-40	Unknown
KLS85087	DD-0490	South Korea	Landrace	31-35	Unknown
KLS85092	DD-0491	South Korea	Landrace	36-40	Unknown
KLS85093	DD-0492	South Korea	Landrace	31-35	Unknown
KLS85110	DD-0493	South Korea	Landrace	36-40	Unknown
KLS85112	DD-0494	South Korea	Landrace	36-40	Unknown
KLS85117	DD-0495	South Korea	Landrace	36-40	Unknown
KLS85192	DD-0496	South Korea	Landrace	46-50	Unknown
KLS85193	DD-0497	South Korea	Landrace	46-50	Unknown
KLS85196	DD-0498	South Korea	Landrace	46-50	Unknown
KLS85200	DD-0499	South Korea	Landrace	56-60	Unknown
KLS85206	DD-0500	South Korea	Landrace	46-50	Unknown
KLS85208	DD-0501	South Korea	Landrace	51-55	Unknown
KLS85220	DD-0502	South Korea	Landrace	46-50	Unknown
KLS85222	DD-0503	South Korea	Landrace	41-45	Unknown
KLS85226	DD-0504	South Korea	Landrace	41-45	Unknown
KLS86119	DD-0505	South Korea	Landrace	46-50	Unknown
KLS85241	DD-0506	South Korea	Landrace	31-35	Unknown
KLS85253	DD-0507	South Korea	Landrace	26-30	Unknown
KLS86123	DD-0508	South Korea	Landrace	36-40	Unknown
KLS86002	DD-0509	South Korea	Landrace	46-50	Unknown
KLS86012	DD-0510	South Korea	Landrace	36-40	Unknown
KLS86013	DD-0511	South Korea	Landrace	46-50	Unknown
KLS86019	DD-0512	South Korea	Landrace	41-45	Unknown
KLS86028	DD-0513	South Korea	Landrace	41-45	Unknown
KLS86043	DD-0514	South Korea	Landrace	46-50	Unknown
KLS86055	DD-0515	South Korea	Landrace	46-50	Unknown
KLS86056	DD-0516	South Korea	Landrace	51-55	Unknown
KLS86067	DD-0517	South Korea	Landrace	46-50	Unknown
KLS86076	DD-0518	South Korea	Landrace	46-50	Unknown
KLS86130	DD-0519	South Korea	Landrace	36-40	Unknown
KLS86150	DD-0520	South Korea	Landrace	56-60	Unknown
KLS86158	DD-0521	South Korea	Landrace	51-55	Unknown
KLS86161	DD-0522	South Korea	Landrace	41-45	Unknown
KLS86164	DD-0523	South Korea	Landrace	46-50	Unknown
KLS86179	DD-0524	South Korea	Landrace	46-50	Unknown
KLS86188	DD-0525	South Korea	Landrace	46-50	Unknown
KLS86190	DD-0526	South Korea	Landrace	46-50	Unknown
Suwon140	DD-0527	South Korea	Improved line	46-50	Unknown
KLS087011	DD-0528	South Korea	Landrace	46-50	Unknown
KLS087013	DD-0529	South Korea	Landrace	41-45	Unknown
KLS087032	DD-0530	South Korea	Landrace	46-50	Unknown
KLS087037	DD-0531	South Korea	Landrace	46-50	Unknown
KLS087051	DD-0533	South Korea	Landrace	46-50	Unknown
KLS087062	DD-0534	South Korea	Landrace	41-45	Unknown
KLS087073	DD-0535	South Korea	Landrace	46-50	Unknown
KLS087102	DD-0536	South Korea	Landrace	46-50	Unknown
KLS087109	DD-0537	South Korea	Landrace	41-45	Unknown
KLS087117	DD-0538	South Korea	Landrace	36-40	Unknown
KLS087232	DD-0539	South Korea	Landrace	41-45	Unknown
KLS87024	DD-0540	South Korea	Landrace	41-45	Unknown
KLS87035	DD-0541	South Korea	Landrace	36-40	Unknown
KLS87057	DD-0542	South Korea	Landrace	41-45	Unknown
KLS87080	DD-0543	South Korea	Landrace	46-50	Unknown
KLS87096	DD-0544	South Korea	Landrace	46-50	Unknown
KLS87106	DD-0545	South Korea	Landrace	36-40	Unknown
KLS87108	DD-0546	South Korea	Landrace	36-40	Unknown
KLS87113	DD-0547	South Korea	Landrace	56-60	Unknown
KLS87115	DD-0548	South Korea	Landrace	41-45	Unknown
KLS87129	DD-0549	South Korea	Landrace	36-40	Unknown
KLS87149	DD-0550	South Korea	Landrace	56-60	Unknown
KLS87154	DD-0551	South Korea	Landrace	46-50	Unknown
KLS87158	DD-0552	South Korea	Landrace	46-50	Unknown
KLS87172	DD-0554	South Korea	Landrace	36-40	Unknown
KLS87191	DD-0556	South Korea	Landrace	51-55	Unknown
KLS87232	DD-0557	South Korea	Landrace	41-45	Unknown
KLS87249	DD-0559	South Korea	Landrace	41-45	Unknown
KLS87263	DD-0561	South Korea	Landrace	51-55	Unknown
KLS87270	DD-0562	South Korea	Landrace	56-60	Unknown
KLS87314	DD-0563	South Korea	Landrace	41-45	Unknown
Nonglim44	DD-0564	Japan	Improved line	41-45	Unknown
Nonglim67	DD-0565	Japan	Improved line	21-25	Unknown
KAS380-15	DD-0566	South Korea	Landrace	46-50	Unknown
KAS390-2	DD-0567	South Korea	Landrace	51-55	Unknown
KAS390-3	DD-0568	South Korea	Landrace	51-55	Unknown
KAS390-8	DD-0569	South Korea	Landrace	46-50	Unknown
KAS391-3	DD-0570	South Korea	Landrace	46-50	Unknown
KAS503-15	DD-0571	South Korea	Landrace	41-45	Unknown
KAS504-4	DD-0572	South Korea	Landrace	46-50	Unknown
KAS511-3	DD-0573	South Korea	Landrace	41-45	Unknown
KAS511-11	DD-0574	South Korea	Landrace	36-40	Unknown
KAS521-8	DD-0575	South Korea	Landrace	51-55	Unknown
KAS521-16-2	DD-0576	South Korea	Landrace	46-50	Unknown
KAS521-22	DD-0577	South Korea	Landrace	46-50	Unknown
KAS524-4	DD-0578	South Korea	Landrace	41-45	Unknown
KAS573-12	DD-0579	South Korea	Landrace	46-50	Unknown
KAS574-11	DD-0580	South Korea	Landrace	41-45	Unknown
KAS581-15	DD-0581	South Korea	Landrace	46-50	Unknown
KAS581-16	DD-0582	South Korea	Landrace	51-55	Unknown
KAS622-8	DD-0583	South Korea	Landrace	41-45	Unknown
KAS624-1	DD-0584	South Korea	Landrace	46-50	Unknown
KAS624-6	DD-0585	South Korea	Landrace	41-45	Unknown
KAS625-5	DD-0586	South Korea	Landrace	46-50	Unknown
KAS625-6	DD-0587	South Korea	Landrace	46-50	Unknown
KAS630-9	DD-0588	South Korea	Landrace	41-45	Unknown
KAS631-8	DD-0589	South Korea	Landrace	36-40	Unknown
KAS631-37	DD-0590	South Korea	Landrace	41-45	Unknown
KAS632-18	DD-0591	South Korea	Landrace	56-60	Unknown
KAS632-20	DD-0592	South Korea	Landrace	41-45	Unknown
KAS632-29	DD-0593	South Korea	Landrace	41-45	Unknown
KAS632-37	DD-0594	South Korea	Landrace	46-50	Unknown
KAS633-3	DD-0595	South Korea	Landrace	41-45	Unknown
KAS633-9	DD-0596	South Korea	Landrace	41-45	Unknown
KAS633-10	DD-0597	South Korea	Landrace	46-50	Unknown
KAS636-21	DD-0599	South Korea	Landrace	46-50	Unknown
KAS637-3	DD-0600	South Korea	Landrace	46-50	Unknown
KAS638-1	DD-0601	South Korea	Landrace	46-50	Unknown
KAS638-9	DD-0602	South Korea	Landrace	41-45	Unknown
KAS640-1	DD-0604	South Korea	Landrace	36-40	Unknown
KAS640-49	DD-0605	South Korea	Landrace	51-55	Unknown
KAS641-1	DD-0606	South Korea	Landrace	51-55	Unknown
KAS641-8	DD-0608	South Korea	Landrace	46-50	Unknown
KAS643-13	DD-0609	South Korea	Landrace	51-55	Unknown
KAS644-5	DD-0610	South Korea	Landrace	46-50	Unknown
KAS644-8	DD-0611	South Korea	Landrace	46-50	Unknown
KAS645-6	DD-0612	South Korea	Landrace	41-45	Unknown
KAS645-10	DD-0613	South Korea	Landrace	41-45	Unknown
KAS646-8	DD-0614	South Korea	Landrace	36-40	Unknown
KAS648-1	DD-0615	South Korea	Landrace	46-50	Unknown
KAS648-7	DD-0616	South Korea	Landrace	41-45	Unknown
KAS651-3	DD-0617	South Korea	Landrace	46-50	Unknown
KAS651-23	DD-0619	South Korea	Landrace	46-50	Unknown
KAS651-37	DD-0620	South Korea	Landrace	41-45	Unknown
KAS651-39	DD-0621	South Korea	Landrace	46-50	Unknown
KAS660-2	DD-0622	South Korea	Landrace	46-50	Unknown
KAS660-7	DD-0623	South Korea	Landrace	46-50	Unknown
KAS660-12	DD-0624	South Korea	Landrace	46-50	Unknown
Dongsan108	DD-0625	Japan	Improved line	51-55	Unknown
Dongsan133	DD-0626	Japan	Improved line	46-50	Unknown
Mokpo7	DD-0627	South Korea	Improved line	46-50	Unknown
IT155157	DD-0628	South Korea	Landrace	41-45	Unknown
Nonduleong	DD-0629	South Korea	Landrace	46-50	Unknown
IT155162	DD-0630	South Korea	Landrace	46-50	Unknown
KLS87098	DD-0631	South Korea	Landrace	31-35	Unknown
KLS87227	DD-0632	South Korea	Landrace	41-45	Unknown
KLS87005	DD-0633	South Korea	Landrace	46-50	Unknown
KLS87167	DD-0634	South Korea	Landrace	51-55	Unknown
KLS87202	DD-0635	South Korea	Landrace	46-50	Unknown
KLS87323	DD-0636	South Korea	Landrace	51-55	Unknown
KLS87352	DD-0638	South Korea	Landrace	36-40	Unknown
CN290	DD-0640	U.S.A	Improved line	31-35	Unknown
Kangwon sujib2-4	DD-0641	South Korea	Landrace	46-50	Unknown
Kangwon sujib2-29	DD-0642	South Korea	Landrace	41-45	Unknown
Kangwon sujib2-33	DD-0643	South Korea	Landrace	51-55	Unknown
Kangwon sujib3-25	DD-0645	South Korea	Landrace	41-45	Unknown
kangwon sujib5-26	DD-0647	South Korea	Landrace	76-80	Unknown
Gyeongbukhadaedu	DD-0648	South Korea	Landrace	31-35	Unknown
Gyeonggi5	DD-0649	South Korea	Improved line	36-40	Unknown
Milyang12	DD-0650	South Korea	Improved line	46-50	Unknown
Milyang26	DD-0651	South Korea	Improved line	31-35	Unknown
Milyang27	DD-0652	South Korea	Improved line	36-40	Unknown
Olkong	DD-0653	South Korea	Landrace	36-40	Unknown
Protana	DD-0654	U.S.A	Improved line	36-40	Unknown
SLS B-5	DD-0655	South Korea	Landrace	51-55	Unknown
SLS B30-2	DD-0656	South Korea	Landrace	51-55	Unknown
SLS B229-1	DD-0657	South Korea	Landrace	41-45	Unknown
SLS B359-1	DD-0658	South Korea	Landrace	46-50	Unknown
Gabsanjaerae	DD-0659	South Korea	Landrace	31-35	Unknown
KLS88048	DD-0660	South Korea	Landrace	31-35	Unknown
KLS88056	DD-0661	South Korea	Landrace	31-35	Unknown
KLS88064	DD-0662	South Korea	Landrace	51-55	Unknown
KLS88066	DD-0663	South Korea	Landrace	46-50	Unknown
KLS88068-2	DD-0664	South Korea	Landrace	46-50	Unknown
KLS88070	DD-0665	South Korea	Landrace	36-40	Unknown
Kongnamulkong	DD-0666	South Korea	Landrace	46-50	Unknown
PI 60269-8	DD-0667	South Korea	Unknown	46-50	Unknown
PI 62203-8	DD-0668	China	Unknown	56-60	Unknown
PI 82588	DD-0669	South Korea	Landrace	41-45	V
PI 84669	DD-0670	South Korea	Landrace	51-55	V
PI 84734	DD-0671	South Korea	Landrace	41-45	VI
PI 85252	DD-0673	South Korea	Landrace	41-45	V
PI 86084	DD-0674	Japan	Unknown	46-50	V
PI 86982	DD-0675	South Korea	Landrace	46-50	V
PI 88820	DD-0676	North Korea	Unknown	46-50	V
PI 90251	DD-0677	South Korea	Landrace	51-55	V
PI 91100	DD-0678	China	Unknown	46-50	V
PI 91725	DD-0679	North Korea	Unknown	46-50	V
PI 95780	DD-0680	North Korea	Landrace	51-55	V
PI 96089-5	DD-0681	North Korea	Unknown	56-60	Unknown
PI 196168	DD-0682	South Korea	Landrace	46-50	V
PI 196175	DD-0683	South Korea	Landrace	51-55	V
PI 227159	DD-0684	South Korea	Landrace	46-50	V
PI 340043	DD-0685	South Korea	Landrace	46-50	V
PI 97150	DD-0688	North Korea	Unknown	56-60	VI
PI 97161	DD-0689	North Korea	Unknown	51-55	VI
PI 84642	DD-0690	South Korea	Landrace	56-60	VII
PI 87565	DD-0691	North Korea	Unknown	56-60	VII
Cheongwonjaerae	DD-0692	South Korea	Landrace	31-35	Unknown
PI 54619	DD-0693	China	Unknown	26-30	II
PI 60269-2	DD-0694	South Korea	Unknown	41-45	IV
PI 64698	DD-0695	South Korea	Landrace	41-45	IV
PI 68011	DD-0696	China	Unknown	26-30	IV
PI 68484-4	DD-0697	China	Landrace	26-30	II
PI 68564	DD-0698	China	Unknown	26-30	II
PI 80470	DD-0699	Japan	Unknown	41-45	III
PI 82183	DD-0700	South Korea	Landrace	26-30	I
PI 82218	DD-0701	South Korea	Landrace	36-40	IV
PI 82246	DD-0702	South Korea	Landrace	36-40	IV
PI 82291	DD-0704	South Korea	Landrace	41-45	IV
PI 82544	DD-0706	North Korea	Unknown	41-45	IV
PI 83868	DD-0707	North Korea	Unknown	41-45	IV
PI 83881A	DD-0708	North Korea	Unknown	36-40	IV
PI 83889	DD-0709	South Korea	Landrace	41-45	IV
PI 83893	DD-0710	South Korea	Landrace	41-45	IV
PI 83923	DD-0711	Japan	Unknown	36-40	IV
PI 83944	DD-0712	South Korea	Landrace	36-40	IV
PI 84581	DD-0714	South Korea	Landrace	31-35	III
PI 84611	DD-0715	South Korea	Landrace	41-45	III
PI 84631	DD-0716	South Korea	Landrace	31-35	III
PI 84639	DD-0717	South Korea	Landrace	41-45	IV
PI 84644	DD-0718	South Korea	Landrace	36-40	III
PI 84646-2	DD-0719	South Korea	Unknown	41-45	IV
PI 84656	DD-0720	South Korea	Landrace	31-35	III
PI 84680	DD-0721	South Korea	Landrace	36-40	III
PI 84681	DD-0722	South Korea	Landrace	26-30	II
PI 84713	DD-0723	South Korea	Landrace	41-45	IV
PI 84928	DD-0725	North Korea	Unknown	36-40	II
PI 85355	DD-0726	South Korea	Landrace	41-45	IV
PI 85356	DD-0727	South Korea	Landrace	31-35	III
PI 85625	DD-0730	South Korea	Landrace	46-50	II
PI 86903-3	DD-0733	South Korea	Unknown	46-50	IV
PI 86904-1	DD-0734	South Korea	Unknown	46-50	IV
PI 86908	DD-0735	South Korea	Landrace	36-40	IV
PI 87011	DD-0736	South Korea	Landrace	36-40	IV
PI 87013	DD-0737	South Korea	Landrace	41-45	IV
PI 87029	DD-0738	South Korea	Landrace	46-50	IV
PI 87574	DD-0739	North Korea	Unknown	31-35	III
PI 87575	DD-0740	North Korea	Unknown	36-40	IV
PI 87619	DD-0741	North Korea	Unknown	31-35	III
PI 87630	DD-0742	Japan	Unknown	36-40	III
PI 87631-1	DD-0743	Japan	Unknown	41-45	III
PI 88306-1	DD-0744	China	Landrace	36-40	III
PI 88810	DD-0745	North Korea	Unknown	36-40	II
PI 88815	DD-0746	North Korea	Unknown	31-35	III
PI 89128	DD-0747	North Korea	Landrace	31-35	IV
PI 89143	DD-0748	North Korea	Unknown	36-40	III
PI 89154-1	DD-0749	North Korea	Unknown	31-35	II
PI 90221	DD-0751	North Korea	Unknown	41-45	IV
PI 90249	DD-0752	North Korea	Unknown	36-40	IV
PI 90256	DD-0753	North Korea	Unknown	41-45	IV
PI 91082	DD-0754	South Korea	Landrace	31-35	IV
PI 91083	DD-0755	South Korea	Landrace	31-35	III
PI 92663	DD-0756	China	Unknown	26-30	III
PI 92720	DD-0757	China	Unknown	31-35	III
PI 95740	DD-0758	South Korea	Landrace	36-40	III
PI 95801	DD-0759	North Korea	Landrace	41-45	IV
PI 95853	DD-0760	South Korea	Landrace	31-35	IV
PI 96118	DD-0761	North Korea	Unknown	41-45	IV
PI 96194P	DD-0762	China	Unknown	41-45	IV
PI 96280	DD-0763	North Korea	Unknown	41-45	IV
PI 96321	DD-0764	North Korea	Unknown	31-35	III
PI 97235	DD-0765	North Korea	Unknown	36-40	IV
Oial	DD-0766	South Korea	Landrace	36-40	Unknown
Oial	DD-0767	South Korea	Landrace	41-45	Unknown
Baiktae	DD-0768	South Korea	Landrace	46-50	Unknown
Bangkohng	DD-0769	South Korea	Landrace	41-45	Unknown
Gwangjugun	DD-0770	South Korea	Landrace	36-40	Unknown
Goyanggun	DD-0771	South Korea	Landrace	36-40	Unknown
Yeongwolgun	DD-0772	South Korea	Landrace	36-40	Unknown
Cheonangun	DD-0773	South Korea	Landrace	41-45	Unknown
Hongseonggun	DD-0774	South Korea	Landrace	36-40	Unknown
Mujugun	DD-0775	South Korea	Landrace	36-40	Unknown
Goseonggun	DD-0776	South Korea	Landrace	36-40	Unknown
PI 159764	DD-0777	South Korea	Landrace	21-25	Unknown
Kongnamulkong	DD-0779	South Korea	Landrace	46-50	Unknown
Kongnamulkong	DD-0780	South Korea	Landrace	46-50	Unknown
Kongnamulkong	DD-0781	South Korea	Landrace	46-50	Unknown
IT162866	DD-0782	South Korea	Landrace	51-55	Unknown
IT162868	DD-0783	South Korea	Landrace	51-55	Unknown
IT162869	DD-0784	South Korea	Landrace	46-50	Unknown
IT162896	DD-0787	South Korea	Landrace	46-50	Unknown
IT162906	DD-0788	South Korea	Landrace	41-45	Unknown
KLS88020	DD-0789	South Korea	Landrace	31-35	Unknown
KLS88028	DD-0790	South Korea	Landrace	36-40	Unknown
KLS88035	DD-0791	South Korea	Landrace	46-50	Unknown
KLS88038-2	DD-0792	South Korea	Landrace	41-45	Unknown
Harper	DD-0794	U.S.A	Improved line	31-35	Unknown
Hutcheson	DD-0795	U.S.A	Improved line	51-55	Unknown
Sibley	DD-0796	U.S.A	Improved line	26-30	Unknown
Ware	DD-0797	U.S.A	Improved line	31-35	Unknown
PI 464916	DD-0798	China	Unknown	36-40	III
PI 475814	DD-0799	China	Unknown	36-40	II
SLS90-3	DD-0801	South Korea	Landrace	31-35	Unknown
SLS90-7	DD-0802	South Korea	Landrace	36-40	Unknown
SLS90-9	DD-0803	South Korea	Landrace	31-35	Unknown
SLS90-32	DD-0804	South Korea	Landrace	51-55	Unknown
SLS90-35	DD-0805	South Korea	Landrace	46-50	Unknown
SLS90-57	DD-0806	South Korea	Landrace	46-50	Unknown
SLS90-71	DD-0807	South Korea	Landrace	41-45	Unknown
SLS90-78	DD-0808	South Korea	Landrace	46-50	Unknown
SLS90-79	DD-0809	South Korea	Landrace	46-50	Unknown
SLS90-84	DD-0810	South Korea	Landrace	46-50	Unknown
SLS90-102	DD-0811	South Korea	Landrace	51-55	Unknown
SLS90-106	DD-0812	South Korea	Landrace	41-45	Unknown
SLS90-111	DD-0813	South Korea	Landrace	51-55	Unknown
SLS90-119	DD-0814	South Korea	Landrace	46-50	Unknown
SLS90-121	DD-0815	South Korea	Landrace	46-50	Unknown
SLS90-142	DD-0816	South Korea	Landrace	36-40	Unknown
SLS90-172	DD-0818	South Korea	Landrace	31-35	Unknown
SLS90-194	DD-0819	South Korea	Landrace	41-45	Unknown
SLS90-196	DD-0820	South Korea	Landrace	46-50	Unknown
SLS90-197	DD-0821	South Korea	Landrace	41-45	Unknown
SLS90-229	DD-0822	South Korea	Landrace	31-35	Unknown
SLS90-233	DD-0823	South Korea	Landrace	31-35	Unknown
SLS90-289	DD-0824	South Korea	Landrace	41-45	Unknown
SLS90-292	DD-0825	South Korea	Landrace	41-45	Unknown
SLS90-296	DD-0826	South Korea	Landrace	31-35	Unknown
SLS90-303	DD-0827	South Korea	Landrace	41-45	Unknown
SLS90-337	DD-0828	South Korea	Landrace	36-40	Unknown
KLS704-2	DD-0829	South Korea	Landrace	46-50	Unknown
Avery	DD-0830	U.S.A	Improved line	41-45	Unknown
Centennial	DD-0831	U.S.A	Improved line	56-60	Unknown
Conrad	DD-0832	U.S.A	Improved line	26-30	Unknown
Pershing	DD-0833	U.S.A	Improved line	51-55	Unknown
Sparks	DD-0834	U.S.A	Improved line	26-30	Unknown
Vickery	DD-0835	U.S.A	Improved line	26-30	Unknown
PI 458505	DD-0836	China	Unknown	31-35	II
Tracy-M	DD-0837	U.S.A	Improved line	51-55	Unknown
Akazu	DD-0838	North Korea	Unknown	46-50	Unknown
PI 339736	DD-0840	South Korea	Landrace	41-45	IV
PI 398420	DD-0841	South Korea	Landrace	41-45	IV
PI 407795A	DD-0842	South Korea	Landrace	46-50	IV
PI 407877B	DD-0843	South Korea	Landrace	41-45	IV
PI 407892A	DD-0844	South Korea	Landrace	36-40	IV
Choseng No.1	DD-0845	South Korea	Landrace	31-35	Unknown
Heuin	DD-0846	South Korea	Landrace	41-45	Unknown
Heuin	DD-0847	South Korea	Landrace	41-45	Unknown
IT175855	DD-0848	South Korea	Landrace	51-55	Unknown
IT175866	DD-0849	South Korea	Landrace	51-55	Unknown
Pureunkong	DD-0850	South Korea	Landrace	41-45	Unknown
Heuin	DD-0851	South Korea	Landrace	46-50	Unknown
Geomjeongkong	DD-0852	South Korea	Landrace	46-50	Unknown
Babmit	DD-0853	South Korea	Landrace	46-50	Unknown
Babmit	DD-0854	South Korea	Landrace	46-50	Unknown
Geomjeongkong	DD-0855	South Korea	Landrace	41-45	Unknown
Geomjeongkong2	DD-0856	South Korea	Landrace	46-50	Unknown
Geomjeongkong3	DD-0857	South Korea	Landrace	51-55	Unknown
Geomjeongkong4	DD-0858	South Korea	Landrace	41-45	Unknown
Geomjeongkong4	DD-0859	South Korea	Improved line	41-45	Unknown
Geomjeongkong6	DD-0860	South Korea	Landrace	41-45	Unknown
Geomjeongkong4	DD-0861	South Korea	Landrace	51-55	Unknown
Geomjeongkong10	DD-0862	South Korea	Landrace	41-45	Unknown
Geomjeongkong3	DD-0863	South Korea	Landrace	46-50	Unknown
Geomjeongkong1	DD-0864	South Korea	Landrace	41-45	Unknown
Geomjeongkong3	DD-0866	South Korea	Landrace	41-45	Unknown
Geomjeongkong1	DD-0867	South Korea	Landrace	41-45	Unknown
Geomjeongkong3	DD-0868	South Korea	Landrace	46-50	Unknown
Geomjeongkong5	DD-0869	South Korea	Landrace	41-45	Unknown
IT177322	DD-0870	South Korea	Landrace	51-55	Unknown
Geomjeongkong6	DD-0871	South Korea	Landrace	41-45	Unknown
Geomjeongkong1	DD-0872	South Korea	Landrace	41-45	Unknown
IT177327	DD-0873	South Korea	Landrace	46-50	Unknown
Geomjeongkong4	DD-0874	South Korea	Landrace	41-45	Unknown
Geomjeongkong3	DD-0875	South Korea	Landrace	46-50	Unknown
Geomjeongkong1	DD-0876	South Korea	Landrace	41-45	Unknown
Geomjeongkong1	DD-0877	South Korea	Landrace	41-45	Unknown
Geomjeongkong4	DD-0878	South Korea	Landrace	41-45	Unknown
IT177388	DD-0879	South Korea	Landrace	51-55	Unknown
IT177394	DD-0880	South Korea	Landrace	41-45	Unknown
Geomjeongkong1	DD-0881	South Korea	Landrace	41-45	Unknown
Geomjeongkong2	DD-0882	South Korea	Landrace	46-50	Unknown
Geomjeongkong5	DD-0883	South Korea	Landrace	46-50	Unknown
Geomjeongkong4	DD-0884	South Korea	Landrace	36-40	Unknown
Geomjeongkong3	DD-0886	South Korea	Landrace	51-55	Unknown
IT177420	DD-0887	South Korea	Landrace	41-45	Unknown
Geomjeongkong3	DD-0888	South Korea	Landrace	41-45	Unknown
Geomjeongkong1	DD-0889	South Korea	Landrace	46-50	Unknown
Geomjeongkong3	DD-0890	South Korea	Landrace	46-50	Unknown
Geomjeongkong1	DD-0891	South Korea	Landrace	56-60	Unknown
Geomjeongkong3	DD-0892	South Korea	Landrace	56-60	Unknown
IT177513	DD-0893	South Korea	Landrace	46-50	Unknown
IT177518	DD-0894	South Korea	Landrace	56-60	Unknown
Geomjeongkong3	DD-0895	South Korea	Landrace	46-50	Unknown
Geomjeongkong3	DD-0896	South Korea	Landrace	46-50	Unknown
Geomjeong-3	DD-0897	South Korea	Landrace	51-55	Unknown
IT177627	DD-0898	South Korea	Landrace	46-50	Unknown
Geomjeongkong1	DD-0899	South Korea	Landrace	56-60	Unknown
IT177645	DD-0900	South Korea	Landrace	51-55	Unknown
Geomjeongkong2	DD-0901	South Korea	Landrace	51-55	Unknown
Geomjeongkong2	DD-0902	South Korea	Landrace	56-60	Unknown
Geomjeongkong3	DD-0903	South Korea	Landrace	46-50	Unknown
Geomjeongkong1	DD-0904	South Korea	Landrace	56-60	Unknown
Geomjeongkong5	DD-0905	South Korea	Landrace	51-55	Unknown
IT177793	DD-0906	South Korea	Landrace	46-50	Unknown
Geomjeongkong2	DD-0907	South Korea	Landrace	51-55	Unknown
Geomjeongkong3	DD-0908	South Korea	Landrace	56-60	Unknown
Geomjeongkong5	DD-0909	South Korea	Landrace	51-55	Unknown
Geomjeongkong2	DD-0910	South Korea	Landrace	51-55	Unknown
Geomjeongkong2	DD-0911	South Korea	Landrace	46-50	Unknown
Geomjeongkong5	DD-0913	South Korea	Landrace	56-60	Unknown
IT177955	DD-0914	South Korea	Landrace	46-50	Unknown
IT178024	DD-0915	South Korea	Landrace	41-45	Unknown
Geomjeongkong5	DD-0916	South Korea	Landrace	51-55	Unknown
Geomjeongkong3	DD-0917	South Korea	Landrace	56-60	Unknown
Geomjeongkong	DD-0919	South Korea	Landrace	41-45	Unknown
Geomjeongkong	DD-0920	South Korea	Landrace	46-50	Unknown
Geomjeongkong2	DD-0921	South Korea	Landrace	41-45	Unknown
Geomjeongkong2	DD-0922	South Korea	Landrace	46-50	Unknown
Geomjeongkong1	DD-0923	South Korea	Landrace	41-45	Unknown
Geomjeongkong	DD-0924	South Korea	Landrace	41-45	Unknown
IT178368	DD-0925	South Korea	Landrace	46-50	Unknown
IT178374	DD-0926	South Korea	Landrace	46-50	Unknown
IT178376	DD-0927	South Korea	Landrace	51-55	Unknown
IT178450	DD-0928	South Korea	Landrace	51-55	Unknown
IT178451	DD-0929	South Korea	Landrace	46-50	Unknown
IT178456	DD-0930	South Korea	Landrace	31-35	Unknown
Namul	DD-0931	South Korea	Landrace	46-50	Unknown
IT178645	DD-0932	South Korea	Landrace	41-45	Unknown
Kongnamulkong	DD-0933	South Korea	Landrace	56-60	Unknown
IT178680	DD-0934	South Korea	Landrace	26-30	Unknown
Geomeunbak	DD-0935	South Korea	Landrace	56-60	Unknown
Jeonnam jinheungwon No.3	DD-0936	South Korea	Landrace	41-45	Unknown
Jeonnam jinheungwon No.11	DD-0937	South Korea	Landrace	51-55	Unknown
Jeonnam jinheungwon No.16	DD-0938	South Korea	Landrace	51-55	Unknown
Jeonnam jinheungwon No.25	DD-0939	South Korea	Landrace	41-45	Unknown
Cheongwon104	DD-0940	Japan	Improved line	26-30	Unknown
Kangwon sujib2-20	DD-0941	South Korea	Landrace	41-45	Unknown
IT180313	DD-0942	South Korea	Landrace	41-45	Unknown
IT180335	DD-0943	South Korea	Landrace	46-50	Unknown
IT180348	DD-0944	South Korea	Landrace	41-45	Unknown
IT180361	DD-0945	South Korea	Landrace	41-45	Unknown
IT180364	DD-0946	South Korea	Landrace	46-50	Unknown
Beijing da qing don	DD-0947	China	Unknown	46-50	Unknown
IT180497	DD-0948	South Korea	Landrace	46-50	Unknown
Ajuggali	DD-0949	South Korea	Landrace	46-50	Unknown
Ajuggali	DD-0950	South Korea	Landrace	41-45	Unknown
IT180841	DD-0951	South Korea	Landrace	41-45	Unknown
IT180844	DD-0952	South Korea	Landrace	41-45	Unknown
Ajuggali	DD-0953	South Korea	Landrace	51-55	Unknown
Mokpo11	DD-0954	South Korea	Improved line	36-40	Unknown
KAS151-30	DD-0955	South Korea	Landrace	46-50	Unknown
KAS173-1	DD-0956	South Korea	Landrace	46-50	Unknown
KAS231-1	DD-0957	South Korea	Landrace	36-40	Unknown
KAS232-11	DD-0958	South Korea	Landrace	41-45	Unknown
KAS300-11	DD-0959	South Korea	Landrace	41-45	Unknown
KAS304-9	DD-0960	South Korea	Landrace	46-50	Unknown
KAS304-12	DD-0961	South Korea	Landrace	41-45	Unknown
KAS310-7	DD-0962	South Korea	Landrace	41-45	Unknown
KAS320-1	DD-0963	South Korea	Landrace	46-50	Unknown
KAS339-1	DD-0964	South Korea	Landrace	46-50	Unknown
KAS354-3	DD-0965	South Korea	Landrace	36-40	Unknown
KAS578-27	DD-0966	South Korea	Landrace	46-50	Unknown
KAS590-6	DD-0967	South Korea	Landrace	56-60	Unknown
Nonduleong	DD-0968	South Korea	Landrace	46-50	Unknown
IT186014	DD-0973	South Korea	Landrace	46-50	Unknown
IT186015	DD-0974	South Korea	Landrace	46-50	Unknown
IT186019	DD-0975	South Korea	Landrace	41-45	Unknown
IT186020	DD-0976	South Korea	Landrace	46-50	Unknown
IT186036	DD-0978	South Korea	Landrace	41-45	Unknown
IT186054	DD-0979	South Korea	Landrace	46-50	Unknown
IT186058	DD-0980	South Korea	Landrace	56-60	Unknown
IT186060	DD-0981	South Korea	Landrace	41-45	Unknown
IT186062	DD-0982	South Korea	Landrace	41-45	Unknown
IT186066	DD-0983	South Korea	Landrace	46-50	Unknown
IT186069	DD-0984	South Korea	Landrace	41-45	Unknown
Kangwon69	DD-0985	South Korea	Landrace	46-50	Unknown
Kangwon72	DD-0986	South Korea	Landrace	56-60	Unknown
IT186101	DD-0988	South Korea	Landrace	56-60	Unknown
IT186103	DD-0989	South Korea	Landrace	41-45	Unknown
IT186114	DD-0991	South Korea	Landrace	51-55	Unknown
Geomjeongkong	DD-0993	South Korea	Landrace	51-55	Unknown
IT186157	DD-0994	South Korea	Landrace	46-50	Unknown
IT186166	DD-0995	South Korea	Landrace	46-50	Unknown
IT186167	DD-0996	South Korea	Landrace	36-40	Unknown
IT186210	DD-0997	South Korea	Landrace	41-45	Unknown
Kongnamulkong	DD-0998	South Korea	Landrace	51-55	Unknown
Jindo sujib	DD-0999	South Korea	Landrace	56-60	Unknown
IT189661	DD-1000	South Korea	Landrace	36-40	Unknown
IT191159	DD-1001	South Korea	Landrace	51-55	Unknown
IT194540	DD-1014	South Korea	Landrace	31-35	Unknown
IT194545	DD-1015	South Korea	Landrace	56-60	Unknown
IT194556	DD-1017	South Korea	Landrace	51-55	Unknown
IT195155	DD-1018	South Korea	Landrace	46-50	Unknown
Suritae	DD-1019	South Korea	Landrace	51-55	Unknown
IT195327	DD-1020	South Korea	Landrace	41-45	Unknown
Pureunkong	DD-1021	South Korea	Landrace	46-50	Unknown
IT195370	DD-1022	South Korea	Landrace	46-50	Unknown
IT195510	DD-1023	South Korea	Landrace	41-45	Unknown
IT195512	DD-1024	South Korea	Landrace	41-45	Unknown
Daegu sujib	DD-1026	South Korea	Landrace	46-50	Unknown
Daegu sujib	DD-1027	South Korea	Landrace	41-45	Unknown
Hamyang sujib	DD-1028	South Korea	Landrace	41-45	Unknown
Hamyang sujib	DD-1029	South Korea	Landrace	46-50	Unknown
Geomjeongkong	DD-1031	South Korea	Landrace	41-45	Unknown
IT196827	DD-1032	South Korea	Landrace	46-50	Unknown
Chang Dan Bac Mok	DD-1035	North Korea	Landrace	46-50	Unknown
WIR2962	DD-1036	North Korea	Unknown	26-30	Unknown
WIR2987	DD-1037	North Korea	Unknown	41-45	Unknown
Tsak Nach	DD-1038	North Korea	Unknown	31-35	Unknown
IT201849	DD-1039	South Korea	Landrace	46-50	Unknown
IT201866	DD-1040	South Korea	Landrace	51-55	Unknown
IT201868	DD-1041	South Korea	Landrace	46-50	Unknown
IT204157	DD-1043	South Korea	Landrace	46-50	Unknown
Geomjeongkong	DD-1044	South Korea	Landrace	56-60	Unknown
Namulkong	DD-1046	South Korea	Landrace	46-50	Unknown
Gyeongnamsancheong-1998-69	DD-1047	South Korea	Landrace	46-50	Unknown
Suritae	DD-1048	South Korea	Landrace	51-55	Unknown
Jejusi-KHC-1999-6	DD-1049	South Korea	Landrace	51-55	Unknown
Heuinkong	DD-1050	South Korea	Landrace	56-60	Unknown
Jeonnamwando-2000-16	DD-1051	South Korea	Landrace	41-45	Unknown
Kangwongoseong-2001-42	DD-1052	South Korea	Landrace	36-40	Unknown
KAS549-3	DD-1054	South Korea	Landrace	46-50	Unknown
KAS551-4	DD-1055	South Korea	Landrace	46-50	Unknown
KAS576-17	DD-1056	South Korea	Landrace	46-50	Unknown
KAS606-11	DD-1057	South Korea	Landrace	46-50	Unknown
KAS624-46	DD-1058	South Korea	Landrace	46-50	Unknown
KAS651-50	DD-1059	South Korea	Landrace	46-50	Unknown
IT218966	DD-1060	South Korea	Landrace	51-55	Unknown
KAS 100-11-1	DD-1062	South Korea	Landrace	46-50	Unknown
KAS 205-22	DD-1064	South Korea	Landrace	46-50	Unknown
Kongnamulkong	DD-1065	South Korea	Landrace	51-55	Unknown
Kyoungbuk Kyoungsan-1997-54	DD-1066	South Korea	Landrace	51-55	Unknown
Jeonnamgokseong-1997-35	DD-1067	South Korea	Landrace	51-55	Unknown
IT219430	DD-1068	South Korea	Landrace	51-55	Unknown
Gyeongnamnamhae-2000-2	DD-1069	South Korea	Landrace	46-50	Unknown
NEBSOY	DD-1070	U.S.A	Improved line	26-30	Unknown
IT219522	DD-1071	South Korea	Landrace	46-50	Unknown
PI 424304	DD-1072	South Korea	Landrace	56-60	VI
KAS 150-7	DD-1074	South Korea	Landrace	51-55	Unknown
KAS 150-23	DD-1076	South Korea	Landrace	51-55	Unknown
KAS 160-5	DD-1077	South Korea	Landrace	41-45	Unknown
KAS 201-7-1	DD-1079	South Korea	Landrace	51-55	Unknown
KAS 205-5	DD-1080	South Korea	Landrace	46-50	Unknown
KAS541-2	DD-1081	South Korea	Landrace	46-50	Unknown
KAS548-10	DD-1082	South Korea	Landrace	51-55	Unknown
KAS552-2	DD-1083	South Korea	Landrace	46-50	Unknown
KAS579-4	DD-1084	South Korea	Landrace	51-55	Unknown
KAS604-12	DD-1086	South Korea	Landrace	46-50	Unknown
KAS616-6	DD-1087	South Korea	Landrace	51-55	Unknown
KAS645-12	DD-1088	South Korea	Landrace	46-50	Unknown
L-36	DD-1089	South Korea	Landrace	46-50	Unknown
IT219699	DD-1090	South Korea	Landrace	36-40	Unknown
CS00653	DD-1092	South Korea	Landrace	56-60	Unknown
CS00701	DD-1093	South Korea	Landrace	56-60	Unknown
CS00821	DD-1094	South Korea	Landrace	46-50	Unknown
CS00837	DD-1095	South Korea	Landrace	46-50	Unknown
CS00840	DD-1096	South Korea	Landrace	46-50	Unknown
KAS102-5-2	DD-1097	South Korea	Landrace	46-50	Unknown
KAS220-6	DD-1098	South Korea	Landrace	46-50	Unknown
KAS351-35	DD-1099	South Korea	Landrace	46-50	Unknown
KAS360-11	DD-1101	South Korea	Landrace	46-50	Unknown
KAS360-13	DD-1102	South Korea	Landrace	46-50	Unknown
KAS360-15	DD-1103	South Korea	Landrace	46-50	Unknown
KAS361-28	DD-1104	South Korea	Landrace	46-50	Unknown
KAS362-7	DD-1105	South Korea	Landrace	46-50	Unknown
KAS370-1	DD-1106	South Korea	Landrace	46-50	Unknown
KAS503-23	DD-1107	South Korea	Landrace	26-30	Unknown
KAS521-33	DD-1108	South Korea	Landrace	51-55	Unknown
KAS544-1	DD-1109	South Korea	Landrace	51-55	Unknown
KAS604-8	DD-1110	South Korea	Landrace	56-60	Unknown
KAS643-25	DD-1111	South Korea	Landrace	46-50	Unknown
KAS660-24	DD-1112	South Korea	Landrace	41-45	Unknown
KAS 100-12	DD-1113	South Korea	Landrace	46-50	Unknown
KAS 102-4-2	DD-1114	South Korea	Landrace	46-50	Unknown
KAS 134-2	DD-1115	South Korea	Landrace	51-55	Unknown
KAS 150-21	DD-1116	South Korea	Landrace	46-50	Unknown
KAS 150-25	DD-1117	South Korea	Landrace	46-50	Unknown
KAS 170-4	DD-1118	South Korea	Landrace	46-50	Unknown
KAS 172-4	DD-1119	South Korea	Landrace	46-50	Unknown
KAS 200-18	DD-1120	South Korea	Landrace	46-50	Unknown
KAS 201-4	DD-1121	South Korea	Landrace	46-50	Unknown
KAS 202-2	DD-1122	South Korea	Landrace	46-50	Unknown
KAS 205-13	DD-1123	South Korea	Landrace	46-50	Unknown
Youngpunggeomjeong	DD-1125	South Korea	Landrace	56-60	Unknown
IT220686	DD-1126	South Korea	Landrace	46-50	Unknown
Milyang166	DD-1127	South Korea	Improved line	41-45	Unknown
Spry	DD-1130	U.S.A	Improved line	51-55	Unknown
IT221980	DD-1131	South Korea	Landrace	46-50	Unknown
KAS 521-17	DD-1132	South Korea	Landrace	46-50	Unknown
IT224160	DD-1133	South Korea	Landrace	46-50	Unknown
Gyeongbukgyeongju-1997-11	DD-1134	South Korea	Landrace	46-50	Unknown
Jeonnamjangheung-1997-58	DD-1135	South Korea	Landrace	46-50	Unknown
Jeonnamyeonggwang-1997-73	DD-1136	South Korea	Landrace	56-60	Unknown
IT224176	DD-1137	South Korea	Landrace	56-60	Unknown
Gyeongbukuiseong-1997-51	DD-1138	South Korea	Landrace	46-50	Unknown
Heuinkong	DD-1139	South Korea	Landrace	36-40	Unknown
IT224183	DD-1140	South Korea	Landrace	46-50	Unknown
Jeonnam heanam-1998-16	DD-1141	South Korea	Landrace	36-40	Unknown
Gyeongnamgeochang sujib	DD-1142	South Korea	Landrace	46-50	Unknown
Keumbwayu-tae	DD-1143	South Korea	Landrace	41-45	Unknown
Jeonnamwando-2000-26	DD-1144	South Korea	Landrace	41-45	Unknown
Flint	DD-1145	U.S.A	Improved line	26-30	Unknown
Gangwongoseong-2001-11	DD-1146	South Korea	Landrace	46-50	Unknown
Gangwongoseong-2001-12	DD-1147	South Korea	Landrace	46-50	Unknown
KLS113	DD-1148	South Korea	Landrace	41-45	Unknown
Gangwonyangyang-2010-72	DD-1149	South Korea	Landrace	41-45	Unknown
IT224597	DD-1150	South Korea	Landrace	56-60	Unknown
IT224808	DD-1151	South Korea	Landrace	51-55	Unknown
Nan zhao cao huang dou	DD-1153	China	Landrace	46-50	Unknown
Fu yang (30)	DD-1154	China	Landrace	46-50	Unknown
Kanto No. 21	DD-1155	Japan	Landrace	41-45	Unknown
PI 398943	DD-1157	South Korea	Landrace	46-50	V
IT224917	DD-1158	South Korea	Landrace	41-45	Unknown
IT224918	DD-1159	South Korea	Landrace	51-55	Unknown
IT224919	DD-1160	South Korea	Landrace	46-50	Unknown
U-ki-chol	DD-1162	South Korea	Landrace	46-50	Unknown
Ul-san	DD-1163	South Korea	Landrace	46-50	Unknown
Well-man	DD-1164	South Korea	Landrace	36-40	Unknown
Yuwoltae	DD-1165	South Korea	Landrace	46-50	Unknown
PI 339987	DD-1166	South Korea	Landrace	46-50	IV
PI 398988	DD-1167	South Korea	Landrace	41-45	IV
ORD 8182	DD-1168	South Korea	Landrace	46-50	Unknown
PI 407805 A	DD-1169	South Korea	Landrace	41-45	IV
PI 407805 D	DD-1170	South Korea	Landrace	46-50	IV
PI 407812	DD-1171	South Korea	Landrace	46-50	IV
PI 407817	DD-1172	South Korea	Landrace	46-50	IV
PI 407818 A	DD-1173	South Korea	Landrace	41-45	IV
KAS 239-3	DD-1174	South Korea	Landrace	46-50	Unknown
KAS 351-25	DD-1175	South Korea	Landrace	41-45	Unknown
KAS 351-26	DD-1176	South Korea	Landrace	41-45	Unknown
KAS 540-18	DD-1177	South Korea	Landrace	41-45	Unknown
Owonchoseng ji doo	DD-1178	South Korea	Landrace	26-30	Unknown
PI 458020	DD-1179	South Korea	Landrace	41-45	IV
PI 458026	DD-1180	South Korea	Landrace	46-50	IV
PI 458037	DD-1181	South Korea	Landrace	41-45	IV
PI 458041	DD-1182	South Korea	Landrace	41-45	IV
PI 458050	DD-1183	South Korea	Landrace	41-45	IV
PI 458051 A	DD-1184	South Korea	Landrace	46-50	IV
PI 458072 A	DD-1185	South Korea	Landrace	41-45	IV
PI 458080	DD-1186	South Korea	Landrace	46-50	IV
PI 458089	DD-1187	South Korea	Landrace	46-50	IV
PI 458101	DD-1188	South Korea	Landrace	36-40	III
PI 458105	DD-1189	South Korea	Landrace	46-50	IV
PI 458109	DD-1190	South Korea	Landrace	41-45	IV
PI 458112 A	DD-1191	South Korea	Landrace	46-50	IV
PI 458121	DD-1192	South Korea	Landrace	51-55	IV
PI 458123 A	DD-1193	South Korea	Landrace	36-40	III
PI 458129	DD-1194	South Korea	Landrace	46-50	IV
PI 458131	DD-1195	South Korea	Landrace	41-45	IV
PI 458135	DD-1196	South Korea	Landrace	41-45	IV
PI 458157	DD-1197	South Korea	Landrace	46-50	IV
PI 458158	DD-1198	South Korea	Landrace	46-50	IV
PI 458172 A	DD-1199	South Korea	Landrace	46-50	IV
PI 458175 C	DD-1200	South Korea	Landrace	46-50	IV
PI 458204	DD-1202	South Korea	Landrace	41-45	IV
PI 458224	DD-1203	South Korea	Landrace	41-45	IV
PI 458234	DD-1204	South Korea	Landrace	41-45	IV
PI 458244 B	DD-1205	South Korea	Landrace	46-50	IV
PI 458249	DD-1206	South Korea	Landrace	41-45	IV
PI 458252	DD-1207	South Korea	Landrace	46-50	IV
PI 458266	DD-1208	South Korea	Landrace	41-45	IV
PI 458269	DD-1209	South Korea	Landrace	46-50	IV
PI 458290	DD-1210	South Korea	Landrace	46-50	IV
PI 458295	DD-1211	South Korea	Landrace	46-50	IV
PI 458302	DD-1212	South Korea	Landrace	46-50	IV
Baekchun	DD-1213	South Korea	Improved line	46-50	Unknown
VIR 2978	DD-1214	North Korea	Unknown	26-30	Unknown
Back Tac	DD-1215	South Korea	Landrace	36-40	Unknown
KAS 210-9	DD-1216	South Korea	Landrace	41-45	Unknown
Keunolkong	DD-1217	South Korea	Improved line	41-45	Unknown
GL 2624 /96	DD-1218	North Korea	Unknown	46-50	Unknown
GL 2626 /96	DD-1219	North Korea	Unknown	46-50	Unknown
GL 2628 /96	DD-1220	North Korea	Unknown	46-50	Unknown
GL 2631 /96	DD-1221	North Korea	Unknown	46-50	Unknown
GL 2678A /96	DD-1222	North Korea	Unknown	46-50	Unknown
GL 2678B /96	DD-1223	North Korea	Unknown	41-45	Unknown
PI 603174 A	DD-1224	North Korea	Unknown	46-50	IV
Byol	DD-1225	North Korea	Landrace	41-45	Unknown
IT228364	DD-1226	North Korea	Landrace	46-50	Unknown
Jijori	DD-1227	North Korea	Landrace	41-45	Unknown
Uid	DD-1228	North Korea	Landrace	46-50	Unknown
Uid	DD-1229	North Korea	Landrace	31-35	Unknown
Musan-1	DD-1230	South Korea	Landrace	26-30	Unknown
Browngilgun	DD-1231	South Korea	Landrace	31-35	Unknown
Ryong song	DD-1232	South Korea	Landrace	36-40	Unknown
Br-45	DD-1233	South Korea	Landrace	46-50	Unknown
PI 158751	DD-1235	South Korea	Landrace	51-55	V
PI 339979	DD-1236	South Korea	Landrace	46-50	V
PI 339999	DD-1237	South Korea	Landrace	46-50	V
PI 340003	DD-1238	South Korea	Landrace	46-50	V
PI 340014	DD-1239	South Korea	Landrace	46-50	V
PI 340019	DD-1240	South Korea	Landrace	46-50	V
PI 340021 B	DD-1241	South Korea	Landrace	41-45	V
PI 340028	DD-1242	South Korea	Landrace	46-50	V
KAERI-GNT 170-6	DD-1243	South Korea	Landrace	41-45	Unknown
IR 4791-89	DD-1244	South Korea	Landrace	51-55	Unknown
KLS 607-1	DD-1245	South Korea	Landrace	41-45	Unknown
KLS 902-1	DD-1246	South Korea	Landrace	41-45	Unknown
PI 399049	DD-1247	South Korea	Landrace	46-50	VI
PI 399057	DD-1248	South Korea	Landrace	51-55	V
PI 399067	DD-1249	South Korea	Landrace	46-50	V
PI 399081	DD-1250	South Korea	Landrace	51-55	V
PI 399082	DD-1251	South Korea	Landrace	51-55	V
PI 399100	DD-1252	South Korea	Landrace	51-55	V
PI 399101	DD-1253	South Korea	Landrace	51-55	V
PI 399110	DD-1254	South Korea	Landrace	51-55	V
PI 399111	DD-1255	South Korea	Landrace	46-50	V
PI 399121	DD-1256	South Korea	Landrace	51-55	V
PI 399122	DD-1257	South Korea	Landrace	46-50	V
PI 399124	DD-1258	South Korea	Landrace	46-50	V
ORD 8110	DD-1259	South Korea	Landrace	46-50	Unknown
ORD 8118	DD-1260	South Korea	Unknown	46-50	Unknown
ORD 8132	DD-1261	South Korea	Landrace	46-50	Unknown
ORD 8136	DD-1262	South Korea	Landrace	46-50	Unknown
ORD 8146	DD-1263	South Korea	Unknown	46-50	Unknown
ORD 8146	DD-1264	South Korea	Unknown	46-50	Unknown
ORD 8147	DD-1265	South Korea	Landrace	46-50	Unknown
ORD 8163	DD-1266	South Korea	Landrace	51-55	Unknown
Suwon No. 64	DD-1267	South Korea	Improved line	46-50	Unknown
ORD 8117	DD-1268	South Korea	Landrace	51-55	Unknown
ORD 8135	DD-1269	South Korea	Landrace	51-55	Unknown
ORD 8152	DD-1270	South Korea	Landrace	46-50	Unknown
ORD 8153	DD-1271	South Korea	Landrace	46-50	Unknown
KAERI 620-2	DD-1272	South Korea	Landrace	46-50	Unknown
Kinshuu ao shouryuu	DD-1273	South Korea	Landrace	46-50	Unknown
VIR 2978	DD-1274	North Korea	Landrace	46-50	Unknown
PI 458044	DD-1275	South Korea	Landrace	46-50	V
PI 458048	DD-1276	South Korea	Landrace	46-50	V
PI 458070 D	DD-1277	South Korea	Landrace	41-45	V
PI 458073	DD-1278	South Korea	Landrace	46-50	V
PI 458083	DD-1279	South Korea	Landrace	46-50	V
PI 458096	DD-1280	South Korea	Landrace	46-50	V
PI 458107	DD-1281	South Korea	Landrace	51-55	VI
PI 458128	DD-1282	South Korea	Landrace	46-50	V
PI 458146	DD-1283	South Korea	Landrace	46-50	V
PI 458154	DD-1284	South Korea	Landrace	51-55	VI
PI 458168	DD-1285	South Korea	Landrace	46-50	V
PI 458192	DD-1286	South Korea	Landrace	56-60	V
PI 458218	DD-1287	South Korea	Landrace	51-55	VII
PI 458265	DD-1288	South Korea	Landrace	56-60	VI
PI 458268	DD-1289	South Korea	Landrace	46-50	V
PI 458278 B	DD-1290	South Korea	Landrace	51-55	V
PI 458283	DD-1291	South Korea	Landrace	46-50	V
PI 458284	DD-1292	South Korea	Landrace	46-50	V
PI 458293	DD-1293	South Korea	Landrace	46-50	V
L-B	DD-1294	South Korea	Landrace	46-50	Unknown
IT228630	DD-1295	South Korea	Landrace	46-50	Unknown
IT228633	DD-1296	South Korea	Landrace	46-50	Unknown
CS 01915	DD-1297	South Korea	Landrace	41-45	Unknown
CS 01939	DD-1298	South Korea	Landrace	46-50	Unknown
Jejujejusi-2008-409	DD-1299	South Korea	Landrace	56-60	Unknown
IT228823	DD-1300	South Korea	Landrace	46-50	Unknown
CS 01973	DD-1301	South Korea	Landrace	51-55	Unknown
CS 01993	DD-1302	South Korea	Landrace	46-50	Unknown
CS 02008	DD-1303	South Korea	Landrace	56-60	Unknown
Sugae #43(A)	DD-1304	South Korea	Improved line	46-50	Unknown
Suwongaetong #2	DD-1305	South Korea	Improved line	46-50	Unknown
Baekjung #42	DD-1306	South Korea	Landrace	36-40	Unknown
IT229405	DD-1307	South Korea	Landrace	56-60	Unknown
Pureundogseagi	DD-1308	South Korea	Landrace	51-55	Unknown
KAS 102-1-1	DD-1309	South Korea	Landrace	46-50	Unknown
KAS 132-3	DD-1311	South Korea	Landrace	41-45	Unknown
KAS 134-5	DD-1312	South Korea	Landrace	46-50	Unknown
KAS 150-5	DD-1313	South Korea	Landrace	46-50	Unknown
Chang-tan-da-mac	DD-1314	South Korea	Landrace	46-50	Unknown
PI 273483 E	DD-1315	South Korea	Landrace	41-45	III
Yuwoltae	DD-1316	South Korea	Landrace	41-45	Unknown
CHIRPAN 90 (BULGARIA)	DD-1317	South Korea	Landrace	41-45	Unknown
PI 399093	DD-1318	South Korea	Landrace	46-50	IV
PI 399106	DD-1319	South Korea	Landrace	46-50	IV
PI 407778 A	DD-1320	South Korea	Landrace	51-55	IV
ORD 8123	DD-1321	South Korea	Landrace	41-45	Unknown
KAS 604-1-1	DD-1322	South Korea	Landrace	46-50	Unknown
VIR 2962	DD-1323	North Korea	Unknown	26-30	Unknown
KLS 223	DD-1324	South Korea	Landrace	46-50	Unknown
Peing bukai	DD-1325	South Korea	Landrace	46-50	Unknown
PI 458264	DD-1326	South Korea	Landrace	46-50	VI
Kaishoku Daizu	DD-1327	South Korea	Landrace	51-55	Unknown
Choutan	DD-1328	South Korea	Landrace	46-50	Unknown
Nezumi Meta	DD-1329	South Korea	Landrace	46-50	Unknown
Orukon	DD-1330	South Korea	Unknown	36-40	Unknown
Noucha Taitai	DD-1331	South Korea	Landrace	46-50	Unknown
Lee Yiong Kong	DD-1332	South Korea	Landrace	46-50	Unknown
Akasome Daizu	DD-1333	South Korea	Landrace	36-40	Unknown
Suigen Ao	DD-1334	South Korea	Landrace	41-45	Unknown
Leekamkwn	DD-1335	South Korea	Landrace	41-45	Unknown
Kinzu	DD-1336	South Korea	Landrace	41-45	Unknown
Hakusen	DD-1337	South Korea	Landrace	46-50	Unknown
Baekbamkong	DD-1338	South Korea	Landrace	51-55	Unknown
Bongui	DD-1339	South Korea	Landrace	41-45	Unknown
Gapsanjaelae(Ii)	DD-1340	South Korea	Landrace	36-40	Unknown
Baekjung 42	DD-1341	South Korea	Landrace	46-50	Unknown
Iksan	DD-1342	South Korea	Landrace	41-45	Unknown
KLS 631-2	DD-1343	South Korea	Landrace	51-55	Unknown
KLS 704-3	DD-1344	South Korea	Landrace	51-55	Unknown
Oeal Kong	DD-1345	South Korea	Landrace	41-45	Unknown
Kyongdu	DD-1346	South Korea	Landrace	46-50	Unknown
KLS 723-1-1	DD-1347	South Korea	Landrace	46-50	Unknown
Baekmo #9	DD-1348	South Korea	Landrace	51-55	Unknown
Sugae #44	DD-1349	South Korea	Improved line	41-45	Unknown
Sugae #41	DD-1350	South Korea	Improved line	46-50	Unknown
Yung Kwang #1	DD-1351	South Korea	Landrace	51-55	Unknown
Jaeraejong	DD-1352	South Korea	Landrace	41-45	Unknown
Sugae #46(A 1)	DD-1353	South Korea	Improved line	41-45	Unknown
Sugae #46(B2)	DD-1354	South Korea	Improved line	41-45	Unknown
Sugae #42	DD-1355	South Korea	Improved line	36-40	Unknown
Yungil	DD-1356	South Korea	Landrace	46-50	Unknown
Buseuk	DD-1357	South Korea	Landrace	41-45	Unknown
Chonggok	DD-1358	South Korea	Landrace	46-50	Unknown
Pyngyang	DD-1359	South Korea	Landrace	41-45	Unknown
KLS 222-2	DD-1360	South Korea	Landrace	41-45	Unknown
KLS 512-1(A)	DD-1361	South Korea	Landrace	41-45	Unknown
KLS 708-3(1)	DD-1362	South Korea	Landrace	41-45	Unknown
KLS 821	DD-1363	South Korea	Landrace	41-45	Unknown
KLS 150-2-1	DD-1364	South Korea	Landrace	46-50	Unknown
KAS 150-2-2	DD-1365	South Korea	Landrace	41-45	Unknown
KAS 150-2-6	DD-1366	South Korea	Landrace	46-50	Unknown
IT231352	DD-1367	South Korea	Landrace	41-45	Unknown
IT231354	DD-1368	South Korea	Landrace	46-50	Unknown
IT231359	DD-1370	South Korea	Landrace	46-50	Unknown
PI 87002	DD-1371	South Korea	Landrace	56-60	VI
IT231543	DD-1373	South Korea	Landrace	41-45	Unknown
IT234975	DD-1374	South Korea	Landrace	51-55	Unknown
PI 458250	DD-1376	South Korea	Landrace	46-50	V
Milyang206	DD-1377	South Korea	Improved line	46-50	Unknown
Milyang195	DD-1379	South Korea	Improved line	41-45	Unknown
Iksan66	DD-1380	South Korea	Improved line	36-40	Unknown
KAS 150-3	DD-1381	South Korea	Landrace	46-50	Unknown
PI 458058	DD-1382	South Korea	Landrace	46-50	V
Yuumou Shinnamon	DD-1383	South Korea	Landrace	41-45	Unknown
CS 01937	DD-1384	South Korea	Landrace	56-60	Unknown
CS 02038	DD-1385	South Korea	Landrace	41-45	Unknown
Milyang210	DD-1386	South Korea	Improved line	36-40	Unknown
KAS 633-19	DD-1387	South Korea	Landrace	41-45	Unknown
No. 39 Green	DD-1388	China	Unknown	46-50	Unknown
Hua huang dou	DD-1389	China	Unknown	41-45	Unknown
Bai hua chi	DD-1390	China	Unknown	41-45	Unknown
Niu mao huang	DD-1391	China	Unknown	51-55	Unknown
Xiao tie jiao	DD-1392	China	Unknown	36-40	Unknown
Ji li huang dou	DD-1393	China	Unknown	41-45	Unknown
Xi hai zhuang da dou	DD-1394	China	Unknown	41-45	Unknown
Si li da dou	DD-1395	China	Unknown	46-50	Unknown
Tong xu xiao zi huang	DD-1396	China	Unknown	46-50	Unknown
Tong shan huang da dou jia	DD-1397	China	Unknown	46-50	Unknown
Cai dou	DD-1399	China	Unknown	41-45	Unknown
Huang ke dou	DD-1400	China	Unknown	46-50	Unknown
Pakute	DD-1401	South Korea	Landrace	36-40	Unknown
Hinkon	DD-1402	South Korea	Landrace	36-40	Unknown
Moyashimame	DD-1403	South Korea	Landrace	51-55	Unknown
Mote	DD-1404	North Korea	Landrace	36-40	Unknown
Chankon	DD-1405	North Korea	Landrace	41-45	Unknown
KAERI-GNT 330-1	DD-1406	South Korea	Improved line	36-40	Unknown
IT238356	DD-1407	South Korea	Landrace	56-60	Unknown
IT239895	DD-1409	South Korea	Landrace	41-45	Unknown
PI 340039	DD-1410	South Korea	Landrace	46-50	IV
PI 340046	DD-1411	South Korea	Landrace	41-45	IV
PI 340052	DD-1412	South Korea	Landrace	36-40	III
PI 398885	DD-1414	South Korea	Landrace	36-40	III
PI 458038	DD-1415	South Korea	Landrace	41-45	IV
Hwaseongputkong	DD-1416	South Korea	Improved line	36-40	Unknown
Kyongi	DD-1417	South Korea	Landrace	46-50	Unknown
PI 398593	DD-1418	South Korea	Landrace	41-45	V
IT242610	DD-1419	South Korea	Landrace	41-45	Unknown
IT242612	DD-1420	South Korea	Landrace	41-45	Unknown
IT242614	DD-1421	South Korea	Landrace	41-45	Unknown
Ajuggalibamkong	DD-1422	South Korea	Landrace	46-50	Unknown
IT242621	DD-1423	South Korea	Landrace	46-50	Unknown
Milyang5	EE-0001	South Korea	Improved line	46-50	Unknown
IT21591	EE-0002	South Korea	Landrace	41-45	Unknown
Horangi	EE-0003	South Korea	Landrace	41-45	Unknown
IT21852	EE-0004	South Korea	Improved line	46-50	Unknown
Keumkangdaelib	EE-0006	South Korea	Improved line	41-45	Unknown
IT22163	EE-0008	South Korea	Landrace	61-65	Unknown
Clark	EE-0009	U.S.A	Improved line	36-40	Unknown
Haman-dailip	EE-0010	South Korea	Landrace	46-50	Unknown
Hyong	EE-0011	South Korea	Unknown	41-45	Unknown
Juinun-Kong	EE-0012	South Korea	Landrace	41-45	Unknown
KLS124-1	EE-0013	South Korea	Landrace	41-45	Unknown
KLS136	EE-0014	South Korea	Landrace	31-35	Unknown
KLS137-1	EE-0015	South Korea	Landrace	46-50	Unknown
KLS202	EE-0016	South Korea	Landrace	36-40	Unknown
KLS204	EE-0017	South Korea	Landrace	41-45	Unknown
KLS216-2	EE-0018	South Korea	Landrace	46-50	Unknown
KLS351-1	EE-0019	South Korea	Landrace	41-45	Unknown
KLS409	EE-0020	South Korea	Landrace	46-50	Unknown
KLS417-1	EE-0021	South Korea	Landrace	46-50	Unknown
KLS418	EE-0022	South Korea	Landrace	46-50	Unknown
KLS505-1	EE-0023	South Korea	Landrace	41-45	Unknown
KLS605-1	EE-0024	South Korea	Landrace	41-45	Unknown
KLS606-2	EE-0025	South Korea	Landrace	46-50	Unknown
KLS606-2	EE-0026	South Korea	Landrace	51-55	Unknown
KLS611	EE-0027	South Korea	Landrace	46-50	Unknown
KLS616-2	EE-0028	South Korea	Landrace	51-55	Unknown
KLS616-3	EE-0029	South Korea	Landrace	46-50	Unknown
KLS618-1	EE-0030	South Korea	Landrace	41-45	Unknown
KLS621-1	EE-0031	South Korea	Landrace	46-50	Unknown
KLS624-2	EE-0032	South Korea	Landrace	41-45	Unknown
KLS627-2	EE-0033	South Korea	Landrace	46-50	Unknown
KLS701-3	EE-0034	South Korea	Landrace	51-55	Unknown
KLS72O-1	EE-0035	South Korea	Landrace	46-50	Unknown
KLS721-2	EE-0036	South Korea	Landrace	41-45	Unknown
KLS722	EE-0037	South Korea	Landrace	51-55	Unknown
KLS724-2	EE-0038	South Korea	Landrace	36-40	Unknown
KLS732-2	EE-0039	South Korea	Landrace	46-50	Unknown
KLS743-1	EE-0040	South Korea	Landrace	46-50	Unknown
KLS801-2	EE-0041	South Korea	Landrace	51-55	Unknown
KLS805-1	EE-0042	South Korea	Landrace	41-45	Unknown
KLS807	EE-0043	South Korea	Landrace	46-50	Unknown
KLS812	EE-0044	South Korea	Landrace	46-50	Unknown
KLS815	EE-0045	South Korea	Landrace	46-50	Unknown
KLS816	EE-0046	South Korea	Landrace	46-50	Unknown
KLS819-2	EE-0047	South Korea	Landrace	41-45	Unknown
KLS823-3	EE-0048	South Korea	Landrace	51-55	Unknown
KLS824-1	EE-0049	South Korea	Landrace	46-50	Unknown
KLS904-2	EE-0050	South Korea	Landrace	51-55	Unknown
PI 72227	EE-0052	China	Unknown	41-45	IV
PI 82307	EE-0054	South Korea	Landrace	41-45	IV
PI 90223	EE-0055	North Korea	Unknown	46-50	Unknown
PI 171434	EE-0056	China	Unknown	46-50	IV
IT23085	EE-0057	South Korea	Landrace	46-50	Unknown
Sugae30	EE-0058	South Korea	Improved line	41-45	Unknown
Sugae34	EE-0059	South Korea	Improved line	36-40	Unknown
Sugae47	EE-0060	South Korea	Improved line	46-50	Unknown
Sugae51	EE-0061	South Korea	Improved line	36-40	Unknown
Sugae52	EE-0062	South Korea	Improved line	41-45	Unknown
Sugae53	EE-0063	South Korea	Improved line	46-50	Unknown
Sugae55	EE-0064	South Korea	Improved line	41-45	Unknown
Sugae56	EE-0065	South Korea	Improved line	46-50	Unknown
Kwangkyo	EE-0066	South Korea	Improved line	41-45	Unknown
Bienville	EE-0067	U.S.A	Improved line	61-65	Unknown
Kwangkyo	EE-0068	South Korea	Improved line	41-45	Unknown
YN30	EE-0069	South Korea	Landrace	46-50	Unknown
YN39	EE-0070	South Korea	Landrace	46-50	Unknown
YN58-1	EE-0071	South Korea	Landrace	46-50	Unknown
YN107	EE-0072	South Korea	Landrace	41-45	Unknown
YN115-2	EE-0073	South Korea	Landrace	46-50	Unknown
YN117	EE-0074	South Korea	Landrace	46-50	Unknown
YN131-4	EE-0075	South Korea	Landrace	46-50	Unknown
YN137-4	EE-0076	South Korea	Landrace	51-55	Unknown
YN155-2	EE-0077	South Korea	Landrace	46-50	Unknown
YN166-1	EE-0078	South Korea	Landrace	46-50	Unknown
YN195-3	EE-0079	South Korea	Landrace	46-50	Unknown
YN213-1	EE-0080	South Korea	Landrace	51-55	Unknown
YN214-2	EE-0081	South Korea	Landrace	41-45	Unknown
YN225-4	EE-0082	South Korea	Landrace	46-50	Unknown
YN233-4	EE-0083	South Korea	Landrace	51-55	Unknown
YJ9	EE-0084	South Korea	Landrace	46-50	Unknown
YJ90	EE-0085	South Korea	Landrace	36-40	Unknown
YJ117-4	EE-0087	South Korea	Landrace	46-50	Unknown
YJ123-4	EE-0088	South Korea	Landrace	46-50	Unknown
YJ174-2	EE-0089	South Korea	Landrace	41-45	Unknown
YJ217-2	EE-0090	South Korea	Landrace	46-50	Unknown
YJ219-4	EE-0091	South Korea	Landrace	46-50	Unknown
YJ224-2	EE-0093	South Korea	Landrace	41-45	Unknown
YN7-1	EE-0094	South Korea	Landrace	36-40	Unknown
YN109-4	EE-0095	South Korea	Landrace	46-50	Unknown
YN186-2	EE-0096	South Korea	Landrace	51-55	Unknown
YJ80-3	EE-0097	South Korea	Landrace	41-45	Unknown
YJ87	EE-0098	South Korea	Landrace	41-45	Unknown
YJ100-4	EE-0099	South Korea	Landrace	41-45	Unknown
Suwon101	EE-0101	South Korea	Improved line	51-55	Unknown
Suwon64	EE-0102	South Korea	Improved line	46-50	Unknown
YB11	EE-0103	South Korea	Landrace	46-50	Unknown
YB331-2	EE-0105	South Korea	Landrace	46-50	Unknown
YJ16-2	EE-0106	South Korea	Landrace	46-50	Unknown
YJ102-3	EE-0107	South Korea	Landrace	46-50	Unknown
YB111-3	EE-0108	South Korea	Landrace	46-50	Unknown
YB133-2	EE-0109	South Korea	Landrace	46-50	Unknown
YB148-4	EE-0110	South Korea	Landrace	41-45	Unknown
YN108-2	EE-0113	South Korea	Landrace	46-50	Unknown
YN101-4	EE-0114	South Korea	Landrace	41-45	Unknown
YN196-2	EE-0115	South Korea	Landrace	46-50	Unknown
YJ101-4	EE-0116	South Korea	Landrace	46-50	Unknown
KLS625-1	EE-0117	South Korea	Landrace	46-50	Unknown
KAS895-1-26	EE-0118	South Korea	Landrace	46-50	Unknown
YN1-2	EE-0119	South Korea	Landrace	51-55	Unknown
YN12-3	EE-0120	South Korea	Landrace	41-45	Unknown
Suwon58-3	EE-0121	South Korea	Improved line	51-55	Unknown
YN67-1	EE-0122	South Korea	Landrace	41-45	Unknown
YN74-2	EE-0123	South Korea	Landrace	41-45	Unknown
YN76-3	EE-0124	South Korea	Landrace	46-50	Unknown
YN81	EE-0125	South Korea	Landrace	46-50	Unknown
YN121-1	EE-0126	South Korea	Landrace	46-50	Unknown
YN124-1	EE-0127	South Korea	Landrace	46-50	Unknown
YN125-4	EE-0128	South Korea	Landrace	41-45	Unknown
YN139-2	EE-0129	South Korea	Landrace	51-55	Unknown
YN142-3	EE-0130	South Korea	Landrace	46-50	Unknown
Suwon122	EE-0131	South Korea	Improved line	46-50	Unknown
YN151-1	EE-0132	South Korea	Landrace	46-50	Unknown
YN158-1	EE-0133	South Korea	Landrace	51-55	Unknown
YN161-3	EE-0134	South Korea	Landrace	51-55	Unknown
YN170-2	EE-0135	South Korea	Landrace	51-55	Unknown
YN177-1	EE-0136	South Korea	Landrace	51-55	Unknown
YN193-3	EE-0137	South Korea	Landrace	46-50	Unknown
YN203-4	EE-0138	South Korea	Landrace	46-50	Unknown
YN234-1	EE-0139	South Korea	Landrace	51-55	Unknown
YJ22-2	EE-0140	South Korea	Landrace	41-45	Unknown
YJ55-4	EE-0141	South Korea	Landrace	41-45	Unknown
YJ73-2	EE-0142	South Korea	Landrace	41-45	Unknown
YJ77-1	EE-0143	South Korea	Landrace	41-45	Unknown
YJ83	EE-0144	South Korea	Landrace	41-45	Unknown
YJ110-4	EE-0145	South Korea	Landrace	36-40	Unknown
YJ112-1	EE-0146	South Korea	Landrace	41-45	Unknown
YJ116-4	EE-0147	South Korea	Landrace	41-45	Unknown
YJ135-2	EE-0148	South Korea	Landrace	46-50	Unknown
YJ168-2	EE-0149	South Korea	Landrace	36-40	Unknown
YJ187-2	EE-0150	South Korea	Landrace	46-50	Unknown
YJ214-2	EE-0151	South Korea	Landrace	41-45	Unknown
YJ227-3	EE-0152	South Korea	Landrace	46-50	Unknown
YJ233-4	EE-0153	South Korea	Landrace	46-50	Unknown
YJ237-2	EE-0154	South Korea	Landrace	46-50	Unknown
YJ237-3	EE-0155	South Korea	Landrace	46-50	Unknown
KAS700-39	EE-0156	South Korea	Landrace	31-35	Unknown
YJ250-2	EE-0157	South Korea	Landrace	41-45	Unknown
YJ251-4	EE-0158	South Korea	Landrace	46-50	Unknown
YJ264-2	EE-0159	South Korea	Landrace	41-45	Unknown
YJ273-1	EE-0160	South Korea	Landrace	46-50	Unknown
YJ293-2	EE-0161	South Korea	Landrace	41-45	Unknown
YB31-4	EE-0162	South Korea	Landrace	46-50	Unknown
YB78-1	EE-0163	South Korea	Landrace	41-45	Unknown
YB88-3	EE-0164	South Korea	Landrace	46-50	Unknown
YB139-4	EE-0165	South Korea	Landrace	46-50	Unknown
YB143-4	EE-0166	South Korea	Landrace	46-50	Unknown
YB150-3	EE-0167	South Korea	Landrace	46-50	Unknown
YB156	EE-0168	South Korea	Landrace	46-50	Unknown
YB186-1	EE-0169	South Korea	Landrace	41-45	Unknown
YB192	EE-0170	South Korea	Landrace	46-50	Unknown
YB195-1	EE-0171	South Korea	Landrace	51-55	Unknown
YB208-3	EE-0172	South Korea	Landrace	46-50	Unknown
YB211	EE-0173	South Korea	Landrace	41-45	Unknown
YB229	EE-0175	South Korea	Landrace	46-50	Unknown
YB247-2	EE-0176	South Korea	Landrace	36-40	Unknown
YB247-4	EE-0177	South Korea	Landrace	41-45	Unknown
YB270	EE-0178	South Korea	Landrace	56-60	Unknown
YB298	EE-0179	South Korea	Landrace	46-50	Unknown
YB355	EE-0180	South Korea	Landrace	41-45	Unknown
KLS77011-1	EE-0181	South Korea	Landrace	46-50	Unknown
KLS77011-2	EE-0182	South Korea	Landrace	46-50	Unknown
KLS77013	EE-0183	South Korea	Landrace	41-45	Unknown
KLS77030	EE-0184	South Korea	Landrace	46-50	Unknown
KLS77035	EE-0185	South Korea	Landrace	41-45	Unknown
KLS77077-4	EE-0186	South Korea	Landrace	41-45	Unknown
KLS77094-4	EE-0187	South Korea	Landrace	51-55	Unknown
KLS77102-2	EE-0188	South Korea	Landrace	46-50	Unknown
KLS82001	EE-0189	South Korea	Landrace	31-35	Unknown
KLS77125-2	EE-0190	South Korea	Landrace	41-45	Unknown
IT25356	EE-0191	South Korea	Landrace	41-45	Unknown
KLS77130-2	EE-0192	South Korea	Landrace	51-55	Unknown
KLS77133-1	EE-0193	South Korea	Landrace	46-50	Unknown
KLS77147	EE-0194	South Korea	Landrace	51-55	Unknown
KLS77154-2	EE-0195	South Korea	Landrace	46-50	Unknown
KLS77174-3	EE-0196	South Korea	Landrace	51-55	Unknown
KLS77181-3	EE-0197	South Korea	Landrace	46-50	Unknown
KLS77195-2	EE-0198	South Korea	Landrace	46-50	Unknown
KLS77196-1	EE-0199	South Korea	Landrace	46-50	Unknown
KLS77210-2	EE-0200	South Korea	Landrace	46-50	Unknown
KLS77211	EE-0201	South Korea	Landrace	46-50	Unknown
YuwolKong	EE-0202	South Korea	Landrace	31-35	Unknown
IT102595	EE-0203	South Korea	Landrace	36-40	Unknown
YuwolKong	EE-0204	South Korea	Landrace	31-35	Unknown
IT102668	EE-0205	South Korea	Landrace	41-45	Unknown
Heugseagyuwoldu	EE-0206	South Korea	Landrace	31-35	Unknown
Kongnamulkong	EE-0207	South Korea	Landrace	31-35	Unknown
Hadaedu	EE-0208	South Korea	Landrace	36-40	Unknown
IT103189	EE-0209	South Korea	Landrace	41-45	Unknown
IT103284	EE-0210	South Korea	Landrace	31-35	Unknown
IT103340	EE-0211	South Korea	Landrace	36-40	Unknown
Heuinkong	EE-0214	South Korea	Landrace	46-50	Unknown
Heuinkong	EE-0215	South Korea	Landrace	36-40	Unknown
Geomeunkong	EE-0216	South Korea	Landrace	46-50	Unknown
Hadaedu	EE-0217	South Korea	Landrace	31-35	Unknown
Kongnamulkong	EE-0218	South Korea	Landrace	46-50	Unknown
Ol	EE-0219	South Korea	Landrace	41-45	Unknown
Kongnamulkong	EE-0220	South Korea	Landrace	31-35	Unknown
Kongnamulkong	EE-0221	South Korea	Landrace	46-50	Unknown
IT104205	EE-0222	South Korea	Landrace	41-45	Unknown
Ulkong	EE-0223	South Korea	Landrace	31-35	Unknown
IT104411	EE-0224	South Korea	Landrace	46-50	Unknown
Bamkong	EE-0225	South Korea	Landrace	46-50	Unknown
IT104537	EE-0226	South Korea	Landrace	41-45	Unknown
IT104564	EE-0227	South Korea	Landrace	41-45	Unknown
IT104620	EE-0228	South Korea	Landrace	41-45	Unknown
Hadaedu	EE-0229	South Korea	Landrace	36-40	Unknown
IT104657	EE-0230	South Korea	Landrace	46-50	Unknown
Geomjeongbulkong	EE-0231	South Korea	Landrace	51-55	Unknown
IT105420	EE-0232	South Korea	Landrace	46-50	Unknown
Kongnamulkong	EE-0233	South Korea	Landrace	51-55	Unknown
IT105874	EE-0234	South Korea	Landrace	31-35	Unknown
IT105966	EE-0235	South Korea	Landrace	51-55	Unknown
IT108705	EE-0236	South Korea	Landrace	26-30	Unknown
Bulkong	EE-0237	South Korea	Landrace	46-50	Unknown
Bulkong(Kongnamulkong)	EE-0238	South Korea	Landrace	41-45	Unknown
Nonduleong	EE-0239	South Korea	Landrace	46-50	Unknown
IT109066	EE-0240	South Korea	Landrace	31-35	Unknown
Kongnamulkong	EE-0241	South Korea	Landrace	46-50	Unknown
Kongnamulkong	EE-0242	South Korea	Landrace	41-45	Unknown
IT111141	EE-0243	South Korea	Landrace	46-50	Unknown
IT112837	EE-0244	South Korea	Landrace	51-55	Unknown
IT112838	EE-0245	South Korea	Landrace	46-50	Unknown
Geomjeongkong	EE-0246	South Korea	Landrace	46-50	Unknown
IT113169	EE-0247	South Korea	Landrace	31-35	Unknown
IT113394	EE-0248	South Korea	Landrace	36-40	Unknown
IT113425	EE-0249	South Korea	Landrace	46-50	Unknown
IT113572	EE-0250	South Korea	Landrace	46-50	Unknown
IT115188	EE-0251	South Korea	Landrace	41-45	Unknown
KAS172-13	EE-0252	South Korea	Landrace	41-45	Unknown
KAS174-3	EE-0253	South Korea	Landrace	51-55	Unknown
KAS200-12	EE-0254	South Korea	Landrace	46-50	Unknown
KAS210-7	EE-0255	South Korea	Landrace	51-55	Unknown
KAS210-35	EE-0256	South Korea	Landrace	41-45	Unknown
KAS232-12	EE-0257	South Korea	Landrace	46-50	Unknown
KAS233-18	EE-0258	South Korea	Landrace	46-50	Unknown
KAS241-9	EE-0259	South Korea	Landrace	46-50	Unknown
KAS243-3	EE-0260	South Korea	Landrace	46-50	Unknown
KAS301-13	EE-0261	South Korea	Landrace	46-50	Unknown
KAS301-16	EE-0262	South Korea	Landrace	51-55	Unknown
KAS301-20	EE-0263	South Korea	Landrace	46-50	Unknown
KAS302-9	EE-0264	South Korea	Landrace	46-50	Unknown
KAS302-12	EE-0265	South Korea	Landrace	46-50	Unknown
KAS310-12	EE-0266	South Korea	Landrace	46-50	Unknown
KAS312-8	EE-0267	South Korea	Landrace	46-50	Unknown
KAS312-11	EE-0268	South Korea	Landrace	36-40	Unknown
KAS320-20	EE-0269	South Korea	Landrace	46-50	Unknown
KAS320-25	EE-0270	South Korea	Landrace	46-50	Unknown
KAS330-3	EE-0271	South Korea	Landrace	41-45	Unknown
KAS331-13	EE-0272	South Korea	Landrace	51-55	Unknown
KAS390-35	EE-0273	South Korea	Landrace	41-45	Unknown
KAS502-6	EE-0274	South Korea	Landrace	46-50	Unknown
KAS503-5	EE-0275	South Korea	Landrace	46-50	Unknown
KAS504-16	EE-0276	South Korea	Landrace	41-45	Unknown
KAS530-17	EE-0277	South Korea	Landrace	46-50	Unknown
KAS530-35	EE-0278	South Korea	Landrace	46-50	Unknown
KAS540-23	EE-0279	South Korea	Landrace	46-50	Unknown
KAS540-29	EE-0280	South Korea	Landrace	46-50	Unknown
KAS551-3	EE-0282	South Korea	Landrace	51-55	Unknown
KAS551-15	EE-0283	South Korea	Landrace	46-50	Unknown
KAS551-18	EE-0284	South Korea	Landrace	46-50	Unknown
KAS571-24	EE-0285	South Korea	Landrace	46-50	Unknown
KAS574-14	EE-0286	South Korea	Landrace	41-45	Unknown
KAS604-1	EE-0287	South Korea	Landrace	46-50	Unknown
KAS629-2	EE-0288	South Korea	Landrace	46-50	Unknown
KAS629-10	EE-0289	South Korea	Landrace	41-45	Unknown
KAS630-8	EE-0290	South Korea	Landrace	51-55	Unknown
KAS631-38	EE-0291	South Korea	Landrace	46-50	Unknown
KAS632-13	EE-0292	South Korea	Landrace	46-50	Unknown
KAS636-9	EE-0293	South Korea	Landrace	41-45	Unknown
KAS640-14	EE-0294	South Korea	Landrace	31-35	Unknown
KAS640-27	EE-0295	South Korea	Landrace	46-50	Unknown
KAS640-44	EE-0296	South Korea	Landrace	36-40	Unknown
KAS651-15	EE-0297	South Korea	Landrace	46-50	Unknown
KAS651-43	EE-0298	South Korea	Landrace	46-50	Unknown
KAS660-14	EE-0299	South Korea	Landrace	46-50	Unknown
KAS660-20	EE-0300	South Korea	Landrace	46-50	Unknown
KAS663-8	EE-0301	South Korea	Landrace	41-45	Unknown
KAS679-5	EE-0302	South Korea	Landrace	41-45	Unknown
KAS681-20	EE-0303	South Korea	Landrace	46-50	Unknown
RAIKO	EE-0304	Japan	Improved line	26-30	Unknown
PI 96550	EE-0305	North Korea	Unknown	41-45	IV
KANRICH	EE-0306	U.S.A	Improved line	36-40	Unknown
Ajuggalibamkong	EE-0307	South Korea	Landrace	46-50	Unknown
Kongnamulkong	EE-0308	South Korea	Landrace	46-50	Unknown
IT121480	EE-0309	South Korea	Landrace	41-45	Unknown
Milyang5	EE-0310	South Korea	Improved line	41-45	Unknown
Milyang11	EE-0311	South Korea	Improved line	41-45	Unknown
Clark 63	EE-0312	U.S.A	Improved line	36-40	Unknown
SLSJ134-2	EE-0313	South Korea	Landrace	46-50	Unknown
SLSJ150-2	EE-0314	South Korea	Landrace	36-40	Unknown
SLSJ171-1	EE-0315	South Korea	Landrace	41-45	Unknown
SLSJ198-1	EE-0317	South Korea	Landrace	46-50	Unknown
SLSJ311-3	EE-0318	South Korea	Landrace	46-50	Unknown
SLSJ-B-20	EE-0319	South Korea	Landrace	41-45	Unknown
SLSN294-2	EE-0320	South Korea	Landrace	51-55	Unknown
SLSN233-2	EE-0321	South Korea	Landrace	51-55	Unknown
Aobatake	EE-0323	South Korea	Landrace	46-50	Unknown
SLSB196-1	EE-0324	South Korea	Landrace	41-45	Unknown
SLSB197-1	EE-0325	South Korea	Landrace	46-50	Unknown
SLSB339-1	EE-0326	South Korea	Landrace	41-45	Unknown
SLSB373-1	EE-0327	South Korea	Landrace	46-50	Unknown
SLSB-B-1	EE-0328	South Korea	Landrace	46-50	Unknown
SLSB-B-10	EE-0329	South Korea	Landrace	46-50	Unknown
SLSB-B-64	EE-0330	South Korea	Landrace	46-50	Unknown
IT138079	EE-0332	South Korea	Landrace	46-50	Unknown
KAS220-16	EE-0334	South Korea	Landrace	46-50	Unknown
KAS310-2	EE-0335	South Korea	Landrace	56-60	Unknown
KAS355-10	EE-0336	South Korea	Landrace	46-50	Unknown
KAS361-23	EE-0337	South Korea	Landrace	46-50	Unknown
KAS361-24	EE-0338	South Korea	Landrace	41-45	Unknown
KAS363-8	EE-0339	South Korea	Landrace	46-50	Unknown
KAS370-20	EE-0340	South Korea	Landrace	41-45	Unknown
KAS371-16	EE-0341	South Korea	Landrace	51-55	Unknown
KAS503-19	EE-0342	South Korea	Landrace	46-50	Unknown
KAS506-1	EE-0343	South Korea	Landrace	46-50	Unknown
KAS510-11	EE-0344	South Korea	Landrace	51-55	Unknown
KAS513-7	EE-0345	South Korea	Landrace	46-50	Unknown
KAS523-12	EE-0346	South Korea	Landrace	51-55	Unknown
KAS523-26	EE-0347	South Korea	Landrace	46-50	Unknown
KAS523-35	EE-0348	South Korea	Landrace	46-50	Unknown
KAS524-38	EE-0349	South Korea	Landrace	46-50	Unknown
KAS540-17	EE-0350	South Korea	Landrace	36-40	Unknown
KAS542-18	EE-0351	South Korea	Landrace	46-50	Unknown
KAS547-2	EE-0352	South Korea	Landrace	46-50	Unknown
KAS571-10	EE-0354	South Korea	Landrace	41-45	Unknown
KAS573-9	EE-0355	South Korea	Landrace	56-60	Unknown
KAS574-21	EE-0356	South Korea	Landrace	51-55	Unknown
KAS576-11	EE-0357	South Korea	Landrace	36-40	Unknown
KAS577-18	EE-0358	South Korea	Landrace	46-50	Unknown
KAS580-18	EE-0359	South Korea	Landrace	46-50	Unknown
KAS581-9	EE-0360	South Korea	Landrace	51-55	Unknown
KAS581-22	EE-0361	South Korea	Landrace	51-55	Unknown
KAS581-28	EE-0362	South Korea	Landrace	41-45	Unknown
KAS602-12	EE-0363	South Korea	Landrace	46-50	Unknown
KAS602-13	EE-0364	South Korea	Landrace	36-40	Unknown
KAS603-12	EE-0365	South Korea	Landrace	41-45	Unknown
KAS604-24	EE-0366	South Korea	Landrace	51-55	Unknown
KAS605-1	EE-0367	South Korea	Landrace	46-50	Unknown
KAS606-31	EE-0368	South Korea	Landrace	41-45	Unknown
KAS607-8	EE-0369	South Korea	Landrace	46-50	Unknown
KAS608-10	EE-0370	South Korea	Landrace	56-60	Unknown
KAS610-6	EE-0371	South Korea	Landrace	46-50	Unknown
KAS613-10	EE-0372	South Korea	Landrace	36-40	Unknown
KAS616-2	EE-0373	South Korea	Landrace	46-50	Unknown
KAS620-5	EE-0374	South Korea	Landrace	41-45	Unknown
KAS620-11	EE-0375	South Korea	Landrace	46-50	Unknown
KAS624-14	EE-0376	South Korea	Landrace	46-50	Unknown
KAS624-18	EE-0377	South Korea	Landrace	41-45	Unknown
KAS629-9	EE-0378	South Korea	Landrace	41-45	Unknown
KAS630-18	EE-0379	South Korea	Landrace	46-50	Unknown
KAS631-7	EE-0380	South Korea	Landrace	41-45	Unknown
KAS631-12	EE-0381	South Korea	Landrace	51-55	Unknown
Gangwonhadaedu	EE-0382	South Korea	Landrace	46-50	Unknown
Suwon135	EE-0383	South Korea	Improved line	41-45	Unknown
IT142805	EE-0384	South Korea	Improved line	51-55	Unknown
KLS89091	EE-0385	South Korea	Landrace	56-60	Unknown
KLS86097	EE-0386	South Korea	Landrace	41-45	Unknown
KLS86098	EE-0387	South Korea	Landrace	56-60	Unknown
KLS86104	EE-0388	South Korea	Landrace	46-50	Unknown
KLS86110	EE-0389	South Korea	Landrace	46-50	Unknown
TOUSAN 134	EE-0390	Japan	Improved line	46-50	Unknown
KLS85010	EE-0391	South Korea	Landrace	31-35	Unknown
KLS85017	EE-0392	South Korea	Landrace	31-35	Unknown
KLS85019	EE-0393	South Korea	Landrace	36-40	Unknown
KLS85026	EE-0394	South Korea	Landrace	31-35	Unknown
KLS85038	EE-0395	South Korea	Landrace	36-40	Unknown
KLS85042	EE-0396	South Korea	Landrace	36-40	Unknown
KLS85044	EE-0397	South Korea	Landrace	36-40	Unknown
KLS85045	EE-0398	South Korea	Landrace	31-35	Unknown
KLS85059	EE-0400	South Korea	Landrace	31-35	Unknown
KLS85069	EE-0401	South Korea	Landrace	31-35	Unknown
KLS85071	EE-0402	South Korea	Landrace	26-30	Unknown
KLS85079	EE-0403	South Korea	Landrace	31-35	Unknown
KLS85101	EE-0404	South Korea	Landrace	31-35	Unknown
KLS85102	EE-0405	South Korea	Landrace	31-35	Unknown
KLS85106	EE-0406	South Korea	Landrace	31-35	Unknown
KLS85109	EE-0407	South Korea	Landrace	36-40	Unknown
KLS85119	EE-0408	South Korea	Landrace	31-35	Unknown
KLS85132	EE-0411	South Korea	Landrace	36-40	Unknown
KLS85135	EE-0412	South Korea	Landrace	31-35	Unknown
KLS85163	EE-0413	South Korea	Landrace	31-35	Unknown
KLS85164	EE-0414	South Korea	Landrace	56-60	Unknown
KLS85179	EE-0415	South Korea	Landrace	46-50	Unknown
KLS85181	EE-0416	South Korea	Landrace	51-55	Unknown
KLS85182	EE-0417	South Korea	Landrace	46-50	Unknown
KLS85188	EE-0418	South Korea	Landrace	46-50	Unknown
KLS85197	EE-0419	South Korea	Landrace	51-55	Unknown
KLS85202	EE-0420	South Korea	Landrace	46-50	Unknown
KLS85205	EE-0421	South Korea	Landrace	41-45	Unknown
KLS85209	EE-0422	South Korea	Landrace	36-40	Unknown
KLS85228	EE-0423	South Korea	Landrace	46-50	Unknown
KLS85240	EE-0424	South Korea	Landrace	31-35	Unknown
KLS85242	EE-0425	South Korea	Landrace	46-50	Unknown
KLS85244	EE-0426	South Korea	Landrace	26-30	Unknown
KLS85247	EE-0427	South Korea	Landrace	31-35	Unknown
KLS85250	EE-0428	South Korea	Landrace	46-50	Unknown
KLS85256	EE-0430	South Korea	Landrace	46-50	Unknown
KLS86120	EE-0431	South Korea	Landrace	56-60	Unknown
KLS86124	EE-0432	South Korea	Landrace	41-45	Unknown
KLS86014	EE-0433	South Korea	Landrace	41-45	Unknown
KLS86037	EE-0434	South Korea	Landrace	41-45	Unknown
KLS86059	EE-0435	South Korea	Landrace	46-50	Unknown
KLS86141	EE-0436	South Korea	Landrace	51-55	Unknown
KLS86166	EE-0437	South Korea	Landrace	41-45	Unknown
KLS86169	EE-0438	South Korea	Landrace	41-45	Unknown
KLS85156	EE-0439	South Korea	Landrace	36-40	Unknown
KLS85158	EE-0440	South Korea	Landrace	31-35	Unknown
Suwon134	EE-0441	South Korea	Improved line	36-40	Unknown
KLS087019	EE-0443	South Korea	Landrace	51-55	Unknown
KLS087025	EE-0444	South Korea	Landrace	36-40	Unknown
KLS087042	EE-0445	South Korea	Landrace	46-50	Unknown
KLS087072	EE-0446	South Korea	Landrace	41-45	Unknown
KLS087119	EE-0447	South Korea	Landrace	56-60	Unknown
KLS087160	EE-0448	South Korea	Landrace	41-45	Unknown
KLS087171	EE-0449	South Korea	Landrace	41-45	Unknown
KLS087211	EE-0450	South Korea	Landrace	41-45	Unknown
KLS087249	EE-0451	South Korea	Landrace	56-60	Unknown
KLS87042	EE-0453	South Korea	Landrace	46-50	Unknown
KLS87047	EE-0454	South Korea	Landrace	41-45	Unknown
KLS87058	EE-0455	South Korea	Landrace	51-55	Unknown
KLS87076	EE-0457	South Korea	Landrace	41-45	Unknown
KLS87081	EE-0458	South Korea	Landrace	41-45	Unknown
KLS87087	EE-0459	South Korea	Landrace	46-50	Unknown
KLS87109	EE-0460	South Korea	Landrace	36-40	Unknown
KLS87114	EE-0461	South Korea	Landrace	46-50	Unknown
KLS87178	EE-0462	South Korea	Landrace	51-55	Unknown
KLS87179	EE-0463	South Korea	Landrace	51-55	Unknown
KLS87180	EE-0464	South Korea	Landrace	41-45	Unknown
KLS87185	EE-0465	South Korea	Landrace	41-45	Unknown
KLS87193	EE-0466	South Korea	Landrace	56-60	Unknown
KLS87205	EE-0467	South Korea	Landrace	46-50	Unknown
KLS87207	EE-0468	South Korea	Landrace	36-40	Unknown
KLS87210	EE-0469	South Korea	Landrace	36-40	Unknown
KLS87220	EE-0471	South Korea	Landrace	46-50	Unknown
KLS87223	EE-0472	South Korea	Landrace	41-45	Unknown
KLS87241	EE-0474	South Korea	Landrace	46-50	Unknown
KLS87256	EE-0475	South Korea	Landrace	41-45	Unknown
KLS87273	EE-0477	South Korea	Landrace	41-45	Unknown
KLS87313	EE-0478	South Korea	Landrace	41-45	Unknown
KLS87316	EE-0479	South Korea	Landrace	36-40	Unknown
KLS87317	EE-0480	South Korea	Landrace	51-55	Unknown
KLS87332	EE-0481	South Korea	Landrace	51-55	Unknown
IT153922	EE-0482	South Korea	Landrace	46-50	Unknown
PI 486355B	EE-0483	South Korea	Improved line	36-40	Unknown
Clark (Nod)	EE-0484	U.S.A	Improved line	31-35	Unknown
KAS380-11	EE-0485	South Korea	Landrace	41-45	Unknown
KAS380-16	EE-0486	South Korea	Landrace	41-45	Unknown
KAS380-18	EE-0487	South Korea	Landrace	36-40	Unknown
KAS390-9	EE-0488	South Korea	Landrace	46-50	Unknown
KAS391-2	EE-0489	South Korea	Landrace	41-45	Unknown
KAS503-6	EE-0490	South Korea	Landrace	51-55	Unknown
KAS503-8	EE-0491	South Korea	Landrace	41-45	Unknown
KAS511-9	EE-0492	South Korea	Landrace	36-40	Unknown
KAS521-1	EE-0493	South Korea	Landrace	46-50	Unknown
KAS521-6	EE-0494	South Korea	Landrace	46-50	Unknown
KAS524-3	EE-0495	South Korea	Landrace	41-45	Unknown
KAS530-4	EE-0496	South Korea	Landrace	51-55	Unknown
KAS531-2	EE-0497	South Korea	Landrace	41-45	Unknown
KAS574-10	EE-0498	South Korea	Landrace	41-45	Unknown
KAS575-1	EE-0499	South Korea	Landrace	46-50	Unknown
KAS600-8	EE-0500	South Korea	Landrace	46-50	Unknown
KAS601-1	EE-0501	South Korea	Landrace	41-45	Unknown
KAS624-7	EE-0502	South Korea	Landrace	41-45	Unknown
KAS624-17	EE-0503	South Korea	Landrace	41-45	Unknown
KAS630-28	EE-0504	South Korea	Landrace	36-40	Unknown
KAS632-22	EE-0505	South Korea	Landrace	41-45	Unknown
KAS632-33	EE-0506	South Korea	Landrace	41-45	Unknown
KAS633-6	EE-0507	South Korea	Landrace	46-50	Unknown
KAS633-26	EE-0508	South Korea	Landrace	41-45	Unknown
KAS634-17	EE-0509	South Korea	Landrace	41-45	Unknown
KAS634-18	EE-0510	South Korea	Landrace	41-45	Unknown
KAS636-2	EE-0511	South Korea	Landrace	41-45	Unknown
KAS637-2	EE-0512	South Korea	Landrace	41-45	Unknown
KAS637-5	EE-0513	South Korea	Landrace	41-45	Unknown
KAS637-11	EE-0514	South Korea	Landrace	41-45	Unknown
KAS637-16	EE-0515	South Korea	Landrace	41-45	Unknown
KAS638-15	EE-0516	South Korea	Landrace	41-45	Unknown
KAS639-4	EE-0517	South Korea	Landrace	46-50	Unknown
KAS640-19	EE-0519	South Korea	Landrace	41-45	Unknown
KAS640-46	EE-0520	South Korea	Landrace	51-55	Unknown
KAS642-3	EE-0521	South Korea	Landrace	46-50	Unknown
KAS644-12	EE-0522	South Korea	Landrace	46-50	Unknown
KAS644-17	EE-0523	South Korea	Landrace	51-55	Unknown
KAS646-4	EE-0524	South Korea	Landrace	46-50	Unknown
KAS649-1	EE-0525	South Korea	Landrace	46-50	Unknown
KAS651-16	EE-0526	South Korea	Landrace	46-50	Unknown
KAS651-28	EE-0527	South Korea	Landrace	46-50	Unknown
[truncated: 664 more rows]
