# Supplementary material for: Genome-wide association and epistatic interactions of flowering time in soybean cultivar
Source: PLoS One. 2020 Jan 22;15(1):e0228114. doi: 10.1371/journal.pone.0228114 (PMC6975553; doi:10.1371/journal.pone.0228114)
Supplement: S2 Dataset — (XLSX) [file pone.0228114.s002.xlsx]

## Sheet: 78,427 SNP markers (MAF > 5)
Supplementary Dataset S2. List of soybean genes and number of SNP markers (MAF > 0.05) per gene
Num	Soybean gene (n=26,162)	SNP markers per gene (n=78,427)
0	Not_genic	24110
1	Glyma.01G000200	2
2	Glyma.01G000400	5
3	Glyma.01G000600	3
4	Glyma.01G000900	1
5	Glyma.01G001100	1
6	Glyma.01G001200	1
7	Glyma.01G001300	5
8	Glyma.01G001500	3
9	Glyma.01G001700	2
10	Glyma.01G001800	1
11	Glyma.01G001900	3
12	Glyma.01G002000	2
13	Glyma.01G002100	3
14	Glyma.01G002200	4
15	Glyma.01G002300	2
16	Glyma.01G002400	3
17	Glyma.01G002600	1
18	Glyma.01G002700	2
19	Glyma.01G002900	1
20	Glyma.01G003100	1
21	Glyma.01G003300	2
22	Glyma.01G003400	3
23	Glyma.01G003500	2
24	Glyma.01G003600	5
25	Glyma.01G003700	5
26	Glyma.01G003800	3
27	Glyma.01G003900	1
28	Glyma.01G004200	1
29	Glyma.01G004300	1
30	Glyma.01G004400	2
31	Glyma.01G004500	2
32	Glyma.01G004800	4
33	Glyma.01G005100	1
34	Glyma.01G005200	2
35	Glyma.01G005300	2
36	Glyma.01G005400	4
37	Glyma.01G005600	1
38	Glyma.01G005700	1
39	Glyma.01G005800	2
40	Glyma.01G005900	1
41	Glyma.01G006000	4
42	Glyma.01G006100	2
43	Glyma.01G006200	1
44	Glyma.01G006400	1
45	Glyma.01G006500	1
46	Glyma.01G006700	3
47	Glyma.01G006800	1
48	Glyma.01G006900	1
49	Glyma.01G007100	1
50	Glyma.01G007200	1
51	Glyma.01G007400	2
52	Glyma.01G007500	1
53	Glyma.01G007700	2
54	Glyma.01G007800	5
55	Glyma.01G007900	4
56	Glyma.01G008000	4
57	Glyma.01G008200	5
58	Glyma.01G008400	2
59	Glyma.01G008500	3
60	Glyma.01G008700	5
61	Glyma.01G008800	3
62	Glyma.01G008900	3
63	Glyma.01G009200	1
64	Glyma.01G009400	2
65	Glyma.01G009500	1
66	Glyma.01G009600	2
67	Glyma.01G009700	1
68	Glyma.01G009900	2
69	Glyma.01G010000	2
70	Glyma.01G010100	1
71	Glyma.01G010400	3
72	Glyma.01G010500	1
73	Glyma.01G010600	4
74	Glyma.01G010700	1
75	Glyma.01G010800	2
76	Glyma.01G011400	1
77	Glyma.01G012000	1
78	Glyma.01G012100	1
79	Glyma.01G012400	3
80	Glyma.01G013200	2
81	Glyma.01G013300	3
82	Glyma.01G013600	4
83	Glyma.01G013900	1
84	Glyma.01G014000	3
85	Glyma.01G014100	1
86	Glyma.01G014200	1
87	Glyma.01G014600	3
88	Glyma.01G014800	1
89	Glyma.01G015000	6
90	Glyma.01G015100	3
91	Glyma.01G015200	1
92	Glyma.01G015300	2
93	Glyma.01G015600	1
94	Glyma.01G015800	1
95	Glyma.01G015900	2
96	Glyma.01G016100	3
97	Glyma.01G016400	2
98	Glyma.01G016500	3
99	Glyma.01G016900	1
100	Glyma.01G017400	4
101	Glyma.01G018300	2
102	Glyma.01G018600	1
103	Glyma.01G018800	1
104	Glyma.01G019000	4
105	Glyma.01G019100	3
106	Glyma.01G019200	4
107	Glyma.01G019300	1
108	Glyma.01G019400	3
109	Glyma.01G019900	1
110	Glyma.01G020000	2
111	Glyma.01G020200	1
112	Glyma.01G020300	4
113	Glyma.01G020700	1
114	Glyma.01G020800	2
115	Glyma.01G020900	2
116	Glyma.01G021000	2
117	Glyma.01G021200	1
118	Glyma.01G021300	1
119	Glyma.01G021400	1
120	Glyma.01G021600	3
121	Glyma.01G021700	3
122	Glyma.01G021900	1
123	Glyma.01G022000	1
124	Glyma.01G022100	2
125	Glyma.01G022400	4
126	Glyma.01G022500	1
127	Glyma.01G022600	4
128	Glyma.01G022700	1
129	Glyma.01G023000	3
130	Glyma.01G023100	2
131	Glyma.01G023200	4
132	Glyma.01G023500	3
133	Glyma.01G024600	2
134	Glyma.01G025200	2
135	Glyma.01G025400	2
136	Glyma.01G025500	1
137	Glyma.01G025600	3
138	Glyma.01G026000	3
139	Glyma.01G026100	1
140	Glyma.01G026200	2
141	Glyma.01G026300	2
142	Glyma.01G026500	4
143	Glyma.01G026600	2
144	Glyma.01G026700	2
145	Glyma.01G026800	2
146	Glyma.01G027000	1
147	Glyma.01G027100	1
148	Glyma.01G027300	1
149	Glyma.01G027400	1
150	Glyma.01G028000	1
151	Glyma.01G028100	2
152	Glyma.01G028300	1
153	Glyma.01G028700	1
154	Glyma.01G028800	1
155	Glyma.01G029100	1
156	Glyma.01G029200	1
157	Glyma.01G029300	3
158	Glyma.01G029600	2
159	Glyma.01G029900	2
160	Glyma.01G030000	2
161	Glyma.01G030200	2
162	Glyma.01G030300	1
163	Glyma.01G030400	3
164	Glyma.01G030600	1
165	Glyma.01G031800	3
166	Glyma.01G031900	1
167	Glyma.01G032100	3
168	Glyma.01G032400	2
169	Glyma.01G032500	4
170	Glyma.01G032600	2
171	Glyma.01G033200	1
172	Glyma.01G033500	1
173	Glyma.01G033700	5
174	Glyma.01G033800	1
175	Glyma.01G033900	3
176	Glyma.01G034000	1
177	Glyma.01G034100	2
178	Glyma.01G034200	1
179	Glyma.01G034300	3
180	Glyma.01G034400	2
181	Glyma.01G034600	1
182	Glyma.01G034800	1
183	Glyma.01G034900	1
184	Glyma.01G035000	3
185	Glyma.01G035100	3
186	Glyma.01G035300	1
187	Glyma.01G035400	2
188	Glyma.01G035600	1
189	Glyma.01G035700	1
190	Glyma.01G036200	2
191	Glyma.01G036300	1
192	Glyma.01G036500	1
193	Glyma.01G036600	1
194	Glyma.01G036700	5
195	Glyma.01G036800	3
196	Glyma.01G036900	2
197	Glyma.01G037200	1
198	Glyma.01G037400	1
199	Glyma.01G037600	3
200	Glyma.01G037700	2
201	Glyma.01G037800	1
202	Glyma.01G038000	4
203	Glyma.01G038100	1
204	Glyma.01G038300	4
205	Glyma.01G038400	3
206	Glyma.01G038500	1
207	Glyma.01G038800	1
208	Glyma.01G039000	2
209	Glyma.01G039100	1
210	Glyma.01G039200	4
211	Glyma.01G039600	4
212	Glyma.01G040000	2
213	Glyma.01G040300	1
214	Glyma.01G040500	1
215	Glyma.01G040600	4
216	Glyma.01G040900	2
217	Glyma.01G041200	1
218	Glyma.01G041400	1
219	Glyma.01G041500	4
220	Glyma.01G041600	4
221	Glyma.01G042100	4
222	Glyma.01G042300	2
223	Glyma.01G042500	1
224	Glyma.01G042600	1
225	Glyma.01G042800	5
226	Glyma.01G043000	1
227	Glyma.01G043300	2
228	Glyma.01G043400	3
229	Glyma.01G043600	3
230	Glyma.01G043700	1
231	Glyma.01G043800	1
232	Glyma.01G044000	2
233	Glyma.01G044100	2
234	Glyma.01G044200	1
235	Glyma.01G044300	2
236	Glyma.01G044500	1
237	Glyma.01G044600	3
238	Glyma.01G044800	1
239	Glyma.01G044900	1
240	Glyma.01G045100	1
241	Glyma.01G045500	1
242	Glyma.01G045700	4
243	Glyma.01G045800	2
244	Glyma.01G046000	1
245	Glyma.01G046100	3
246	Glyma.01G046200	1
247	Glyma.01G046300	1
248	Glyma.01G046400	2
249	Glyma.01G046500	1
250	Glyma.01G046700	1
251	Glyma.01G046800	2
252	Glyma.01G046900	3
253	Glyma.01G047000	2
254	Glyma.01G047100	4
255	Glyma.01G047400	3
256	Glyma.01G047700	1
257	Glyma.01G048000	3
258	Glyma.01G048400	1
259	Glyma.01G048500	2
260	Glyma.01G048700	1
261	Glyma.01G048800	3
262	Glyma.01G048900	1
263	Glyma.01G049100	1
264	Glyma.01G049400	1
265	Glyma.01G049500	1
266	Glyma.01G050000	1
267	Glyma.01G050200	1
268	Glyma.01G050400	1
269	Glyma.01G050500	2
270	Glyma.01G051200	4
271	Glyma.01G051600	1
272	Glyma.01G052200	1
273	Glyma.01G052400	2
274	Glyma.01G052500	2
275	Glyma.01G052600	3
276	Glyma.01G052800	1
277	Glyma.01G052900	2
278	Glyma.01G053100	1
279	Glyma.01G053200	4
280	Glyma.01G053600	2
281	Glyma.01G053700	1
282	Glyma.01G053800	3
283	Glyma.01G054000	1
284	Glyma.01G054100	2
285	Glyma.01G054200	4
286	Glyma.01G054300	1
287	Glyma.01G054400	3
288	Glyma.01G054500	2
289	Glyma.01G054800	2
290	Glyma.01G054900	2
291	Glyma.01G055400	3
292	Glyma.01G056200	1
293	Glyma.01G056300	1
294	Glyma.01G056400	1
295	Glyma.01G057100	1
296	Glyma.01G057200	2
297	Glyma.01G057400	3
298	Glyma.01G057500	1
299	Glyma.01G057600	1
300	Glyma.01G057800	1
301	Glyma.01G058200	1
302	Glyma.01G058400	2
303	Glyma.01G058500	4
304	Glyma.01G059300	1
305	Glyma.01G059600	1
306	Glyma.01G060700	2
307	Glyma.01G060900	1
308	Glyma.01G061300	1
309	Glyma.01G061500	3
310	Glyma.01G061800	1
311	Glyma.01G062000	1
312	Glyma.01G062200	1
313	Glyma.01G062400	1
314	Glyma.01G062800	1
315	Glyma.01G063000	1
316	Glyma.01G064300	3
317	Glyma.01G064600	2
318	Glyma.01G065300	1
319	Glyma.01G065400	1
320	Glyma.01G065600	1
321	Glyma.01G066500	3
322	Glyma.01G066600	3
323	Glyma.01G066700	1
324	Glyma.01G067000	1
325	Glyma.01G067600	1
326	Glyma.01G067900	1
327	Glyma.01G068000	1
328	Glyma.01G068600	1
329	Glyma.01G068900	2
330	Glyma.01G069500	1
331	Glyma.01G070400	1
332	Glyma.01G071700	1
333	Glyma.01G072600	1
334	Glyma.01G073200	2
335	Glyma.01G073400	5
336	Glyma.01G073500	2
337	Glyma.01G073600	2
338	Glyma.01G073900	1
339	Glyma.01G074000	4
340	Glyma.01G074200	1
341	Glyma.01G074400	2
342	Glyma.01G074500	1
343	Glyma.01G074600	1
344	Glyma.01G074800	3
345	Glyma.01G075400	1
346	Glyma.01G080300	1
347	Glyma.01G081600	1
348	Glyma.01G084500	1
349	Glyma.01G088400	1
350	Glyma.01G089300	1
351	Glyma.01G089700	1
352	Glyma.01G091400	1
353	Glyma.01G091800	1
354	Glyma.01G092100	1
355	Glyma.01G092400	1
356	Glyma.01G092800	1
357	Glyma.01G092900	1
358	Glyma.01G093800	1
359	Glyma.01G094500	1
360	Glyma.01G094800	2
361	Glyma.01G094900	1
362	Glyma.01G095000	1
363	Glyma.01G096300	1
364	Glyma.01G097700	1
365	Glyma.01G099000	1
366	Glyma.01G099100	1
367	Glyma.01G101100	1
368	Glyma.01G101300	1
369	Glyma.01G102100	2
370	Glyma.01G102200	2
371	Glyma.01G102300	1
372	Glyma.01G103500	1
373	Glyma.01G104700	1
374	Glyma.01G104800	2
375	Glyma.01G105000	4
376	Glyma.01G107500	1
377	Glyma.01G108000	1
378	Glyma.01G108300	1
379	Glyma.01G108700	1
380	Glyma.01G109100	3
381	Glyma.01G109200	2
382	Glyma.01G109600	1
383	Glyma.01G110100	3
384	Glyma.01G110200	3
385	Glyma.01G110300	3
386	Glyma.01G110900	2
387	Glyma.01G111000	2
388	Glyma.01G111200	4
389	Glyma.01G111400	1
390	Glyma.01G111500	1
391	Glyma.01G112200	2
392	Glyma.01G112400	2
393	Glyma.01G112500	4
394	Glyma.01G113000	2
395	Glyma.01G113100	2
396	Glyma.01G113200	2
397	Glyma.01G113400	2
398	Glyma.01G114000	2
399	Glyma.01G114200	1
400	Glyma.01G114400	1
401	Glyma.01G114500	1
402	Glyma.01G114600	3
403	Glyma.01G114700	1
404	Glyma.01G114800	1
405	Glyma.01G115000	3
406	Glyma.01G115100	1
407	Glyma.01G115200	1
408	Glyma.01G115400	1
409	Glyma.01G115600	4
410	Glyma.01G115700	4
411	Glyma.01G115900	1
412	Glyma.01G116000	2
413	Glyma.01G116100	1
414	Glyma.01G116300	2
415	Glyma.01G116700	5
416	Glyma.01G116800	1
417	Glyma.01G116900	1
418	Glyma.01G117800	4
419	Glyma.01G117900	1
420	Glyma.01G118000	1
421	Glyma.01G118400	1
422	Glyma.01G118800	3
423	Glyma.01G118900	2
424	Glyma.01G119300	3
425	Glyma.01G119400	3
426	Glyma.01G119600	1
427	Glyma.01G119900	2
428	Glyma.01G120400	1
429	Glyma.01G120800	3
430	Glyma.01G121000	3
431	Glyma.01G121300	1
432	Glyma.01G121400	4
433	Glyma.01G121700	1
434	Glyma.01G121900	3
435	Glyma.01G122000	1
436	Glyma.01G122100	2
437	Glyma.01G122600	1
438	Glyma.01G123100	1
439	Glyma.01G123300	5
440	Glyma.01G123400	1
441	Glyma.01G123600	1
442	Glyma.01G123900	2
443	Glyma.01G124000	1
444	Glyma.01G124100	4
445	Glyma.01G124200	1
446	Glyma.01G124300	3
447	Glyma.01G124500	2
448	Glyma.01G124700	1
449	Glyma.01G124900	5
450	Glyma.01G125000	4
451	Glyma.01G125100	3
452	Glyma.01G125200	2
453	Glyma.01G125300	1
454	Glyma.01G125400	4
455	Glyma.01G125600	4
456	Glyma.01G125800	2
457	Glyma.01G126000	1
458	Glyma.01G126200	2
459	Glyma.01G126500	5
460	Glyma.01G126600	2
461	Glyma.01G126700	2
462	Glyma.01G126800	1
463	Glyma.01G126900	3
464	Glyma.01G127200	1
465	Glyma.01G127500	3
466	Glyma.01G127600	3
467	Glyma.01G127700	3
468	Glyma.01G127900	2
469	Glyma.01G128000	1
470	Glyma.01G128100	1
471	Glyma.01G128200	3
472	Glyma.01G128300	1
473	Glyma.01G128400	2
474	Glyma.01G128500	4
475	Glyma.01G128700	4
476	Glyma.01G128800	2
477	Glyma.01G129400	3
478	Glyma.01G129600	1
479	Glyma.01G130000	1
480	Glyma.01G130100	1
481	Glyma.01G130200	1
482	Glyma.01G131100	3
483	Glyma.01G131200	1
484	Glyma.01G131300	4
485	Glyma.01G131400	5
486	Glyma.01G131500	1
487	Glyma.01G131800	1
488	Glyma.01G132000	4
489	Glyma.01G132200	1
490	Glyma.01G132300	3
491	Glyma.01G132400	2
492	Glyma.01G132600	1
493	Glyma.01G132700	1
494	Glyma.01G132800	4
495	Glyma.01G133000	1
496	Glyma.01G133100	1
497	Glyma.01G133300	1
498	Glyma.01G133500	2
499	Glyma.01G133900	1
500	Glyma.01G134100	1
501	Glyma.01G134200	1
502	Glyma.01G134300	1
503	Glyma.01G134400	1
504	Glyma.01G134600	2
505	Glyma.01G135200	2
506	Glyma.01G135500	2
507	Glyma.01G136300	3
508	Glyma.01G139600	3
509	Glyma.01G139700	3
510	Glyma.01G139900	1
511	Glyma.01G140000	1
512	Glyma.01G140100	1
513	Glyma.01G140600	1
514	Glyma.01G141100	1
515	Glyma.01G142000	1
516	Glyma.01G142300	2
517	Glyma.01G142600	1
518	Glyma.01G142800	1
519	Glyma.01G143100	4
520	Glyma.01G143200	1
521	Glyma.01G143500	1
522	Glyma.01G143700	1
523	Glyma.01G144200	1
524	Glyma.01G144400	1
525	Glyma.01G144900	1
526	Glyma.01G145000	5
527	Glyma.01G145100	1
528	Glyma.01G145200	1
529	Glyma.01G145300	1
530	Glyma.01G146300	1
531	Glyma.01G146400	1
532	Glyma.01G146600	1
533	Glyma.01G147300	1
534	Glyma.01G147400	1
535	Glyma.01G147500	4
536	Glyma.01G147700	1
537	Glyma.01G147900	1
538	Glyma.01G148300	3
539	Glyma.01G148400	2
540	Glyma.01G148500	4
541	Glyma.01G149300	3
542	Glyma.01G149500	2
543	Glyma.01G149600	1
544	Glyma.01G149700	1
545	Glyma.01G149800	4
546	Glyma.01G150100	1
547	Glyma.01G150200	2
548	Glyma.01G150400	1
549	Glyma.01G150500	1
550	Glyma.01G150600	2
551	Glyma.01G150700	1
552	Glyma.01G150800	2
553	Glyma.01G150900	1
554	Glyma.01G151100	2
555	Glyma.01G151300	1
556	Glyma.01G151400	1
557	Glyma.01G151600	5
558	Glyma.01G151700	1
559	Glyma.01G151800	5
560	Glyma.01G152000	2
561	Glyma.01G152300	2
562	Glyma.01G152500	2
563	Glyma.01G152600	1
564	Glyma.01G152700	3
565	Glyma.01G152900	2
566	Glyma.01G153100	2
567	Glyma.01G153200	1
568	Glyma.01G153300	2
569	Glyma.01G154400	1
570	Glyma.01G154700	2
571	Glyma.01G154900	2
572	Glyma.01G155000	3
573	Glyma.01G155200	1
574	Glyma.01G155300	2
575	Glyma.01G155400	1
576	Glyma.01G155500	1
577	Glyma.01G155600	1
578	Glyma.01G156200	1
579	Glyma.01G156400	2
580	Glyma.01G156500	1
581	Glyma.01G156600	4
582	Glyma.01G156800	1
583	Glyma.01G157000	1
584	Glyma.01G157100	5
585	Glyma.01G157200	3
586	Glyma.01G157600	5
587	Glyma.01G157900	3
588	Glyma.01G158000	1
589	Glyma.01G158200	2
590	Glyma.01G158300	3
591	Glyma.01G158400	4
592	Glyma.01G158500	4
593	Glyma.01G159500	2
594	Glyma.01G159600	1
595	Glyma.01G159700	3
596	Glyma.01G159800	2
597	Glyma.01G160900	1
598	Glyma.01G161000	1
599	Glyma.01G161100	1
600	Glyma.01G161400	1
601	Glyma.01G161500	3
602	Glyma.01G161600	3
603	Glyma.01G161800	3
604	Glyma.01G161900	4
605	Glyma.01G162000	2
606	Glyma.01G162100	2
607	Glyma.01G162200	1
608	Glyma.01G162700	2
609	Glyma.01G162800	3
610	Glyma.01G162900	1
611	Glyma.01G163000	1
612	Glyma.01G163200	1
613	Glyma.01G163300	4
614	Glyma.01G163900	1
615	Glyma.01G164000	2
616	Glyma.01G164100	1
617	Glyma.01G164200	4
618	Glyma.01G164300	4
619	Glyma.01G164400	2
620	Glyma.01G164500	2
621	Glyma.01G164700	1
622	Glyma.01G164800	4
623	Glyma.01G165100	1
624	Glyma.01G165200	1
625	Glyma.01G165300	3
626	Glyma.01G165400	1
627	Glyma.01G165600	3
628	Glyma.01G165800	1
629	Glyma.01G165900	1
630	Glyma.01G166200	1
631	Glyma.01G166400	3
632	Glyma.01G166600	2
633	Glyma.01G166700	5
634	Glyma.01G166800	1
635	Glyma.01G166900	1
636	Glyma.01G167100	1
637	Glyma.01G167200	3
638	Glyma.01G167300	3
639	Glyma.01G167500	1
640	Glyma.01G167600	6
641	Glyma.01G168000	3
642	Glyma.01G168100	1
643	Glyma.01G168200	4
644	Glyma.01G168400	1
645	Glyma.01G168600	5
646	Glyma.01G168900	1
647	Glyma.01G169000	1
648	Glyma.01G169100	5
649	Glyma.01G169400	1
650	Glyma.01G169500	4
651	Glyma.01G169800	4
652	Glyma.01G169900	2
653	Glyma.01G170000	3
654	Glyma.01G170200	1
655	Glyma.01G170300	1
656	Glyma.01G170400	2
657	Glyma.01G170600	5
658	Glyma.01G170700	1
659	Glyma.01G170900	4
660	Glyma.01G171000	1
661	Glyma.01G171200	1
662	Glyma.01G171300	1
663	Glyma.01G171400	1
664	Glyma.01G171600	2
665	Glyma.01G171700	1
666	Glyma.01G171900	2
667	Glyma.01G172000	1
668	Glyma.01G172200	3
669	Glyma.01G172300	1
670	Glyma.01G172400	1
671	Glyma.01G172600	1
672	Glyma.01G172700	2
673	Glyma.01G172800	3
674	Glyma.01G172900	1
675	Glyma.01G173000	6
676	Glyma.01G173300	1
677	Glyma.01G173500	2
678	Glyma.01G173600	1
679	Glyma.01G173800	3
680	Glyma.01G174000	2
681	Glyma.01G174200	2
682	Glyma.01G174500	1
683	Glyma.01G174600	1
684	Glyma.01G174900	1
685	Glyma.01G175000	1
686	Glyma.01G175100	2
687	Glyma.01G175200	1
688	Glyma.01G175300	1
689	Glyma.01G175500	1
690	Glyma.01G175600	1
691	Glyma.01G175700	1
692	Glyma.01G176400	1
693	Glyma.01G176700	1
694	Glyma.01G176800	1
695	Glyma.01G176900	2
696	Glyma.01G177200	1
697	Glyma.01G177300	2
698	Glyma.01G177400	1
699	Glyma.01G177600	3
700	Glyma.01G177700	1
701	Glyma.01G178100	2
702	Glyma.01G178200	1
703	Glyma.01G178300	1
704	Glyma.01G178700	1
705	Glyma.01G178800	2
706	Glyma.01G178900	3
707	Glyma.01G179100	3
708	Glyma.01G179200	1
709	Glyma.01G179300	1
710	Glyma.01G179400	3
711	Glyma.01G179700	1
712	Glyma.01G179800	2
713	Glyma.01G179900	3
714	Glyma.01G180000	3
715	Glyma.01G180100	5
716	Glyma.01G180200	3
717	Glyma.01G180400	1
718	Glyma.01G180500	1
719	Glyma.01G180600	3
720	Glyma.01G180700	5
721	Glyma.01G181400	1
722	Glyma.01G181600	1
723	Glyma.01G181800	1
724	Glyma.01G181900	5
725	Glyma.01G182000	4
726	Glyma.01G182100	1
727	Glyma.01G182300	1
728	Glyma.01G182400	2
729	Glyma.01G182600	1
730	Glyma.01G182700	4
731	Glyma.01G183100	2
732	Glyma.01G183300	5
733	Glyma.01G183400	2
734	Glyma.01G183500	3
735	Glyma.01G183600	2
736	Glyma.01G183700	1
737	Glyma.01G183900	4
738	Glyma.01G184200	1
739	Glyma.01G184300	1
740	Glyma.01G184400	2
741	Glyma.01G184500	2
742	Glyma.01G185200	3
743	Glyma.01G185300	1
744	Glyma.01G186000	2
745	Glyma.01G187200	1
746	Glyma.01G187300	1
747	Glyma.01G187400	5
748	Glyma.01G187500	4
749	Glyma.01G187600	2
750	Glyma.01G187700	3
751	Glyma.01G188000	3
752	Glyma.01G188200	3
753	Glyma.01G188300	1
754	Glyma.01G188400	1
755	Glyma.01G188500	1
756	Glyma.01G188600	1
757	Glyma.01G190300	1
758	Glyma.01G190400	3
759	Glyma.01G190600	1
760	Glyma.01G190800	2
761	Glyma.01G190900	1
762	Glyma.01G191100	4
763	Glyma.01G191200	1
764	Glyma.01G191300	2
765	Glyma.01G191500	1
766	Glyma.01G191700	5
767	Glyma.01G191800	3
768	Glyma.01G191900	4
769	Glyma.01G192200	1
770	Glyma.01G192300	1
771	Glyma.01G192500	1
772	Glyma.01G192600	2
773	Glyma.01G193000	1
774	Glyma.01G193100	3
775	Glyma.01G193200	1
776	Glyma.01G193400	1
777	Glyma.01G193500	2
778	Glyma.01G193600	1
779	Glyma.01G193700	1
780	Glyma.01G193800	1
781	Glyma.01G193900	2
782	Glyma.01G194100	3
783	Glyma.01G194200	2
784	Glyma.01G194400	1
785	Glyma.01G194700	4
786	Glyma.01G195200	1
787	Glyma.01G195300	1
788	Glyma.01G195400	1
789	Glyma.01G195500	2
790	Glyma.01G195600	1
791	Glyma.01G196300	1
792	Glyma.01G197400	4
793	Glyma.01G197500	2
794	Glyma.01G197600	1
795	Glyma.01G197800	1
796	Glyma.01G198900	3
797	Glyma.01G199200	1
798	Glyma.01G199400	1
799	Glyma.01G199500	2
800	Glyma.01G199600	4
801	Glyma.01G199700	2
802	Glyma.01G199800	1
803	Glyma.01G200100	2
804	Glyma.01G200200	7
805	Glyma.01G200400	1
806	Glyma.01G200500	2
807	Glyma.01G200700	3
808	Glyma.01G200800	1
809	Glyma.01G201100	3
810	Glyma.01G202000	1
811	Glyma.01G202200	1
812	Glyma.01G202400	1
813	Glyma.01G202500	2
814	Glyma.01G202600	4
815	Glyma.01G202900	3
816	Glyma.01G203000	2
817	Glyma.01G203100	4
818	Glyma.01G203300	1
819	Glyma.01G203400	1
820	Glyma.01G203500	1
821	Glyma.01G204200	2
822	Glyma.01G204600	3
823	Glyma.01G204800	1
824	Glyma.01G204900	2
825	Glyma.01G205100	3
826	Glyma.01G205300	3
827	Glyma.01G207400	1
828	Glyma.01G207500	1
829	Glyma.01G208300	1
830	Glyma.01G208400	1
831	Glyma.01G209500	1
832	Glyma.01G209600	1
833	Glyma.01G209700	1
834	Glyma.01G209800	2
835	Glyma.01G209900	3
836	Glyma.01G210100	1
837	Glyma.01G210200	4
838	Glyma.01G211100	2
839	Glyma.01G211200	1
840	Glyma.01G211700	1
841	Glyma.01G211800	5
842	Glyma.01G211900	2
843	Glyma.01G212000	4
844	Glyma.01G212300	2
845	Glyma.01G212500	3
846	Glyma.01G212800	1
847	Glyma.01G213000	1
848	Glyma.01G213100	1
849	Glyma.01G213200	1
850	Glyma.01G213300	3
851	Glyma.01G213400	3
852	Glyma.01G213500	1
853	Glyma.01G213600	2
854	Glyma.01G213700	2
855	Glyma.01G213800	1
856	Glyma.01G213900	5
857	Glyma.01G214000	3
858	Glyma.01G214200	1
859	Glyma.01G214400	1
860	Glyma.01G214500	1
861	Glyma.01G214700	2
862	Glyma.01G214800	3
863	Glyma.01G215100	2
864	Glyma.01G215400	2
865	Glyma.01G215500	1
866	Glyma.01G215700	5
867	Glyma.01G215800	1
868	Glyma.01G216000	3
869	Glyma.01G216400	5
870	Glyma.01G216500	2
871	Glyma.01G216600	1
872	Glyma.01G217100	5
873	Glyma.01G217200	2
874	Glyma.01G217500	1
875	Glyma.01G217700	1
876	Glyma.01G217900	1
877	Glyma.01G218000	1
878	Glyma.01G218100	2
879	Glyma.01G218200	1
880	Glyma.01G218300	4
881	Glyma.01G218400	3
882	Glyma.01G218600	3
883	Glyma.01G218800	1
884	Glyma.01G218900	2
885	Glyma.01G219100	1
886	Glyma.01G219200	4
887	Glyma.01G219300	2
888	Glyma.01G219700	2
889	Glyma.01G219800	3
890	Glyma.01G220000	1
891	Glyma.01G220200	2
892	Glyma.01G220400	1
893	Glyma.01G220600	2
894	Glyma.01G220700	3
895	Glyma.01G220800	3
896	Glyma.01G220900	1
897	Glyma.01G221200	3
898	Glyma.01G221400	1
899	Glyma.01G221500	1
900	Glyma.01G221600	3
901	Glyma.01G221900	1
902	Glyma.01G222000	3
903	Glyma.01G222100	3
904	Glyma.01G222600	2
905	Glyma.01G222700	1
906	Glyma.01G222800	2
907	Glyma.01G222900	1
908	Glyma.01G223000	1
909	Glyma.01G223100	2
910	Glyma.01G223200	2
911	Glyma.01G223300	2
912	Glyma.01G223400	4
913	Glyma.01G223500	3
914	Glyma.01G223600	3
915	Glyma.01G223700	1
916	Glyma.01G223800	1
917	Glyma.01G223900	1
918	Glyma.01G224000	1
919	Glyma.01G224200	1
920	Glyma.01G224300	4
921	Glyma.01G224400	3
922	Glyma.01G224500	4
923	Glyma.01G224600	2
924	Glyma.01G224800	1
925	Glyma.01G225000	1
926	Glyma.01G225100	1
927	Glyma.01G225200	2
928	Glyma.01G225300	4
929	Glyma.01G225400	3
930	Glyma.01G225600	1
931	Glyma.01G225700	4
932	Glyma.01G225800	4
933	Glyma.01G225900	3
934	Glyma.01G226000	3
935	Glyma.01G226200	1
936	Glyma.01G226400	4
937	Glyma.01G226500	5
938	Glyma.01G226600	1
939	Glyma.01G226700	3
940	Glyma.01G226800	4
941	Glyma.01G226900	1
942	Glyma.01G227000	2
943	Glyma.01G227100	2
944	Glyma.01G227200	1
945	Glyma.01G227300	5
946	Glyma.01G227400	1
947	Glyma.01G227500	2
948	Glyma.01G227900	2
949	Glyma.01G228000	2
950	Glyma.01G228100	1
951	Glyma.01G228200	2
952	Glyma.01G228500	2
953	Glyma.01G228700	1
954	Glyma.01G229100	1
955	Glyma.01G229200	4
956	Glyma.01G229400	2
957	Glyma.01G229500	1
958	Glyma.01G229600	1
959	Glyma.01G229800	1
960	Glyma.01G229900	1
961	Glyma.01G230000	1
962	Glyma.01G230200	2
963	Glyma.01G230300	1
964	Glyma.01G230400	1
965	Glyma.01G230500	1
966	Glyma.01G230600	1
967	Glyma.01G230700	3
968	Glyma.01G230800	1
969	Glyma.01G230900	2
970	Glyma.01G231300	1
971	Glyma.01G231400	2
972	Glyma.01G231600	1
973	Glyma.01G231700	3
974	Glyma.01G231800	1
975	Glyma.01G231900	1
976	Glyma.01G232100	1
977	Glyma.01G232200	1
978	Glyma.01G232300	1
979	Glyma.01G232400	1
980	Glyma.01G232600	1
981	Glyma.01G233000	4
982	Glyma.01G233100	5
983	Glyma.01G233200	1
984	Glyma.01G233300	3
985	Glyma.01G233400	1
986	Glyma.01G233500	2
987	Glyma.01G233600	1
988	Glyma.01G234000	2
989	Glyma.01G234100	1
990	Glyma.01G234200	1
991	Glyma.01G234300	5
992	Glyma.01G234600	4
993	Glyma.01G234700	1
994	Glyma.01G234800	1
995	Glyma.01G235000	1
996	Glyma.01G235200	5
997	Glyma.01G235300	5
998	Glyma.01G235700	1
999	Glyma.01G235900	1
1000	Glyma.01G236000	2
1001	Glyma.01G236100	2
1002	Glyma.01G236300	2
1003	Glyma.01G236400	2
1004	Glyma.01G236500	1
1005	Glyma.01G236600	1
1006	Glyma.01G236800	1
1007	Glyma.01G237100	1
1008	Glyma.01G237200	4
1009	Glyma.01G237400	1
1010	Glyma.01G237700	1
1011	Glyma.01G237800	1
1012	Glyma.01G237900	2
1013	Glyma.01G238100	2
1014	Glyma.01G238300	1
1015	Glyma.01G238400	3
1016	Glyma.01G238600	2
1017	Glyma.01G238700	1
1018	Glyma.01G238800	2
1019	Glyma.01G238900	1
1020	Glyma.01G239000	3
1021	Glyma.01G239200	4
1022	Glyma.01G239300	2
1023	Glyma.01G239400	2
1024	Glyma.01G239600	1
1025	Glyma.01G239700	1
1026	Glyma.01G239900	1
1027	Glyma.01G240000	2
1028	Glyma.01G240100	1
1029	Glyma.01G240200	2
1030	Glyma.01G240300	1
1031	Glyma.01G240500	1
1032	Glyma.01G240700	5
1033	Glyma.01G240800	2
1034	Glyma.01G240900	4
1035	Glyma.01G241000	2
1036	Glyma.01G241300	5
1037	Glyma.01G241400	4
1038	Glyma.01G241500	2
1039	Glyma.01G241600	1
1040	Glyma.01G241700	2
1041	Glyma.01G242000	3
1042	Glyma.01G242200	1
1043	Glyma.01G242400	4
1044	Glyma.01G242500	1
1045	Glyma.01G242800	1
1046	Glyma.01G242900	1
1047	Glyma.01G243100	2
1048	Glyma.01G243200	1
1049	Glyma.01G243600	5
1050	Glyma.01G243900	4
1051	Glyma.01G244100	1
1052	Glyma.01G244200	4
1053	Glyma.01G244300	1
1054	Glyma.01G244400	1
1055	Glyma.01G244500	1
1056	Glyma.01G244600	1
1057	Glyma.01G244700	4
1058	Glyma.01G244800	1
1059	Glyma.01G244900	2
1060	Glyma.01G245100	1
1061	Glyma.01G245200	5
1062	Glyma.01G245300	1
1063	Glyma.01G245400	4
1064	Glyma.01G245500	2
1065	Glyma.01G245700	4
1066	Glyma.02G000300	1
1067	Glyma.02G000600	1
1068	Glyma.02G000700	4
1069	Glyma.02G000900	2
1070	Glyma.02G001000	4
1071	Glyma.02G001100	1
1072	Glyma.02G001200	4
1073	Glyma.02G001300	2
1074	Glyma.02G001400	1
1075	Glyma.02G001500	3
1076	Glyma.02G001600	1
1077	Glyma.02G001900	2
1078	Glyma.02G002000	4
1079	Glyma.02G002300	2
1080	Glyma.02G002800	2
1081	Glyma.02G002900	2
1082	Glyma.02G003000	3
1083	Glyma.02G003100	2
1084	Glyma.02G003200	5
1085	Glyma.02G003300	4
1086	Glyma.02G003600	1
1087	Glyma.02G003700	3
1088	Glyma.02G003800	1
1089	Glyma.02G003900	1
1090	Glyma.02G004200	3
1091	Glyma.02G004300	1
1092	Glyma.02G004400	5
1093	Glyma.02G004600	2
1094	Glyma.02G004700	2
1095	Glyma.02G004800	3
1096	Glyma.02G005100	1
1097	Glyma.02G005500	1
1098	Glyma.02G005700	2
1099	Glyma.02G005800	1
1100	Glyma.02G006000	2
1101	Glyma.02G006300	1
1102	Glyma.02G006500	4
1103	Glyma.02G006600	4
1104	Glyma.02G007200	1
1105	Glyma.02G007300	1
1106	Glyma.02G007400	1
1107	Glyma.02G008000	2
1108	Glyma.02G008100	1
1109	Glyma.02G008300	2
1110	Glyma.02G008400	2
1111	Glyma.02G008500	4
1112	Glyma.02G008600	2
1113	Glyma.02G008800	1
1114	Glyma.02G010300	3
1115	Glyma.02G010500	1
1116	Glyma.02G010700	1
1117	Glyma.02G010900	2
1118	Glyma.02G011300	1
1119	Glyma.02G011400	4
1120	Glyma.02G011700	1
1121	Glyma.02G011800	3
1122	Glyma.02G011900	2
1123	Glyma.02G012100	4
1124	Glyma.02G012300	3
1125	Glyma.02G012700	1
1126	Glyma.02G013300	1
1127	Glyma.02G013500	1
1128	Glyma.02G013700	1
1129	Glyma.02G013800	1
1130	Glyma.02G013900	1
1131	Glyma.02G014100	2
1132	Glyma.02G014200	2
1133	Glyma.02G014300	1
1134	Glyma.02G014700	1
1135	Glyma.02G015500	1
1136	Glyma.02G015600	2
1137	Glyma.02G015700	1
1138	Glyma.02G016100	1
1139	Glyma.02G016200	1
1140	Glyma.02G016300	1
1141	Glyma.02G016400	1
1142	Glyma.02G016500	3
1143	Glyma.02G016800	1
1144	Glyma.02G016900	1
1145	Glyma.02G017400	3
1146	Glyma.02G017500	4
1147	Glyma.02G017600	1
1148	Glyma.02G017700	2
1149	Glyma.02G017800	1
1150	Glyma.02G018000	1
1151	Glyma.02G018200	2
1152	Glyma.02G018300	3
1153	Glyma.02G018600	1
1154	Glyma.02G018900	1
1155	Glyma.02G019300	1
1156	Glyma.02G019400	2
1157	Glyma.02G020000	2
1158	Glyma.02G020100	1
1159	Glyma.02G020200	1
1160	Glyma.02G020500	1
1161	Glyma.02G020600	1
1162	Glyma.02G020800	2
1163	Glyma.02G022000	6
1164	Glyma.02G023900	1
1165	Glyma.02G024100	1
1166	Glyma.02G024200	2
1167	Glyma.02G024400	1
1168	Glyma.02G024500	1
1169	Glyma.02G024600	2
1170	Glyma.02G024700	1
1171	Glyma.02G024900	1
1172	Glyma.02G025000	2
1173	Glyma.02G025100	2
1174	Glyma.02G025200	2
1175	Glyma.02G025600	3
1176	Glyma.02G026000	2
1177	Glyma.02G026100	2
1178	Glyma.02G026300	3
1179	Glyma.02G026400	1
1180	Glyma.02G026500	2
1181	Glyma.02G026600	1
1182	Glyma.02G026700	3
1183	Glyma.02G026800	2
1184	Glyma.02G026900	1
1185	Glyma.02G027000	2
1186	Glyma.02G027100	2
1187	Glyma.02G027200	1
1188	Glyma.02G027500	3
1189	Glyma.02G027600	3
1190	Glyma.02G027700	2
1191	Glyma.02G027800	1
1192	Glyma.02G027900	2
1193	Glyma.02G028800	1
1194	Glyma.02G029300	2
1195	Glyma.02G029400	1
1196	Glyma.02G029600	1
1197	Glyma.02G029800	2
1198	Glyma.02G029900	2
1199	Glyma.02G030000	5
1200	Glyma.02G030100	1
1201	Glyma.02G030200	2
1202	Glyma.02G030500	1
1203	Glyma.02G030800	2
1204	Glyma.02G030900	3
1205	Glyma.02G031200	2
1206	Glyma.02G031300	1
1207	Glyma.02G031500	2
1208	Glyma.02G031600	2
1209	Glyma.02G032100	6
1210	Glyma.02G032500	3
1211	Glyma.02G032700	1
1212	Glyma.02G032800	3
1213	Glyma.02G033000	5
1214	Glyma.02G033100	2
1215	Glyma.02G033300	2
1216	Glyma.02G033400	1
1217	Glyma.02G033500	1
1218	Glyma.02G033600	1
1219	Glyma.02G033700	1
1220	Glyma.02G033900	2
1221	Glyma.02G034000	4
1222	Glyma.02G034200	1
1223	Glyma.02G034400	4
1224	Glyma.02G034600	1
1225	Glyma.02G034700	1
1226	Glyma.02G034800	5
1227	Glyma.02G034900	2
1228	Glyma.02G035000	3
1229	Glyma.02G035300	1
1230	Glyma.02G035400	1
1231	Glyma.02G035600	3
1232	Glyma.02G035700	1
1233	Glyma.02G035900	2
1234	Glyma.02G036000	1
1235	Glyma.02G036100	2
1236	Glyma.02G036300	2
1237	Glyma.02G036400	1
1238	Glyma.02G036500	2
1239	Glyma.02G036700	2
1240	Glyma.02G036900	1
1241	Glyma.02G037100	1
1242	Glyma.02G037200	1
1243	Glyma.02G037500	3
1244	Glyma.02G037600	1
1245	Glyma.02G037900	1
1246	Glyma.02G038100	4
1247	Glyma.02G038300	2
1248	Glyma.02G038500	3
1249	Glyma.02G038600	1
1250	Glyma.02G038700	1
1251	Glyma.02G038800	5
1252	Glyma.02G039100	4
1253	Glyma.02G039200	2
1254	Glyma.02G039300	1
1255	Glyma.02G039400	1
1256	Glyma.02G039500	5
1257	Glyma.02G039800	2
1258	Glyma.02G039900	5
1259	Glyma.02G040000	1
1260	Glyma.02G040200	2
1261	Glyma.02G040300	1
1262	Glyma.02G040500	1
1263	Glyma.02G040900	4
1264	Glyma.02G041200	1
1265	Glyma.02G041400	5
1266	Glyma.02G041500	4
1267	Glyma.02G041600	1
1268	Glyma.02G041700	3
1269	Glyma.02G041800	1
1270	Glyma.02G042000	2
1271	Glyma.02G042100	5
1272	Glyma.02G042200	2
1273	Glyma.02G042300	2
1274	Glyma.02G042400	3
1275	Glyma.02G042800	1
1276	Glyma.02G043000	3
1277	Glyma.02G043100	1
1278	Glyma.02G043200	3
1279	Glyma.02G043300	1
1280	Glyma.02G043400	4
1281	Glyma.02G043500	5
1282	Glyma.02G043900	2
1283	Glyma.02G044000	2
1284	Glyma.02G044100	1
1285	Glyma.02G044200	2
1286	Glyma.02G044500	1
1287	Glyma.02G044600	1
1288	Glyma.02G044700	2
1289	Glyma.02G045000	3
1290	Glyma.02G045100	3
1291	Glyma.02G045200	3
1292	Glyma.02G045300	1
1293	Glyma.02G045400	3
1294	Glyma.02G045600	1
1295	Glyma.02G045800	1
1296	Glyma.02G045900	1
1297	Glyma.02G046300	3
1298	Glyma.02G046400	2
1299	Glyma.02G046500	2
1300	Glyma.02G046600	5
1301	Glyma.02G046700	1
1302	Glyma.02G046800	3
1303	Glyma.02G046900	2
1304	Glyma.02G047000	1
1305	Glyma.02G047100	5
1306	Glyma.02G047200	2
1307	Glyma.02G047300	4
1308	Glyma.02G047400	1
1309	Glyma.02G047600	3
1310	Glyma.02G047700	2
1311	Glyma.02G047800	1
1312	Glyma.02G048000	1
1313	Glyma.02G048100	4
1314	Glyma.02G048200	2
1315	Glyma.02G048300	3
1316	Glyma.02G048400	6
1317	Glyma.02G048700	1
1318	Glyma.02G049000	1
1319	Glyma.02G049100	4
1320	Glyma.02G049300	1
1321	Glyma.02G049400	4
1322	Glyma.02G049500	1
1323	Glyma.02G049600	4
1324	Glyma.02G049700	3
1325	Glyma.02G049800	2
1326	Glyma.02G050000	2
1327	Glyma.02G050100	2
1328	Glyma.02G050200	5
1329	Glyma.02G050300	2
1330	Glyma.02G050400	2
1331	Glyma.02G050600	1
1332	Glyma.02G050700	3
1333	Glyma.02G051100	1
1334	Glyma.02G051300	1
1335	Glyma.02G051400	1
1336	Glyma.02G051500	1
1337	Glyma.02G051600	2
1338	Glyma.02G051700	1
1339	Glyma.02G051800	5
1340	Glyma.02G051900	2
1341	Glyma.02G052000	1
1342	Glyma.02G052200	1
1343	Glyma.02G052400	2
1344	Glyma.02G052900	3
1345	Glyma.02G053000	3
1346	Glyma.02G053200	3
1347	Glyma.02G053300	3
1348	Glyma.02G053400	2
1349	Glyma.02G053500	2
1350	Glyma.02G053600	2
1351	Glyma.02G053800	3
1352	Glyma.02G054200	1
1353	Glyma.02G054400	3
1354	Glyma.02G054500	4
1355	Glyma.02G054800	6
1356	Glyma.02G055000	2
1357	Glyma.02G055100	4
1358	Glyma.02G055200	2
1359	Glyma.02G055300	1
1360	Glyma.02G055400	2
1361	Glyma.02G055500	2
1362	Glyma.02G055700	3
1363	Glyma.02G055900	1
1364	Glyma.02G056200	4
1365	Glyma.02G056400	1
1366	Glyma.02G056700	1
1367	Glyma.02G056900	3
1368	Glyma.02G057200	2
1369	Glyma.02G057400	4
1370	Glyma.02G057500	3
1371	Glyma.02G057600	2
1372	Glyma.02G057700	4
1373	Glyma.02G057800	1
1374	Glyma.02G057900	1
1375	Glyma.02G058000	2
1376	Glyma.02G058100	1
1377	Glyma.02G058600	3
1378	Glyma.02G058800	3
1379	Glyma.02G058900	1
1380	Glyma.02G059000	1
1381	Glyma.02G059100	3
1382	Glyma.02G059400	1
1383	Glyma.02G059500	1
1384	Glyma.02G059600	1
1385	Glyma.02G059800	4
1386	Glyma.02G060000	3
1387	Glyma.02G060700	1
1388	Glyma.02G060800	1
1389	Glyma.02G061000	4
1390	Glyma.02G061100	3
1391	Glyma.02G061300	2
1392	Glyma.02G061900	1
1393	Glyma.02G062100	1
1394	Glyma.02G062200	1
1395	Glyma.02G062300	4
1396	Glyma.02G062400	2
1397	Glyma.02G062500	1
1398	Glyma.02G062600	3
1399	Glyma.02G062700	1
1400	Glyma.02G062800	5
1401	Glyma.02G062900	4
1402	Glyma.02G063200	1
1403	Glyma.02G063500	3
1404	Glyma.02G063600	1
1405	Glyma.02G063800	1
1406	Glyma.02G063900	3
1407	Glyma.02G064500	3
1408	Glyma.02G064600	1
1409	Glyma.02G064700	1
1410	Glyma.02G064800	4
1411	Glyma.02G065000	1
1412	Glyma.02G065100	2
1413	Glyma.02G065400	4
1414	Glyma.02G065500	2
1415	Glyma.02G065600	3
1416	Glyma.02G065700	1
1417	Glyma.02G065800	2
1418	Glyma.02G065900	1
1419	Glyma.02G066100	4
1420	Glyma.02G066400	2
1421	Glyma.02G066500	1
1422	Glyma.02G066600	1
1423	Glyma.02G066700	2
1424	Glyma.02G066800	3
1425	Glyma.02G067000	3
1426	Glyma.02G067100	1
1427	Glyma.02G067200	3
1428	Glyma.02G067300	1
1429	Glyma.02G067400	4
1430	Glyma.02G067500	2
1431	Glyma.02G067700	4
1432	Glyma.02G067800	1
1433	Glyma.02G067900	3
1434	Glyma.02G068000	2
1435	Glyma.02G068300	2
1436	Glyma.02G068500	1
1437	Glyma.02G068800	3
1438	Glyma.02G068900	1
1439	Glyma.02G069000	2
1440	Glyma.02G069100	2
1441	Glyma.02G069500	1
1442	Glyma.02G069800	2
1443	Glyma.02G069900	3
1444	Glyma.02G070000	5
1445	Glyma.02G070100	3
1446	Glyma.02G070300	4
1447	Glyma.02G070500	3
1448	Glyma.02G070800	4
1449	Glyma.02G071200	2
1450	Glyma.02G071300	2
1451	Glyma.02G071400	2
1452	Glyma.02G071600	1
1453	Glyma.02G071700	1
1454	Glyma.02G071800	1
1455	Glyma.02G071900	4
1456	Glyma.02G072000	5
1457	Glyma.02G072200	2
1458	Glyma.02G072400	1
1459	Glyma.02G072500	1
1460	Glyma.02G072600	2
1461	Glyma.02G072700	1
1462	Glyma.02G073000	1
1463	Glyma.02G073100	4
1464	Glyma.02G073200	2
1465	Glyma.02G073300	1
1466	Glyma.02G073400	2
1467	Glyma.02G073500	3
1468	Glyma.02G073600	2
1469	Glyma.02G073700	2
1470	Glyma.02G074000	3
1471	Glyma.02G074100	2
1472	Glyma.02G074200	1
1473	Glyma.02G074400	1
1474	Glyma.02G074500	2
1475	Glyma.02G074600	1
1476	Glyma.02G074800	1
1477	Glyma.02G075000	1
1478	Glyma.02G075200	1
1479	Glyma.02G075300	1
1480	Glyma.02G075600	1
1481	Glyma.02G076100	2
1482	Glyma.02G076500	2
1483	Glyma.02G076900	4
1484	Glyma.02G077100	1
1485	Glyma.02G077400	2
1486	Glyma.02G077500	3
1487	Glyma.02G077900	1
1488	Glyma.02G078000	1
1489	Glyma.02G078100	2
1490	Glyma.02G078200	1
1491	Glyma.02G078300	1
1492	Glyma.02G078400	1
1493	Glyma.02G078500	2
1494	Glyma.02G078600	2
1495	Glyma.02G078700	1
1496	Glyma.02G078800	2
1497	Glyma.02G078900	4
1498	Glyma.02G079000	1
1499	Glyma.02G079200	2
1500	Glyma.02G079400	1
1501	Glyma.02G079500	1
1502	Glyma.02G079600	1
1503	Glyma.02G079700	1
1504	Glyma.02G079900	3
1505	Glyma.02G080000	1
1506	Glyma.02G080400	1
1507	Glyma.02G080600	1
1508	Glyma.02G080700	1
1509	Glyma.02G081000	4
1510	Glyma.02G081100	3
1511	Glyma.02G081200	3
1512	Glyma.02G081300	2
1513	Glyma.02G081400	2
1514	Glyma.02G081500	3
1515	Glyma.02G081600	1
1516	Glyma.02G081800	2
1517	Glyma.02G081900	1
1518	Glyma.02G082000	1
1519	Glyma.02G082100	2
1520	Glyma.02G082200	1
1521	Glyma.02G082300	3
1522	Glyma.02G082500	1
1523	Glyma.02G082600	1
1524	Glyma.02G082700	3
1525	Glyma.02G082800	4
1526	Glyma.02G083100	3
1527	Glyma.02G083200	1
1528	Glyma.02G083800	1
1529	Glyma.02G083900	2
1530	Glyma.02G084100	2
1531	Glyma.02G084400	1
1532	Glyma.02G084600	1
1533	Glyma.02G084900	2
1534	Glyma.02G085000	3
1535	Glyma.02G085100	2
1536	Glyma.02G085200	5
1537	Glyma.02G085300	1
1538	Glyma.02G085600	1
1539	Glyma.02G086100	3
1540	Glyma.02G086600	2
1541	Glyma.02G087000	2
1542	Glyma.02G087200	1
1543	Glyma.02G087400	1
1544	Glyma.02G087500	1
1545	Glyma.02G087700	2
1546	Glyma.02G087800	3
1547	Glyma.02G088200	5
1548	Glyma.02G088400	1
1549	Glyma.02G088500	3
1550	Glyma.02G088600	1
1551	Glyma.02G088700	2
1552	Glyma.02G089000	1
1553	Glyma.02G089100	3
1554	Glyma.02G089600	1
1555	Glyma.02G089900	1
1556	Glyma.02G090100	1
1557	Glyma.02G090200	3
1558	Glyma.02G090300	1
1559	Glyma.02G090400	3
1560	Glyma.02G090600	3
1561	Glyma.02G090800	4
1562	Glyma.02G091100	1
1563	Glyma.02G091300	3
1564	Glyma.02G091400	1
1565	Glyma.02G091500	1
1566	Glyma.02G091700	4
1567	Glyma.02G091800	1
1568	Glyma.02G091900	4
1569	Glyma.02G092100	1
1570	Glyma.02G092400	3
1571	Glyma.02G092500	1
1572	Glyma.02G092700	1
1573	Glyma.02G093100	3
1574	Glyma.02G093500	4
1575	Glyma.02G093600	4
1576	Glyma.02G093700	2
1577	Glyma.02G093800	2
1578	Glyma.02G093900	1
1579	Glyma.02G094000	2
1580	Glyma.02G094100	1
1581	Glyma.02G094300	1
1582	Glyma.02G094400	2
1583	Glyma.02G094800	1
1584	Glyma.02G094900	1
1585	Glyma.02G095100	1
1586	Glyma.02G095200	3
1587	Glyma.02G095700	2
1588	Glyma.02G097000	1
1589	Glyma.02G097100	1
1590	Glyma.02G097200	1
1591	Glyma.02G097400	1
1592	Glyma.02G097500	1
1593	Glyma.02G097600	3
1594	Glyma.02G097700	2
1595	Glyma.02G097900	2
1596	Glyma.02G098000	1
1597	Glyma.02G098200	4
1598	Glyma.02G098300	3
1599	Glyma.02G098500	1
1600	Glyma.02G098600	2
1601	Glyma.02G098700	4
1602	Glyma.02G098800	3
1603	Glyma.02G099100	1
1604	Glyma.02G099200	1
1605	Glyma.02G099300	4
1606	Glyma.02G099500	1
1607	Glyma.02G099800	1
1608	Glyma.02G100000	4
1609	Glyma.02G100100	1
1610	Glyma.02G100200	2
1611	Glyma.02G100300	2
1612	Glyma.02G100400	1
1613	Glyma.02G100500	2
1614	Glyma.02G100600	3
1615	Glyma.02G100700	5
1616	Glyma.02G100900	2
1617	Glyma.02G101000	3
1618	Glyma.02G101100	2
1619	Glyma.02G101200	2
1620	Glyma.02G101300	3
1621	Glyma.02G101500	1
1622	Glyma.02G101600	1
1623	Glyma.02G101700	1
1624	Glyma.02G101800	2
1625	Glyma.02G102000	1
1626	Glyma.02G102300	3
1627	Glyma.02G102400	2
1628	Glyma.02G102500	3
1629	Glyma.02G102600	1
1630	Glyma.02G102700	4
1631	Glyma.02G103100	1
1632	Glyma.02G103200	1
1633	Glyma.02G103300	3
1634	Glyma.02G103500	1
1635	Glyma.02G103700	1
1636	Glyma.02G103900	3
1637	Glyma.02G104200	1
1638	Glyma.02G104500	3
1639	Glyma.02G104700	1
1640	Glyma.02G104800	1
1641	Glyma.02G104900	3
1642	Glyma.02G105000	3
1643	Glyma.02G105200	1
1644	Glyma.02G105300	2
1645	Glyma.02G105500	4
1646	Glyma.02G105600	3
1647	Glyma.02G105700	3
1648	Glyma.02G105800	3
1649	Glyma.02G105900	1
1650	Glyma.02G106000	2
1651	Glyma.02G106100	4
1652	Glyma.02G106300	1
1653	Glyma.02G106500	2
1654	Glyma.02G106600	2
1655	Glyma.02G106700	1
1656	Glyma.02G107200	1
1657	Glyma.02G107700	4
1658	Glyma.02G107800	3
1659	Glyma.02G107900	1
1660	Glyma.02G108000	1
1661	Glyma.02G108100	2
1662	Glyma.02G108200	2
1663	Glyma.02G108400	1
1664	Glyma.02G108500	2
1665	Glyma.02G108600	2
1666	Glyma.02G108700	1
1667	Glyma.02G108800	3
1668	Glyma.02G108900	5
1669	Glyma.02G109000	2
1670	Glyma.02G109200	1
1671	Glyma.02G109300	1
1672	Glyma.02G109400	1
1673	Glyma.02G109500	1
1674	Glyma.02G109700	3
1675	Glyma.02G109800	1
1676	Glyma.02G109900	3
1677	Glyma.02G110200	1
1678	Glyma.02G110600	1
1679	Glyma.02G111400	5
1680	Glyma.02G111500	3
1681	Glyma.02G111600	1
1682	Glyma.02G111700	3
1683	Glyma.02G111800	2
1684	Glyma.02G111900	4
1685	Glyma.02G112000	4
1686	Glyma.02G112100	3
1687	Glyma.02G112200	3
1688	Glyma.02G112400	2
1689	Glyma.02G112500	2
1690	Glyma.02G112600	4
1691	Glyma.02G112800	3
1692	Glyma.02G112900	2
1693	Glyma.02G113000	4
1694	Glyma.02G113100	4
1695	Glyma.02G113200	2
1696	Glyma.02G113300	2
1697	Glyma.02G113400	3
1698	Glyma.02G113500	3
1699	Glyma.02G113700	1
1700	Glyma.02G113900	4
1701	Glyma.02G114000	3
1702	Glyma.02G114100	1
1703	Glyma.02G114200	3
1704	Glyma.02G114300	1
1705	Glyma.02G114400	1
1706	Glyma.02G114500	1
1707	Glyma.02G114800	4
1708	Glyma.02G115100	1
1709	Glyma.02G115200	3
1710	Glyma.02G115400	1
1711	Glyma.02G115600	3
1712	Glyma.02G115700	3
1713	Glyma.02G115800	2
1714	Glyma.02G115900	2
1715	Glyma.02G116000	4
1716	Glyma.02G116100	1
1717	Glyma.02G116200	5
1718	Glyma.02G116300	2
1719	Glyma.02G116400	3
1720	Glyma.02G116600	2
1721	Glyma.02G116700	1
1722	Glyma.02G117000	2
1723	Glyma.02G117100	4
1724	Glyma.02G118500	2
1725	Glyma.02G118700	1
1726	Glyma.02G118800	5
1727	Glyma.02G119000	4
1728	Glyma.02G119200	1
1729	Glyma.02G119700	3
1730	Glyma.02G120000	5
1731	Glyma.02G120100	3
1732	Glyma.02G120200	2
1733	Glyma.02G120300	1
1734	Glyma.02G120400	2
1735	Glyma.02G120600	1
1736	Glyma.02G120700	1
1737	Glyma.02G120900	1
1738	Glyma.02G121200	1
1739	Glyma.02G121300	1
1740	Glyma.02G121500	1
1741	Glyma.02G121600	2
1742	Glyma.02G122000	3
1743	Glyma.02G122700	1
1744	Glyma.02G123000	1
1745	Glyma.02G123100	2
1746	Glyma.02G123200	1
1747	Glyma.02G123300	1
1748	Glyma.02G123400	3
1749	Glyma.02G123500	1
1750	Glyma.02G123700	1
1751	Glyma.02G124000	2
1752	Glyma.02G124100	1
1753	Glyma.02G124300	2
1754	Glyma.02G124400	3
1755	Glyma.02G124500	3
1756	Glyma.02G124600	1
1757	Glyma.02G124800	2
1758	Glyma.02G124900	2
1759	Glyma.02G125000	2
1760	Glyma.02G125100	2
1761	Glyma.02G125200	2
1762	Glyma.02G125400	1
1763	Glyma.02G125600	1
1764	Glyma.02G126000	1
1765	Glyma.02G127000	2
1766	Glyma.02G127100	1
1767	Glyma.02G127300	1
1768	Glyma.02G127400	3
1769	Glyma.02G130700	2
1770	Glyma.02G131900	1
1771	Glyma.02G132700	1
1772	Glyma.02G132800	2
1773	Glyma.02G132900	2
1774	Glyma.02G133000	2
1775	Glyma.02G133200	3
1776	Glyma.02G133400	3
1777	Glyma.02G134000	1
1778	Glyma.02G134300	1
1779	Glyma.02G134600	1
1780	Glyma.02G134800	2
1781	Glyma.02G135100	1
1782	Glyma.02G135200	3
1783	Glyma.02G135300	2
1784	Glyma.02G135400	1
1785	Glyma.02G135500	1
1786	Glyma.02G135700	1
1787	Glyma.02G135800	1
1788	Glyma.02G135900	2
1789	Glyma.02G136300	1
1790	Glyma.02G136500	1
1791	Glyma.02G136800	4
1792	Glyma.02G137000	2
1793	Glyma.02G137200	1
1794	Glyma.02G137400	2
1795	Glyma.02G137600	3
1796	Glyma.02G137700	2
1797	Glyma.02G138000	2
1798	Glyma.02G138400	1
1799	Glyma.02G138500	2
1800	Glyma.02G138600	1
1801	Glyma.02G138800	1
1802	Glyma.02G139500	2
1803	Glyma.02G139700	1
1804	Glyma.02G139800	1
1805	Glyma.02G139900	1
1806	Glyma.02G140000	1
1807	Glyma.02G140100	3
1808	Glyma.02G140500	1
1809	Glyma.02G140600	1
1810	Glyma.02G141000	1
1811	Glyma.02G141300	1
1812	Glyma.02G141400	1
1813	Glyma.02G141600	1
1814	Glyma.02G141800	1
1815	Glyma.02G142300	2
1816	Glyma.02G142500	1
1817	Glyma.02G142600	1
1818	Glyma.02G142700	1
1819	Glyma.02G143000	3
1820	Glyma.02G143300	3
1821	Glyma.02G143400	2
1822	Glyma.02G144000	3
1823	Glyma.02G144200	2
1824	Glyma.02G144300	5
1825	Glyma.02G144400	1
1826	Glyma.02G144500	7
1827	Glyma.02G144700	2
1828	Glyma.02G144800	3
1829	Glyma.02G144900	1
1830	Glyma.02G145000	1
1831	Glyma.02G145100	1
1832	Glyma.02G145200	2
1833	Glyma.02G145500	2
1834	Glyma.02G145700	1
1835	Glyma.02G145800	1
1836	Glyma.02G146000	2
1837	Glyma.02G146500	2
1838	Glyma.02G146600	1
1839	Glyma.02G146800	1
1840	Glyma.02G147000	3
1841	Glyma.02G147100	1
1842	Glyma.02G147200	1
1843	Glyma.02G147300	1
1844	Glyma.02G147600	1
1845	Glyma.02G147800	2
1846	Glyma.02G147900	2
1847	Glyma.02G148200	1
1848	Glyma.02G149200	5
1849	Glyma.02G149300	1
1850	Glyma.02G149400	1
1851	Glyma.02G149900	1
1852	Glyma.02G150000	1
1853	Glyma.02G150100	2
1854	Glyma.02G150200	4
1855	Glyma.02G150300	2
1856	Glyma.02G150400	1
1857	Glyma.02G150500	1
1858	Glyma.02G150700	2
1859	Glyma.02G150800	1
1860	Glyma.02G151000	3
1861	Glyma.02G151100	1
1862	Glyma.02G151400	5
1863	Glyma.02G151500	3
1864	Glyma.02G151800	2
1865	Glyma.02G152000	3
1866	Glyma.02G152100	2
1867	Glyma.02G152200	2
1868	Glyma.02G152400	4
1869	Glyma.02G152500	1
1870	Glyma.02G152600	2
1871	Glyma.02G152700	1
1872	Glyma.02G153000	1
1873	Glyma.02G153100	1
1874	Glyma.02G153500	1
1875	Glyma.02G153700	1
1876	Glyma.02G153800	1
1877	Glyma.02G153900	1
1878	Glyma.02G155400	1
1879	Glyma.02G155600	2
1880	Glyma.02G155700	5
1881	Glyma.02G156100	1
1882	Glyma.02G156300	3
1883	Glyma.02G156500	1
1884	Glyma.02G157000	1
1885	Glyma.02G157200	3
1886	Glyma.02G157700	4
1887	Glyma.02G158100	2
1888	Glyma.02G158200	2
1889	Glyma.02G158400	2
1890	Glyma.02G158700	2
1891	Glyma.02G159000	1
1892	Glyma.02G159100	1
1893	Glyma.02G159800	1
1894	Glyma.02G159900	5
1895	Glyma.02G160100	1
1896	Glyma.02G160400	1
1897	Glyma.02G160500	1
1898	Glyma.02G161100	1
1899	Glyma.02G161200	2
1900	Glyma.02G161400	1
1901	Glyma.02G161900	1
1902	Glyma.02G162100	1
1903	Glyma.02G162200	1
1904	Glyma.02G162300	3
1905	Glyma.02G162500	1
1906	Glyma.02G162800	1
1907	Glyma.02G162900	2
1908	Glyma.02G163200	4
1909	Glyma.02G163300	1
1910	Glyma.02G163700	1
1911	Glyma.02G163800	2
1912	Glyma.02G163900	1
1913	Glyma.02G164300	1
1914	Glyma.02G164400	1
1915	Glyma.02G164500	1
1916	Glyma.02G164600	1
1917	Glyma.02G164700	2
1918	Glyma.02G164800	1
1919	Glyma.02G164900	1
1920	Glyma.02G165000	1
1921	Glyma.02G165300	1
1922	Glyma.02G165400	3
1923	Glyma.02G165500	4
1924	Glyma.02G165800	1
1925	Glyma.02G166100	2
1926	Glyma.02G166300	1
1927	Glyma.02G166400	1
1928	Glyma.02G166500	2
1929	Glyma.02G166600	1
1930	Glyma.02G166700	1
1931	Glyma.02G166800	1
1932	Glyma.02G166900	2
1933	Glyma.02G167100	1
1934	Glyma.02G167200	1
1935	Glyma.02G167400	1
1936	Glyma.02G167600	2
1937	Glyma.02G167700	3
1938	Glyma.02G168000	1
1939	Glyma.02G168400	2
1940	Glyma.02G168700	1
1941	Glyma.02G168900	4
1942	Glyma.02G169200	5
1943	Glyma.02G169600	5
1944	Glyma.02G169700	2
1945	Glyma.02G169800	1
1946	Glyma.02G170300	3
1947	Glyma.02G170500	1
1948	Glyma.02G170800	1
1949	Glyma.02G170900	4
1950	Glyma.02G171100	1
1951	Glyma.02G171200	1
1952	Glyma.02G171700	1
1953	Glyma.02G172000	1
1954	Glyma.02G173900	1
1955	Glyma.02G176500	2
1956	Glyma.02G176700	1
1957	Glyma.02G177000	1
1958	Glyma.02G177500	2
1959	Glyma.02G177800	1
1960	Glyma.02G178100	1
1961	Glyma.02G178300	3
1962	Glyma.02G178800	1
1963	Glyma.02G179100	1
1964	Glyma.02G181500	2
1965	Glyma.02G181800	1
1966	Glyma.02G182000	1
1967	Glyma.02G182200	2
1968	Glyma.02G182400	1
1969	Glyma.02G182800	3
1970	Glyma.02G183000	1
1971	Glyma.02G183100	2
1972	Glyma.02G183300	3
1973	Glyma.02G184100	4
1974	Glyma.02G184200	1
1975	Glyma.02G184600	4
1976	Glyma.02G184800	1
1977	Glyma.02G184900	1
1978	Glyma.02G185000	2
1979	Glyma.02G185200	3
1980	Glyma.02G185300	3
1981	Glyma.02G185500	1
1982	Glyma.02G185900	2
1983	Glyma.02G186000	1
1984	Glyma.02G186100	1
1985	Glyma.02G186300	5
1986	Glyma.02G186400	1
1987	Glyma.02G186600	1
1988	Glyma.02G186700	2
1989	Glyma.02G186800	2
1990	Glyma.02G186900	1
1991	Glyma.02G188200	2
1992	Glyma.02G188300	1
1993	Glyma.02G188600	1
1994	Glyma.02G189400	1
1995	Glyma.02G189800	2
1996	Glyma.02G190600	1
1997	Glyma.02G190700	2
[truncated: 24,165 more rows]
