# Supplementary material for: Genome-wide association and epistatic interactions of flowering time in soybean cultivar
Source: PLoS One. 2020 Jan 22;15(1):e0228114. doi: 10.1371/journal.pone.0228114 (PMC6975553; doi:10.1371/journal.pone.0228114)
Supplement: S3 Dataset — (XLSX) [file pone.0228114.s003.xlsx]

## Sheet: GWAS result of DFT
S3 Dataset. Results of GWAS on flowering time in 2,662 soybean accessions
Chromosome	Position	SNP ID in 180K chip	Soybena Gene	p-value	Minor allele freqeuncy	R-square of model without SNP	R-square of model with SNP	Adjusted p-value (FDR)
6	20334312	AX-90336800	Not_genic	1.7e-20	0.077573	0.625842	0.63815	2.24e-15
6	20014152	AX-90450225	Glyma.06G207300	7.77e-18	0.053719	0.625842	0.636396	2.86e-13
6	20347667	AX-90321269	Glyma.06G208400	8.69e-18	0.080579	0.625842	0.636365	2.86e-13
6	19913355	AX-90365750	Glyma.06G206700	1.23e-17	0.054095	0.625842	0.636265	3.24e-13
6	20369265	AX-90406181	Glyma.06G208500	3.58e-17	0.055034	0.625842	0.635961	7.86e-13
6	19785849	AX-90487052	Glyma.06G206300	1.34e-16	0.080015	0.625842	0.635586	2.2e-12
6	20303844	AX-90420646	Glyma.06G208100	1.85e-16	0.087153	0.625842	0.635492	2.71e-12
6	20372321	AX-90368574	Glyma.06G208500	1.05e-15	0.086777	0.625842	0.635	1.38e-11
6	20125320	AX-90502357	Not_genic	3.25e-15	0.086965	0.625842	0.634679	3.57e-11
6	20051065	AX-90402438	Glyma.06G207600	4.74e-15	0.086589	0.625842	0.634572	4.8e-11
6	20208679	AX-90401608	Glyma.06G207800	5.8e-15	0.086401	0.625842	0.634515	5.45e-11
6	19865966	AX-90371455	Not_genic	2.03e-14	0.085274	0.625842	0.63416	1.69e-10
6	19881294	AX-90425236	Glyma.06G206600	2.06e-14	0.086965	0.625842	0.634157	1.69e-10
6	20019860	AX-90387712	Glyma.06G207500	3.28e-14	0.086777	0.625842	0.634024	2.54e-10
6	20623307	AX-90324599	Glyma.06G209400	5.01e-14	0.088843	0.625842	0.633905	3.67e-10
6	20207322	AX-90439098	Glyma.06G207800	6.22e-14	0.05719	0.625842	0.633844	4.31e-10
6	19825822	AX-90362768	Glyma.06G206500	7.87e-14	0.087153	0.625842	0.633778	5.18e-10
6	20663101	AX-90305605	Glyma.06G209700	1.24e-13	0.060105	0.625842	0.633649	7.77e-10
6	20627600	AX-90374643	Glyma.06G209400	1.86e-13	0.088279	0.625842	0.633535	1.07e-09
6	20803980	AX-90315776	Glyma.06G210500	1.87e-13	0.086401	0.625842	0.633534	1.07e-09
6	20453262	AX-90315739	Not_genic	2.49e-13	0.056627	0.625842	0.633453	1.36e-09
6	20611891	AX-90468734	Not_genic	2.9e-13	0.060481	0.625842	0.633409	1.53e-09
6	20443676	AX-90372716	Not_genic	5.17e-13	0.057754	0.625842	0.633247	2.43e-09
6	19874926	AX-90391961	Glyma.06G206600	5.74e-13	0.086213	0.625842	0.633217	2.6e-09
6	20196824	AX-90406485	Not_genic	1.09e-12	0.063862	0.625842	0.633038	4.77e-09
6	20014346	AX-90436005	Glyma.06G207300	1.35e-12	0.061983	0.625842	0.632977	5.73e-09
6	20597533	AX-90498451	Not_genic	1.88e-12	0.06142	0.625842	0.632883	7.75e-09
19	47620715	AX-90366794	Glyma.19G224000	7.58e-12	0.472577	0.625842	0.632492	3.02e-08
6	20770389	AX-90318984	Glyma.06G210400	1e-11	0.056439	0.625842	0.632414	3.88e-08
6	19469296	AX-90486489	Glyma.06G205700	1.86e-11	0.055733	0.625842	0.63224	7.01e-08
6	20578167	AX-90328113	Glyma.06G209200	2.88e-11	0.056439	0.625842	0.632118	9.94e-08
6	20711962	AX-90417900	Glyma.06G210000	2.88e-11	0.056439	0.625842	0.632118	9.94e-08
6	20772321	AX-90457845	Glyma.06G210400	2.88e-11	0.056439	0.625842	0.632118	9.94e-08
19	47628840	AX-90313574	Glyma.19G224100	2.95e-11	0.47577	0.625842	0.632112	9.94e-08
6	20560747	AX-90453114	Not_genic	3.09e-11	0.089219	0.625842	0.632098	1.02e-07
19	47627681	AX-90394819	Glyma.19G224000	5.52e-11	0.474267	0.625842	0.631936	1.73e-07
19	47622917	AX-90308342	Glyma.19G224100	6.84e-11	0.475582	0.625842	0.631876	2.09e-07
6	20294977	AX-90515900	Not_genic	6.98e-11	0.058129	0.625842	0.63187	2.09e-07
6	21221386	AX-90523873	Glyma.06G211700	1.16e-10	0.056439	0.625842	0.631729	3.38e-07
6	20580956	AX-90437585	Glyma.06G209300	1.32e-10	0.05719	0.625842	0.631692	3.78e-07
19	47638344	AX-90391416	Glyma.19G224200	1.75e-10	0.47145	0.625842	0.631613	4.9e-07
19	47656859	AX-90392707	Glyma.19G224400	2.02e-10	0.479715	0.625842	0.631574	5.53e-07
6	21081290	AX-90457066	Glyma.06G211300	2.08e-10	0.100301	0.625842	0.631565	5.6e-07
19	47666762	AX-90311071	Glyma.19G224500	2.15e-10	0.481781	0.625842	0.631556	5.66e-07
6	21290956	AX-90335169	Not_genic	3.27e-10	0.055687	0.625842	0.631439	8.11e-07
6	21313147	AX-90405841	Not_genic	3.27e-10	0.055687	0.625842	0.631439	8.11e-07
6	21227924	AX-90364705	Glyma.06G211700	3.92e-10	0.056063	0.625842	0.631389	9.54e-07
19	47611538	AX-90376920	Glyma.19G223900	5.02e-10	0.474267	0.625842	0.63132	1.2e-06
6	19444200	AX-90336321	Glyma.06G205500	5.48e-10	0.050053	0.625842	0.631296	1.29e-06
6	29090750	AX-90409268	Glyma.06G222500	6.15e-10	0.056439	0.625842	0.631263	1.42e-06
6	28919262	AX-90387156	Glyma.06G222100	6.32e-10	0.056439	0.625842	0.631255	1.44e-06
19	47625713	AX-90368308	Glyma.19G224000	7.84e-10	0.465627	0.625842	0.631196	1.75e-06
6	22802501	AX-90480533	Glyma.06G216800	7.95e-10	0.056063	0.625842	0.631192	1.75e-06
6	19372369	AX-90325987	Glyma.06G205000	8.43e-10	0.059865	0.625842	0.631176	1.78e-06
6	19206668	AX-90390991	Glyma.06G204300	8.52e-10	0.052119	0.625842	0.631173	1.78e-06
6	19249081	AX-90490484	Glyma.06G204400	8.52e-10	0.052119	0.625842	0.631173	1.78e-06
6	22595648	AX-90493196	Not_genic	9.23e-10	0.056814	0.625842	0.63115	1.82e-06
6	21509882	AX-90455838	Not_genic	9.94e-10	0.056251	0.625842	0.63113	1.82e-06
6	21542802	AX-90352181	Not_genic	9.94e-10	0.056251	0.625842	0.63113	1.82e-06
6	22550922	AX-90494888	Glyma.06G216400	9.94e-10	0.056251	0.625842	0.63113	1.82e-06
6	22587376	AX-90367891	Not_genic	9.94e-10	0.056251	0.625842	0.63113	1.82e-06
6	22744750	AX-90509824	Not_genic	9.94e-10	0.056251	0.625842	0.63113	1.82e-06
6	22816244	AX-90459312	Glyma.06G217000	9.94e-10	0.056251	0.625842	0.63113	1.82e-06
6	28916356	AX-90420592	Glyma.06G222100	9.94e-10	0.056251	0.625842	0.63113	1.82e-06
6	28928012	AX-90402280	Glyma.06G222100	9.94e-10	0.056251	0.625842	0.63113	1.82e-06
6	22689017	AX-90450617	Not_genic	1.05e-09	0.055875	0.625842	0.631113	1.87e-06
6	28876167	AX-90415506	Glyma.06G222100	1.05e-09	0.056251	0.625842	0.631115	1.87e-06
6	19437064	AX-90492431	Not_genic	1.32e-09	0.059489	0.625842	0.631052	2.25e-06
19	47657991	AX-90320159	Glyma.19G224400	1.37e-09	0.484598	0.625842	0.63104	2.32e-06
6	23079489	AX-90479729	Glyma.06G217500	1.58e-09	0.055875	0.625842	0.631	2.49e-06
6	25856056	AX-90308502	Not_genic	1.58e-09	0.055875	0.625842	0.631	2.49e-06
6	26186215	AX-90434491	Glyma.06G220400	1.58e-09	0.055875	0.625842	0.631	2.49e-06
6	26270355	AX-90459669	Not_genic	1.58e-09	0.055875	0.625842	0.631	2.49e-06
6	26630946	AX-90397111	Glyma.06G221000	1.58e-09	0.055875	0.625842	0.631	2.49e-06
6	19252390	AX-90381641	Glyma.06G204400	1.64e-09	0.051931	0.625842	0.63099	2.49e-06
6	19331218	AX-90323877	Glyma.06G204800	1.66e-09	0.059677	0.625842	0.630987	2.49e-06
6	19359216	AX-90334171	Glyma.06G204900	1.66e-09	0.059677	0.625842	0.630987	2.49e-06
6	19373381	AX-90385149	Glyma.06G205000	1.66e-09	0.059677	0.625842	0.630987	2.49e-06
6	21098272	AX-90479884	Glyma.06G211400	1.69e-09	0.10725	0.625842	0.630982	2.5e-06
19	47646425	AX-90318020	Glyma.19G224200	1.84e-09	0.480278	0.625842	0.630958	2.62e-06
19	47657639	AX-90325440	Glyma.19G224400	1.89e-09	0.484222	0.625842	0.630951	2.62e-06
6	21969938	AX-90385670	Not_genic	1.97e-09	0.056063	0.625842	0.630939	2.62e-06
6	22352341	AX-90516395	Not_genic	1.97e-09	0.056063	0.625842	0.630939	2.62e-06
6	22365601	AX-90456775	Glyma.06G215400	1.97e-09	0.056063	0.625842	0.630939	2.62e-06
6	22407445	AX-90496393	Not_genic	1.97e-09	0.056063	0.625842	0.630939	2.62e-06
6	24724319	AX-90507133	Glyma.06G219600	1.97e-09	0.056063	0.625842	0.630939	2.62e-06
6	28887040	AX-90514877	Glyma.06G222100	1.97e-09	0.056063	0.625842	0.630939	2.62e-06
6	28988140	AX-90425241	Glyma.06G222400	1.97e-09	0.056063	0.625842	0.630939	2.62e-06
6	29114250	AX-90356261	Glyma.06G222600	1.97e-09	0.056063	0.625842	0.630939	2.62e-06
6	22381913	AX-90406909	Not_genic	2.03e-09	0.056063	0.625842	0.630931	2.64e-06
6	22279508	AX-90457424	Glyma.06G215200	2.2e-09	0.056627	0.625842	0.630909	2.81e-06
6	28988459	AX-90404542	Glyma.06G222400	2.32e-09	0.055687	0.625842	0.630894	2.93e-06
6	20760564	AX-90496417	Glyma.06G210300	2.44e-09	0.108377	0.625842	0.63088	3.06e-06
6	22665160	AX-90395467	Glyma.06G216500	2.5e-09	0.0555	0.625842	0.630873	3.11e-06
6	26848346	AX-90367963	Not_genic	2.6e-09	0.055687	0.625842	0.630863	3.19e-06
6	29048392	AX-90336308	Not_genic	2.92e-09	0.056439	0.625842	0.63083	3.56e-06
6	25127899	AX-90512445	Not_genic	3.01e-09	0.055687	0.625842	0.630821	3.64e-06
6	21093998	AX-90395562	Glyma.06G211400	3.43e-09	0.108189	0.625842	0.630786	4.07e-06
6	20659148	AX-90314069	Glyma.06G209700	3.51e-09	0.10725	0.625842	0.630779	4.12e-06
6	22567205	AX-90446966	Not_genic	3.57e-09	0.055875	0.625842	0.630774	4.16e-06
6	28906725	AX-90312985	Glyma.06G222300	3.95e-09	0.056439	0.625842	0.630746	4.56e-06
6	20686941	AX-90508427	Glyma.06G209800	4.14e-09	0.107814	0.625842	0.630733	4.74e-06
6	20862524	AX-90421079	Glyma.06G210600	4.46e-09	0.10725	0.625842	0.630713	5.01e-06
6	21081629	AX-90422512	Glyma.06G211300	4.52e-09	0.106499	0.625842	0.630709	5.04e-06
6	20983504	AX-90371514	Glyma.06G211200	4.74e-09	0.106875	0.625842	0.630696	5.24e-06
6	20769779	AX-90403869	Glyma.06G210400	5.5e-09	0.059632	0.625842	0.630654	6.03e-06
6	20760105	AX-90477533	Glyma.06G210300	5.59e-09	0.107626	0.625842	0.63065	6.03e-06
6	20768938	AX-90420149	Glyma.06G210400	5.59e-09	0.107626	0.625842	0.63065	6.03e-06
19	47666805	AX-90418443	Glyma.19G224500	5.72e-09	0.433884	0.625842	0.630644	6.12e-06
6	28921038	AX-90369574	Glyma.06G222100	6.36e-09	0.056063	0.625842	0.630614	6.75e-06
6	28898708	AX-90508911	Glyma.06G222300	6.77e-09	0.055687	0.625842	0.630597	7.13e-06
6	20762535	AX-90362777	Glyma.06G210300	6.85e-09	0.055875	0.625842	0.630594	7.16e-06
6	28837542	AX-90377520	Glyma.06G222000	7.84e-09	0.056251	0.625842	0.630556	8.13e-06
6	20830875	AX-90453586	Not_genic	8.48e-09	0.10725	0.625842	0.630535	8.72e-06
6	20772644	AX-90481303	Glyma.06G210400	9.46e-09	0.107626	0.625842	0.630504	9.66e-06
6	22272488	AX-90509176	Not_genic	1.1e-08	0.055875	0.625842	0.630462	1.11e-05
6	22583307	AX-90379038	Not_genic	1.19e-08	0.055875	0.625842	0.630441	1.18e-05
6	21053835	AX-90331932	Not_genic	1.19e-08	0.104245	0.625842	0.630441	1.18e-05
6	20670829	AX-90518932	Not_genic	1.27e-08	0.108565	0.625842	0.630422	1.24e-05
6	19265952	AX-90477903	Not_genic	1.49e-08	0.059113	0.625842	0.630378	1.41e-05
6	20293377	AX-90325695	Glyma.06G208000	1.89e-08	0.061796	0.625842	0.630313	1.75e-05
6	20807495	AX-90483950	Glyma.06G210500	2.39e-08	0.106687	0.625842	0.630248	2.19e-05
6	20019602	AX-90523668	Glyma.06G207400	2.68e-08	0.053576	0.625842	0.630216	2.44e-05
6	22384642	AX-90347343	Not_genic	4.09e-08	0.055124	0.625842	0.6301	3.64e-05
19	47930535	AX-90439008	Glyma.19G228000	4.24e-08	0.465627	0.625842	0.63009	3.75e-05
6	19536524	AX-90442802	Not_genic	5.6e-08	0.054658	0.625842	0.630013	4.8e-05
6	22319818	AX-90432083	Not_genic	5.64e-08	0.056814	0.625842	0.630011	4.8e-05
6	20017319	AX-90466423	Glyma.06G207300	6.2e-08	0.067994	0.625842	0.629985	5.03e-05
6	21095401	AX-90504418	Glyma.06G211400	6.76e-08	0.109504	0.625842	0.629961	5.46e-05
19	47538645	AX-90305273	Glyma.19G223100	9.29e-08	0.484598	0.625842	0.629874	7.32e-05
6	19773095	AX-90358389	Not_genic	9.49e-08	0.154583	0.625842	0.629868	7.43e-05
6	19764433	AX-90363827	Glyma.06G206200	9.73e-08	0.154771	0.625842	0.629861	7.57e-05
6	19541999	AX-90502259	Not_genic	1.26e-07	0.12885	0.625842	0.629791	9.72e-05
19	47565073	AX-90425668	Glyma.19G223300	1.34e-07	0.483659	0.625842	0.629772	0.000103475
6	25100094	AX-90434269	Not_genic	1.57e-07	0.050383	0.625842	0.629729	0.000106322
19	47537788	AX-90460478	Glyma.19G223100	1.59e-07	0.483659	0.625842	0.629726	0.000106322
6	20653185	AX-90472439	Not_genic	1.63e-07	0.10725	0.625842	0.62972	0.000106322
6	19586329	AX-90461814	Glyma.06G205800	2.06e-07	0.128475	0.625842	0.629655	0.000123226
6	18716108	AX-90453147	Glyma.06G202200	2.5e-07	0.050616	0.625842	0.629602	0.000148816
6	19585976	AX-90433951	Glyma.06G205800	2.68e-07	0.12885	0.625842	0.629583	0.000158876
19	47549600	AX-90486999	Glyma.19G223200	2.99e-07	0.482532	0.625842	0.629553	0.000176392
19	47563367	AX-90434820	Glyma.19G223300	3.02e-07	0.48272	0.625842	0.62955	0.000177503
6	19611660	AX-90326151	Not_genic	3.27e-07	0.12979	0.625842	0.629528	0.000190722
6	19721391	AX-90370958	Glyma.06G206100	3.39e-07	0.129602	0.625842	0.629518	0.000196364
6	19539809	AX-90483768	Not_genic	3.49e-07	0.154395	0.625842	0.629511	0.00020126
19	47564754	AX-90347309	Glyma.19G223300	3.5e-07	0.482532	0.625842	0.629509	0.00020127
6	24386767	AX-90415817	Not_genic	3.72e-07	0.054373	0.625842	0.629493	0.000211045
6	19141197	AX-90452991	Not_genic	4.3e-07	0.055973	0.625842	0.629453	0.000241842
19	47588397	AX-90352104	Glyma.19G223600	4.85e-07	0.433884	0.625842	0.62942	0.000260422
6	19584537	AX-90510543	Glyma.06G205800	5.21e-07	0.130165	0.625842	0.6294	0.000260422
6	21693569	AX-90481250	Not_genic	5.79e-07	0.053809	0.625842	0.629371	0.000279237
6	19624229	AX-90344500	Not_genic	6.37e-07	0.12979	0.625842	0.629345	0.000303828
19	47982003	AX-90388636	Glyma.19G228300	6.77e-07	0.441585	0.625842	0.629329	0.000320863
6	19450798	AX-90459901	Not_genic	6.78e-07	0.051931	0.625842	0.629328	0.000320863
6	21141189	AX-90400088	Glyma.06G211600	7.07e-07	0.114012	0.625842	0.629317	0.000333594
6	37406364	AX-90488673	Not_genic	7.61e-07	0.057799	0.625842	0.629297	0.000356268
20	39045388	AX-90490145	Glyma.20G151500	8.09e-07	0.056063	0.625842	0.62928	0.000377518
6	18509241	AX-90472261	Not_genic	9.02e-07	0.050992	0.625842	0.62925	0.000413632
6	34633655	AX-90371941	Not_genic	9.73e-07	0.058693	0.625842	0.629229	0.000444822
6	28081592	AX-90369501	Not_genic	1.04e-06	0.057896	0.625842	0.629211	0.000473235
20	39091277	AX-90320563	Not_genic	1.08e-06	0.055875	0.625842	0.629202	0.000479812
6	19602265	AX-90519213	Not_genic	1.15e-06	0.128663	0.625842	0.629184	0.00051071
6	25105736	AX-90407116	Not_genic	1.25e-06	0.054748	0.625842	0.629162	0.000548532
1	33248863	AX-90389359	Not_genic	1.38e-06	0.059677	0.625842	0.629134	0.000606866
6	20038667	AX-90500268	Not_genic	1.66e-06	0.06574	0.625842	0.629083	0.000714762
20	39047384	AX-90503239	Glyma.20G151500	1.74e-06	0.056439	0.625842	0.62907	0.00074755
6	21441152	AX-90349691	Not_genic	1.92e-06	0.088279	0.625842	0.629044	0.000820465
10	45136971	AX-90335455	Glyma.10G219700	1.99e-06	0.452855	0.625842	0.629035	0.000833353
10	45137279	AX-90400417	Glyma.10G219700	1.99e-06	0.452855	0.625842	0.629035	0.000833353
6	38487434	AX-90462282	Not_genic	2e-06	0.058835	0.625842	0.629033	0.000835691
10	45969590	AX-90381587	Glyma.10G229600	2.03e-06	0.251503	0.625842	0.629029	0.000843258
10	45503962	AX-90330735	Glyma.10G224300	2.16e-06	0.133171	0.625842	0.629012	0.000893293
6	22006290	AX-90400004	Not_genic	2.26e-06	0.053576	0.625842	0.628999	0.000930361
6	28409575	AX-90364317	Not_genic	2.29e-06	0.05846	0.625842	0.628996	0.000939692
6	21836373	AX-90468735	Not_genic	2.59e-06	0.053576	0.625842	0.628963	0.00103922
10	45484012	AX-90312730	Glyma.10G224000	2.73e-06	0.133546	0.625842	0.628949	0.00108767
19	47464992	AX-90525077	Glyma.19G222400	2.77e-06	0.482344	0.625842	0.628944	0.00110105
6	20686647	AX-90367833	Glyma.06G209800	3.08e-06	0.084335	0.625842	0.628915	0.0012116
6	20686842	AX-90370354	Glyma.06G209800	3.08e-06	0.084335	0.625842	0.628915	0.0012116
6	20688247	AX-90520429	Glyma.06G209800	3.08e-06	0.084335	0.625842	0.628915	0.0012116
19	48003476	AX-90496626	Glyma.19G228600	3.08e-06	0.478775	0.625842	0.628916	0.0012116
6	37299465	AX-90430684	Glyma.06G233300	3.32e-06	0.057986	0.625842	0.628895	0.00130076
19	47466422	AX-90477543	Glyma.19G222400	3.88e-06	0.481781	0.625842	0.628853	0.00149353
6	21233666	AX-90506772	Not_genic	4.16e-06	0.079827	0.625842	0.628834	0.00159548
6	21701424	AX-90509264	Not_genic	4.43e-06	0.054328	0.625842	0.628817	0.00167439
10	45969241	AX-90513989	Glyma.10G229600	4.48e-06	0.251503	0.625842	0.628814	0.00168999
10	45495796	AX-90417664	Glyma.10G224100	4.59e-06	0.133171	0.625842	0.628807	0.00172627
10	45160789	AX-90511936	Glyma.10G220100	4.66e-06	0.442337	0.625842	0.628803	0.00174759
6	30318029	AX-90343329	Not_genic	5.12e-06	0.057799	0.625842	0.628777	0.00189962
6	30766516	AX-90349054	Not_genic	5.12e-06	0.057799	0.625842	0.628777	0.00189962
6	34741785	AX-90443097	Glyma.06G228700	5.12e-06	0.057799	0.625842	0.628777	0.00189962
10	45979712	AX-90372981	Not_genic	5.17e-06	0.253193	0.625842	0.628775	0.00191253
6	34522775	AX-90330977	Glyma.06G227800	5.39e-06	0.056484	0.625842	0.628763	0.00196975
6	18634235	AX-90475124	Glyma.06G201800	5.52e-06	0.05024	0.625842	0.628757	0.00201286
6	20929058	AX-90306979	Not_genic	5.81e-06	0.088279	0.625842	0.628743	0.00211339
6	34496423	AX-90467975	Not_genic	6.75e-06	0.057235	0.625842	0.628702	0.00242044
6	19413631	AX-90522270	Glyma.06G205400	6.83e-06	0.157588	0.625842	0.628699	0.00244195
6	25625614	AX-90345584	Glyma.06G220200	7.28e-06	0.058084	0.625842	0.628682	0.0025972
10	47327634	AX-90521165	Not_genic	7.4e-06	0.113073	0.625842	0.628678	0.0026313
6	34312078	AX-90342277	Not_genic	7.64e-06	0.057423	0.625842	0.628669	0.00269677
6	34446618	AX-90374969	Glyma.06G227400	7.64e-06	0.057423	0.625842	0.628669	0.00269677
6	34455386	AX-90305868	Not_genic	7.64e-06	0.057423	0.625842	0.628669	0.00269677
10	47207790	AX-90460764	Glyma.10G243500	7.73e-06	0.126409	0.625842	0.628665	0.00272185
6	22094757	AX-90319354	Not_genic	8.98e-06	0.05414	0.625842	0.628625	0.00315305
10	45464667	AX-90525117	Not_genic	9.11e-06	0.119835	0.625842	0.628621	0.00318744
6	20931247	AX-90379403	Not_genic	9.85e-06	0.089782	0.625842	0.6286	0.00341945
6	26265738	AX-90365794	Not_genic	1.02e-05	0.057896	0.625842	0.62859	0.00352037
10	45135493	AX-90410425	Glyma.10G219700	1.02e-05	0.452479	0.625842	0.62859	0.00352037
6	19396292	AX-90474854	Glyma.06G205200	1.06e-05	0.159279	0.625842	0.628581	0.00360765
6	33686177	AX-90455538	Not_genic	1.12e-05	0.057235	0.625842	0.628566	0.00378453
6	19585253	AX-90317340	Glyma.06G205800	1.18e-05	0.135237	0.625842	0.628551	0.0040008
20	39047055	AX-90333925	Glyma.20G151500	1.28e-05	0.05719	0.625842	0.628529	0.00430373
6	19677827	AX-90435443	Glyma.06G205900	1.3e-05	0.149699	0.625842	0.628525	0.00434014
10	44110358	AX-90506249	Glyma.10G209000	1.3e-05	0.282307	0.625842	0.628525	0.00434014
6	27471475	AX-90463074	Glyma.06G221400	1.39e-05	0.057521	0.625842	0.628506	0.00457802
6	27472279	AX-90520595	Glyma.06G221400	1.39e-05	0.057521	0.625842	0.628506	0.00457802
10	45976769	AX-90395942	Not_genic	1.39e-05	0.255259	0.625842	0.628508	0.00457185
6	19390343	AX-90518635	Not_genic	1.51e-05	0.16003	0.625842	0.628484	0.0049398
6	37659005	AX-90444586	Not_genic	1.55e-05	0.055169	0.625842	0.628478	0.00503929
10	47214283	AX-90488197	Glyma.10G243700	1.58e-05	0.129977	0.625842	0.628473	0.00511933
6	22824463	AX-90320610	Not_genic	1.6e-05	0.057708	0.625842	0.628469	0.00518794
10	47194553	AX-90435620	Glyma.10G243400	1.62e-05	0.126972	0.625842	0.628466	0.00523776
10	45118944	AX-90349619	Glyma.10G219500	1.64e-05	0.43426	0.625842	0.628462	0.00528623
11	10838721	AX-90437702	Not_genic	1.78e-05	0.213561	0.625842	0.62844	0.00563614
10	47206204	AX-90331078	Glyma.10G243500	1.81e-05	0.126784	0.625842	0.628436	0.00569997
6	25623277	AX-90481082	Glyma.06G220200	1.9e-05	0.05846	0.625842	0.628422	0.00596827
10	44901684	AX-90315746	Glyma.10G217300	1.9e-05	0.40402	0.625842	0.628422	0.00596827
6	19668705	AX-90452592	Not_genic	1.98e-05	0.157588	0.625842	0.628412	0.0061358
6	26786593	AX-90410501	Glyma.06G221100	2.06e-05	0.057896	0.625842	0.628401	0.00634935
6	27815767	AX-90319348	Not_genic	2.06e-05	0.057896	0.625842	0.628401	0.00634935
6	25694315	AX-90509535	Not_genic	2.11e-05	0.057708	0.625842	0.628394	0.00649817
6	26237126	AX-90355119	Glyma.06G220500	2.24e-05	0.056582	0.625842	0.628378	0.00683219
6	20945653	AX-90337999	Glyma.06G210900	2.35e-05	0.051698	0.625842	0.628365	0.00707598
6	27890127	AX-90461275	Not_genic	2.35e-05	0.058084	0.625842	0.628365	0.00707598
6	19374001	AX-90488578	Glyma.06G205000	2.38e-05	0.159654	0.625842	0.628362	0.00710518
6	19398117	AX-90394531	Not_genic	2.38e-05	0.159654	0.625842	0.628362	0.00710518
3	33480244	AX-90466276	Glyma.03G122100	2.39e-05	0.05686	0.625842	0.628361	0.0071053
6	27953784	AX-90493872	Not_genic	2.47e-05	0.057896	0.625842	0.628352	0.00733122
20	38745334	AX-90393066	Glyma.20G148800	2.56e-05	0.054936	0.625842	0.628342	0.00757187
6	26224074	AX-90339101	Not_genic	2.61e-05	0.056957	0.625842	0.628337	0.00769601
6	26151237	AX-90520700	Glyma.06G220300	2.64e-05	0.058084	0.625842	0.628334	0.00777786
10	45490992	AX-90438437	Glyma.10G224000	2.72e-05	0.117205	0.625842	0.628326	0.00794819
11	10846238	AX-90463662	Not_genic	2.78e-05	0.196281	0.625842	0.62832	0.00808764
6	1639919	AX-90347372	Glyma.06G021800	2.92e-05	0.063674	0.625842	0.628306	0.00843951
10	47249027	AX-90454009	Glyma.10G244200	2.95e-05	0.115327	0.625842	0.628304	0.00847472
6	1643599	AX-90402585	Glyma.06G021900	3.04e-05	0.06405	0.625842	0.628295	0.0087123
6	27720004	AX-90348540	Not_genic	3.08e-05	0.056206	0.625842	0.628292	0.00876992
6	23458354	AX-90447677	Not_genic	3.1e-05	0.057708	0.625842	0.62829	0.0088006
6	24743567	AX-90484808	Not_genic	3.1e-05	0.057708	0.625842	0.62829	0.0088006
6	27460497	AX-90408251	Not_genic	3.14e-05	0.057708	0.625842	0.628287	0.00889167
3	33477449	AX-90465439	Glyma.03G122100	3.17e-05	0.057047	0.625842	0.628284	0.00896447
10	47248656	AX-90524485	Glyma.10G244200	3.33e-05	0.116642	0.625842	0.628272	0.00931293
10	5638417	AX-90498275	Not_genic	3.38e-05	0.059211	0.625842	0.628267	0.00937667
10	45503867	AX-90327909	Glyma.10G224300	3.4e-05	0.117581	0.625842	0.628265	0.0093969
6	19424777	AX-90419803	Not_genic	3.41e-05	0.159467	0.625842	0.628265	0.0093969
10	45485761	AX-90468412	Glyma.10G224000	3.47e-05	0.117017	0.625842	0.62826	0.00955671
6	24726634	AX-90351833	Glyma.06G219600	3.66e-05	0.057896	0.625842	0.628246	0.00995959
6	26527733	AX-90374680	Not_genic	3.66e-05	0.057896	0.625842	0.628246	0.00995959
6	27946242	AX-90477314	Glyma.06G221600	3.66e-05	0.057896	0.625842	0.628246	0.00995959
6	27760938	AX-90456408	Not_genic	3.75e-05	0.056582	0.625842	0.628239	0.010122
10	45269697	AX-90391822	Glyma.10G221300	3.76e-05	0.103681	0.625842	0.628238	0.0101288
11	10856392	AX-90410447	Glyma.11G142300	3.91e-05	0.196093	0.625842	0.628228	0.0105088
6	21967941	AX-90395280	Not_genic	3.98e-05	0.051322	0.625842	0.628223	0.0106654
6	23249617	AX-90469416	Not_genic	4.12e-05	0.057896	0.625842	0.628214	0.0109724
6	27499770	AX-90523501	Not_genic	4.38e-05	0.057333	0.625842	0.628198	0.0111696
10	45278095	AX-90400586	Glyma.10G221400	4.61e-05	0.105184	0.625842	0.628184	0.0115584
6	22918658	AX-90482159	Glyma.06G217400	4.67e-05	0.057521	0.625842	0.62818	0.0116906
10	45271654	AX-90429815	Glyma.10G221300	4.79e-05	0.104808	0.625842	0.628174	0.0119535
6	28024382	AX-90447911	Not_genic	4.95e-05	0.058084	0.625842	0.628165	0.0122874
6	1643167	AX-90466333	Glyma.06G021900	5.71e-05	0.063862	0.625842	0.628127	0.0136104
11	18699837	AX-90398609	Glyma.11G172100	5.72e-05	0.175995	0.625842	0.628126	0.0136104
10	5595876	AX-90368867	Glyma.10G060200	5.78e-05	0.053201	0.625842	0.628123	0.0136369
11	10909073	AX-90523335	Not_genic	5.88e-05	0.209805	0.625842	0.628119	0.0138503
19	47351030	AX-90514129	Glyma.19G221700	5.91e-05	0.438392	0.625842	0.628117	0.0138667
6	38527944	AX-90376968	Not_genic	6.06e-05	0.072878	0.625842	0.628111	0.0141371
6	21084961	AX-90507406	Glyma.06G211300	6.16e-05	0.051886	0.625842	0.628106	0.0143587
10	45258078	AX-90319867	Glyma.10G221200	6.27e-05	0.104808	0.625842	0.628102	0.0145246
6	26155890	AX-90520265	Glyma.06G220300	6.39e-05	0.057145	0.625842	0.628097	0.0147419
6	21083470	AX-90400166	Glyma.06G211300	7e-05	0.056912	0.625842	0.628072	0.0159096
16	35116000	AX-90467684	Not_genic	7.08e-05	0.080203	0.625842	0.628069	0.0160759
10	45283870	AX-90386027	Glyma.10G221400	7.11e-05	0.105372	0.625842	0.628068	0.0160977
10	47198535	AX-90345096	Glyma.10G243400	7.46e-05	0.151953	0.625842	0.628055	0.0168351
16	31528184	AX-90308050	Not_genic	7.51e-05	0.058039	0.625842	0.628053	0.0169043
10	46217389	AX-90329101	Glyma.10G232700	7.56e-05	0.234786	0.625842	0.628051	0.0169882
6	27856114	AX-90510786	Not_genic	7.69e-05	0.056957	0.625842	0.628047	0.0172348
16	1560512	AX-90435702	Not_genic	7.78e-05	0.050383	0.625842	0.628044	0.0174182
6	21913046	AX-90356340	Not_genic	8.49e-05	0.081142	0.625842	0.62802	0.018929
6	27584003	AX-90352384	Not_genic	8.59e-05	0.057896	0.625842	0.628017	0.018929
6	22785871	AX-90515231	Not_genic	8.67e-05	0.050759	0.625842	0.628015	0.0190515
10	5500903	AX-90307677	Glyma.10G059500	8.76e-05	0.054703	0.625842	0.628012	0.0192141
10	46223897	AX-90395318	Glyma.10G232800	8.84e-05	0.234598	0.625842	0.62801	0.0193597
6	28143181	AX-90333744	Not_genic	8.99e-05	0.05846	0.625842	0.628005	0.0196472
4	4030710	AX-90424031	Glyma.04G049700	9.59e-05	0.087528	0.625842	0.627988	0.0207667
10	47255165	AX-90512751	Glyma.10G244400	0.000106271	0.113073	0.625842	0.62796	0.02267
6	23687730	AX-90458570	Not_genic	0.000108648	0.056206	0.625842	0.627954	0.0230278
10	47220643	AX-90467178	Glyma.10G243800	0.000112257	0.125845	0.625842	0.627946	0.0236404
11	10830899	AX-90487055	Not_genic	0.000114178	0.195905	0.625842	0.627941	0.0239683
11	28438218	AX-90378726	Glyma.11G204300	0.000122082	0.058738	0.625842	0.627923	0.025414
11	10832026	AX-90511210	Not_genic	0.000125102	0.195342	0.625842	0.627917	0.0259305
11	18481464	AX-90469148	Glyma.11G171200	0.000127489	0.181255	0.625842	0.627912	0.0263425
10	46226177	AX-90426694	Glyma.10G232800	0.000128389	0.234035	0.625842	0.62791	0.0264683
20	45655005	AX-90465529	Glyma.20G221500	0.000128501	0.05447	0.625842	0.62791	0.0264683
6	16770092	AX-90490267	Glyma.06G190900	0.000129442	0.053809	0.625842	0.627908	0.0265791
6	26185062	AX-90351613	Not_genic	0.000132621	0.057896	0.625842	0.627901	0.0270209
10	45257266	AX-90392581	Glyma.10G221200	0.000135481	0.104808	0.625842	0.627896	0.0275185
10	47226706	AX-90451305	Glyma.10G243900	0.000140772	0.151766	0.625842	0.627885	0.0283309
10	5311256	AX-90496247	Not_genic	0.000149189	0.059542	0.625842	0.62787	0.0298878
11	10779406	AX-90369424	Glyma.11G141100	0.000151702	0.471826	0.625842	0.627866	0.0300708
10	47171956	AX-90512185	Glyma.10G243100	0.000153033	0.151766	0.625842	0.627863	0.0302435
10	47210893	AX-90497183	Glyma.10G243600	0.000153033	0.151766	0.625842	0.627863	0.0302435
14	3157852	AX-90337256	Glyma.14G041800	0.000153869	0.129414	0.625842	0.627862	0.0303631
16	27510099	AX-90314608	Glyma.16G125100	0.000154222	0.065177	0.625842	0.627861	0.0303872
11	18680062	AX-90525705	Glyma.11G171900	0.00016126	0.178437	0.625842	0.627849	0.0316319
19	48105658	AX-90457567	Glyma.19G230200	0.000163961	0.4429	0.625842	0.627845	0.032114
17	38795668	AX-90337380	Glyma.17G232600	0.000167201	0.150826	0.625842	0.62784	0.0326999
12	5498861	AX-90382099	Glyma.12G073700	0.000167961	0.094666	0.625842	0.627838	0.0327512
6	24332965	AX-90433346	Not_genic	0.000178663	0.059399	0.625842	0.627822	0.0346839
19	48081197	AX-90328644	Glyma.19G229900	0.000179222	0.446844	0.625842	0.627821	0.0347411
6	21244007	AX-90369318	Not_genic	0.000181525	0.056349	0.625842	0.627818	0.0350842
11	11017672	AX-90318925	Glyma.11G144400	0.000183077	0.461495	0.625842	0.627815	0.0353158
10	47208764	AX-90442135	Glyma.10G243600	0.000184045	0.151953	0.625842	0.627814	0.0354041
10	5970209	AX-90460126	Not_genic	0.0001927	0.055455	0.625842	0.627802	0.0368651
6	19065917	AX-90383149	Not_genic	0.000202667	0.062923	0.625842	0.627788	0.0384367
11	18649682	AX-90415781	Not_genic	0.000203726	0.178813	0.625842	0.627787	0.0385819
6	17960498	AX-90347495	Glyma.06G197600	0.000207646	0.056018	0.625842	0.627782	0.039138
10	44246514	AX-90499694	Glyma.10G210400	0.000212408	0.10124	0.625842	0.627776	0.0397005
16	1440909	AX-90336825	Glyma.16G016500	0.000214226	0.066679	0.625842	0.627774	0.0398313
14	3307766	AX-90373921	Glyma.14G043400	0.000222041	0.057896	0.625842	0.627764	0.0407899
6	18487106	AX-90483631	Not_genic	0.000225448	0.051277	0.625842	0.62776	0.0410421
10	5446788	AX-90487998	Glyma.10G058900	0.000232658	0.057333	0.625842	0.627752	0.0420456
6	17965684	AX-90440430	Glyma.06G197700	0.000234022	0.05583	0.625842	0.62775	0.0420813
16	1440033	AX-90445616	Not_genic	0.000234034	0.066867	0.625842	0.62775	0.0420813
3	1783290	AX-90465989	Glyma.03G017800	0.000235335	0.0571	0.625842	0.627749	0.042175
10	45135853	AX-90306943	Glyma.10G219700	0.000235516	0.476146	0.625842	0.627749	0.042175
6	18658898	AX-90371550	Glyma.06G202000	0.000238946	0.066116	0.625842	0.627745	0.0426152
11	10872651	AX-90319900	Glyma.11G142600	0.00024081	0.485162	0.625842	0.627743	0.0428316
10	5491422	AX-90453759	Glyma.10G059400	0.000247514	0.051089	0.625842	0.627735	0.0439646
10	47235379	AX-90432535	Glyma.10G244000	0.000255814	0.15139	0.625842	0.627727	0.0450137
1	20175419	AX-90433457	Not_genic	0.000259789	0.122464	0.625842	0.627723	0.0455912
11	8360290	AX-90376405	Glyma.11G109700	0.000266954	0.055357	0.625842	0.627715	0.0464148
10	5484647	AX-90487408	Glyma.10G059200	0.000276072	0.051886	0.625842	0.627706	0.0475609
3	33478821	AX-90418682	Glyma.03G122100	0.000280792	0.497558	0.625842	0.627702	0.0483109
10	5514503	AX-90345529	Glyma.10G059700	0.000281819	0.052449	0.625842	0.627701	0.0483613
6	38416698	AX-90433173	Glyma.06G236100	0.000283653	0.058174	0.625842	0.627699	0.0486124
1	51920385	AX-90389312	Glyma.01G183900	0.000285584	0.194403	0.625842	0.627698	0.0488163
6	17047352	AX-90430880	Not_genic	0.000287151	0.057611	0.625842	0.627696	0.0489571
16	13312736	AX-90388469	Not_genic	0.000298205	0.061608	0.625842	0.627686	0.0506449
6	24541119	AX-90480658	Not_genic	0.000299317	0.069872	0.625842	0.627685	0.0507682
19	48060490	AX-90480090	Glyma.19G229500	0.000299853	0.454358	0.625842	0.627685	0.0507936
1	33303785	AX-90497292	Not_genic	0.000301574	0.056672	0.625842	0.627683	0.050954
6	18664144	AX-90312407	Glyma.06G202000	0.000307661	0.066679	0.625842	0.627678	0.051783
11	10872876	AX-90512594	Glyma.11G142600	0.000309407	0.496431	0.625842	0.627676	0.0520104
10	47245181	AX-90380287	Glyma.10G244100	0.000320464	0.151953	0.625842	0.627667	0.0534594
1	52216072	AX-90468045	Not_genic	0.000323196	0.191585	0.625842	0.627665	0.0537789
16	27736823	AX-90438240	Not_genic	0.000325328	0.060856	0.625842	0.627663	0.0540653
6	22822303	AX-90352362	Not_genic	0.000327291	0.280053	0.625842	0.627661	0.0543228
7	3570295	AX-90371335	Glyma.07G043000	0.000329206	0.055079	0.625842	0.62766	0.0544706
6	18662573	AX-90486596	Glyma.06G202000	0.000329423	0.066867	0.625842	0.62766	0.0544706
10	44206951	AX-90385538	Not_genic	0.000331449	0.050902	0.625842	0.627658	0.0546682
1	51919326	AX-90485803	Glyma.01G183900	0.000340262	0.196281	0.625842	0.627651	0.055496
6	18272711	AX-90512183	Not_genic	0.000351579	0.056394	0.625842	0.627643	0.0570705
3	35715322	AX-90322638	Not_genic	0.00035165	0.25432	0.625842	0.627642	0.0570705
19	47441186	AX-90324814	Glyma.19G222200	0.000358107	0.496807	0.625842	0.627638	0.0578332
19	47441236	AX-90319308	Glyma.19G222200	0.000358107	0.496807	0.625842	0.627638	0.0578332
10	5452787	AX-90305712	Glyma.10G058900	0.000370073	0.052074	0.625842	0.627629	0.0594012
11	10875639	AX-90507461	Glyma.11G142600	0.000372108	0.496431	0.625842	0.627628	0.0596551
10	45955658	AX-90410234	Glyma.10G229400	0.000375045	0.146694	0.625842	0.627625	0.0598862
10	44856151	AX-90322443	Glyma.10G217000	0.000376871	0.156649	0.625842	0.627624	0.0598988
12	5501042	AX-90328610	Glyma.12G073700	0.000377269	0.094666	0.625842	0.627624	0.0598988
10	5484493	AX-90318471	Glyma.10G059200	0.000389221	0.052074	0.625842	0.627616	0.0617221
11	10929838	AX-90499997	Glyma.11G143200	0.00039858	0.484598	0.625842	0.627609	0.0629785
6	18254894	AX-90495994	Not_genic	0.000401904	0.055642	0.625842	0.627607	0.0634276
10	45078170	AX-90307909	Not_genic	0.000403656	0.056912	0.625842	0.627606	0.0635999
1	10012793	AX-90433294	Not_genic	0.000403962	0.057145	0.625842	0.627606	0.0635999
1	21856175	AX-90335920	Not_genic	0.000405827	0.050804	0.625842	0.627605	0.0637483
6	23201531	AX-90423366	Glyma.06G217700	0.000407815	0.057896	0.625842	0.627603	0.0639769
10	5491542	AX-90321180	Glyma.10G059400	0.000409891	0.051277	0.625842	0.627602	0.0641497
20	46204432	AX-90523716	Not_genic	0.000412126	0.057611	0.625842	0.627601	0.0644228
1	38542627	AX-90399124	Not_genic	0.000414113	0.055733	0.625842	0.627599	0.06458
19	47466614	AX-90347961	Glyma.19G222400	0.000416532	0.492863	0.625842	0.627598	0.0648804
6	27461819	AX-90306801	Not_genic	0.000417797	0.056582	0.625842	0.627597	0.0650005
10	45051711	AX-90378075	Glyma.10G218500	0.000438737	0.116078	0.625842	0.627584	0.0677776
20	45711447	AX-90403661	Not_genic	0.000455341	0.059917	0.625842	0.627574	0.0700959
10	44188605	AX-90473943	Glyma.10G209900	0.000463587	0.051089	0.625842	0.62757	0.0712187
18	56299436	AX-90516634	Glyma.18G282100	0.000463717	0.265965	0.625842	0.627569	0.0712187
10	5424432	AX-90307646	Glyma.10G058700	0.000466503	0.058084	0.625842	0.627568	0.0714256
16	31459523	AX-90414107	Glyma.16G154100	0.000467296	0.060669	0.625842	0.627567	0.0714256
11	18515192	AX-90468042	Glyma.11G171300	0.000467777	0.178437	0.625842	0.627567	0.0714256
11	18518986	AX-90515088	Glyma.11G171400	0.000467777	0.178437	0.625842	0.627567	0.0714256
10	44854680	AX-90326433	Glyma.10G217000	0.000468905	0.156461	0.625842	0.627566	0.071432
12	5623328	AX-90385506	Not_genic	0.000470195	0.104433	0.625842	0.627566	0.0715457
10	47338850	AX-90451517	Not_genic	0.00047197	0.103681	0.625842	0.627565	0.0717329
16	27531923	AX-90394921	Not_genic	0.00047823	0.051931	0.625842	0.627561	0.0723502
10	47252593	AX-90454950	Glyma.10G244300	0.000480207	0.140308	0.625842	0.62756	0.0725659
6	17937235	AX-90416460	Glyma.06G197500	0.000500693	0.056206	0.625842	0.627549	0.0750584
6	17945147	AX-90438603	Not_genic	0.000500693	0.056206	0.625842	0.627549	0.0750584
10	45121155	AX-90307804	Glyma.10G219500	0.000502155	0.457926	0.625842	0.627548	0.0751918
7	41827609	AX-90413438	Not_genic	0.000506314	0.436138	0.625842	0.627546	0.0756426
17	12682989	AX-90513379	Not_genic	0.000506534	0.060856	0.625842	0.627546	0.0756426
20	45539944	AX-90402307	Glyma.20G219900	0.000518048	0.052825	0.625842	0.62754	0.0767855
11	11477403	AX-90352367	Not_genic	0.000524478	0.0555	0.625842	0.627537	0.0773685
6	22266248	AX-90441727	Not_genic	0.00052492	0.25695	0.625842	0.627537	0.0773685
10	5947695	AX-90493153	Glyma.10G062900	0.000533924	0.055267	0.625842	0.627532	0.0785196
10	47243500	AX-90394762	Glyma.10G244100	0.000541614	0.150263	0.625842	0.627529	0.0793562
11	8381800	AX-90412178	Glyma.11G109900	0.000542024	0.055357	0.625842	0.627528	0.0793562
6	31464294	AX-90499166	Not_genic	0.000544943	0.059865	0.625842	0.627527	0.0795182
6	20943000	AX-90371238	Glyma.06G210900	0.000549928	0.063674	0.625842	0.627525	0.0801567
6	22808313	AX-90437865	Not_genic	0.00056979	0.279113	0.625842	0.627515	0.0826855
10	44983103	AX-90492175	Not_genic	0.00057441	0.107062	0.625842	0.627513	0.0832139
11	10930084	AX-90421670	Glyma.11G143200	0.000581091	0.486101	0.625842	0.62751	0.0838611
6	21421669	AX-90506186	Not_genic	0.000581385	0.401766	0.625842	0.62751	0.0838611
7	41824262	AX-90411420	Not_genic	0.00058804	0.483283	0.625842	0.627507	0.0841825
10	47248726	AX-90507271	Glyma.10G244200	0.000590339	0.140684	0.625842	0.627506	0.0841825
10	47250725	AX-90411070	Glyma.10G244200	0.000590339	0.140684	0.625842	0.627506	0.0841825
10	47253218	AX-90488740	Glyma.10G244300	0.000590339	0.140684	0.625842	0.627506	0.0841825
5	41458289	AX-90358545	Glyma.05G238700	0.000595668	0.056063	0.625842	0.627503	0.0847888
10	28042668	AX-90495054	Not_genic	0.00059831	0.050383	0.625842	0.627502	0.0848595
16	10876445	AX-90423794	Not_genic	0.000620457	0.050428	0.625842	0.627493	0.0873418
1	20023342	AX-90442195	Not_genic	0.000630866	0.12021	0.625842	0.627488	0.0885277
13	40866149	AX-90386907	Glyma.13G313300	0.000630899	0.159654	0.625842	0.627488	0.0885277
10	45113393	AX-90326739	Glyma.10G219400	0.000638019	0.45849	0.625842	0.627485	0.0893641
20	45477745	AX-90395520	Glyma.20G218900	0.000639755	0.057521	0.625842	0.627485	0.0893891
11	18494179	AX-90355404	Not_genic	0.000640445	0.178813	0.625842	0.627484	0.0893907
20	45642408	AX-90335099	Glyma.20G221300	0.000649749	0.052074	0.625842	0.627481	0.0903062
2	48128367	AX-90438164	Glyma.02G306700	0.000657626	0.089031	0.625842	0.627477	0.0912084
10	44244570	AX-90311048	Glyma.10G210400	0.000659818	0.050902	0.625842	0.627477	0.091416
1	52730372	AX-90348841	Not_genic	0.000674144	0.050526	0.625842	0.627471	0.0931069
6	27468678	AX-90483751	Not_genic	0.000675601	0.058084	0.625842	0.62747	0.0932102
6	20516307	AX-90407457	Glyma.06G208900	0.000676392	0.054703	0.625842	0.62747	0.0932217
20	45535070	AX-90392236	Glyma.20G219800	0.000679703	0.053013	0.625842	0.627469	0.09358
10	45154623	AX-90397433	Glyma.10G220000	0.000681044	0.466942	0.625842	0.627468	0.0936291
11	18541490	AX-90385295	Not_genic	0.000687106	0.178249	0.625842	0.627466	0.094205
18	49283020	AX-90492578	Glyma.18G208000	0.000697052	0.052074	0.625842	0.627462	0.0950736
10	44220246	AX-90344686	Glyma.10G210100	0.000700027	0.051277	0.625842	0.627461	0.0952818
10	44220354	AX-90361036	Glyma.10G210100	0.000700027	0.051277	0.625842	0.627461	0.0952818
11	11172916	AX-90479586	Glyma.11G145300	0.000702605	0.130165	0.625842	0.62746	0.095534
10	44245989	AX-90467410	Glyma.10G210400	0.000705462	0.050902	0.625842	0.627459	0.0957246
6	22445237	AX-90398941	Glyma.06G215700	0.000707102	0.276296	0.625842	0.627458	0.0957498
6	22469356	AX-90366906	Not_genic	0.000707102	0.276296	0.625842	0.627458	0.0957498
10	47242916	AX-90376403	Glyma.10G244100	0.0007083	0.152329	0.625842	0.627458	0.0957771
2	14951419	AX-90332346	Glyma.02G145000	0.000716621	0.095229	0.625842	0.627455	0.0965422
10	45147956	AX-90438470	Not_genic	0.000728091	0.467318	0.625842	0.627451	0.0971921
6	21445817	AX-90388870	Not_genic	0.000737095	0.384861	0.625842	0.627448	0.0980705
10	45818758	AX-90490202	Glyma.10G227700	0.000743907	0.123403	0.625842	0.627445	0.0983062
11	10930736	AX-90428206	Glyma.11G143200	0.000759772	0.484786	0.625842	0.62744	0.100088
6	22915741	AX-90350961	Glyma.06G217400	0.00076043	0.05583	0.625842	0.627439	0.100088
6	38671116	AX-90491537	Not_genic	0.000766256	0.063674	0.625842	0.627437	0.100754
14	1466785	AX-90378310	Not_genic	0.000778925	0.055545	0.625842	0.627433	0.101592
2	15071822	AX-90348251	Glyma.02G146000	0.000781323	0.194778	0.625842	0.627432	0.101618
20	45625647	AX-90398328	Not_genic	0.000788113	0.051886	0.625842	0.62743	0.1024
5	41444994	AX-90354889	Glyma.05G238500	0.000791834	0.051698	0.625842	0.627429	0.102672
10	44258040	AX-90350431	Not_genic	0.000805658	0.192524	0.625842	0.627424	0.104049
4	4029720	AX-90315564	Glyma.04G049700	0.000806333	0.086589	0.625842	0.627424	0.104049
10	45324848	AX-90522575	Glyma.10G221700	0.000811602	0.098047	0.625842	0.627422	0.104626
2	14272497	AX-90426545	Not_genic	0.000816426	0.385049	0.625842	0.627421	0.105145
10	45129239	AX-90464868	Glyma.10G219600	0.00082194	0.457363	0.625842	0.627419	0.105525
6	17970898	AX-90385448	Not_genic	0.000824767	0.082832	0.625842	0.627418	0.105702
6	22442747	AX-90347068	Glyma.06G215700	0.000825731	0.276484	0.625842	0.627418	0.105722
20	34323679	AX-90348660	Glyma.20G100000	0.000832186	0.057333	0.625842	0.627416	0.106342
10	44201320	AX-90464147	Glyma.10G210000	0.000842973	0.051653	0.625842	0.627412	0.107304
10	5520274	AX-90332652	Glyma.10G059800	0.000856393	0.052261	0.625842	0.627408	0.108904
1	18506780	AX-90432700	Not_genic	0.000871264	0.053434	0.625842	0.627404	0.109995
20	45540368	AX-90435928	Glyma.20G219900	0.00087331	0.052449	0.625842	0.627403	0.110101
10	45161076	AX-90448936	Glyma.10G220100	0.000875569	0.467693	0.625842	0.627402	0.11028
14	4233757	AX-90404099	Glyma.14G053600	0.000877409	0.076258	0.625842	0.627402	0.110316
11	18537423	AX-90487273	Not_genic	0.000877988	0.177874	0.625842	0.627402	0.110316
10	45155134	AX-90410918	Glyma.10G220000	0.00088788	0.468069	0.625842	0.627399	0.111223
10	44265853	AX-90353371	Not_genic	0.000888369	0.052029	0.625842	0.627399	0.111223
1	10556016	AX-90451608	Glyma.01G066500	0.000902368	0.059489	0.625842	0.627395	0.112053
5	41455444	AX-90425666	Glyma.05G238600	0.000903271	0.055687	0.625842	0.627394	0.112053
5	41497037	AX-90476891	Glyma.05G239100	0.000903271	0.055687	0.625842	0.627394	0.112053
5	41442605	AX-90404791	Glyma.05G238400	0.000909665	0.05151	0.625842	0.627392	0.112634
7	6318616	AX-90479516	Glyma.07G069700	0.000916214	0.085086	0.625842	0.627391	0.113126
10	45156586	AX-90488991	Glyma.10G220000	0.000917358	0.468445	0.625842	0.62739	0.113161
10	45119793	AX-90440321	Glyma.10G219500	0.000919654	0.457551	0.625842	0.62739	0.113222
10	45120118	AX-90478903	Glyma.10G219500	0.000919654	0.457551	0.625842	0.62739	0.113222
11	29859722	AX-90320657	Glyma.11G208500	0.000925853	0.091285	0.625842	0.627388	0.113222
10	44852177	AX-90459811	Glyma.10G217000	0.00092692	0.147633	0.625842	0.627387	0.113222
19	47912412	AX-90484355	Glyma.19G227800	0.000941473	0.275169	0.625842	0.627383	0.114339
6	15618050	AX-90506323	Glyma.06G182300	0.000946859	0.300338	0.625842	0.627382	0.114339
4	14401242	AX-90487964	Glyma.04G119500	0.000952741	0.370774	0.625842	0.62738	0.114339
19	50290921	AX-90481488	Glyma.19G259200	0.000963316	0.087528	0.625842	0.627377	0.11516
6	27490798	AX-90323312	Not_genic	0.000964301	0.05846	0.625842	0.627377	0.115174
20	45547214	AX-90312550	Glyma.20G220100	0.000968768	0.052637	0.625842	0.627376	0.115602
4	48820124	AX-90436184	Glyma.04G217200	0.00100443	0.054748	0.625842	0.627366	0.118994
6	21075629	AX-90359924	Not_genic	0.00100599	0.058603	0.625842	0.627366	0.119072
10	44272026	AX-90396695	Not_genic	0.00100969	0.051465	0.625842	0.627365	0.119246
11	11472802	AX-90505038	Not_genic	0.00101148	0.054748	0.625842	0.627365	0.119246
11	11475891	AX-90452809	Not_genic	0.00101148	0.054748	0.625842	0.627365	0.119246
10	45331070	AX-90461018	Glyma.10G221800	0.00101199	0.096356	0.625842	0.627365	0.119246
9	37814968	AX-90380315	Glyma.09G155000	0.00101601	0.050008	0.625842	0.627363	0.119405
10	45112770	AX-90341856	Glyma.10G219400	0.00102363	0.464125	0.625842	0.627362	0.120188
1	51921479	AX-90409612	Glyma.01G183900	0.00104098	0.200413	0.625842	0.627357	0.121898
16	31523330	AX-90418366	Glyma.16G155100	0.00105983	0.057663	0.625842	0.627352	0.123337
16	31536960	AX-90510105	Glyma.16G155200	0.0010674	0.06311	0.625842	0.627351	0.123999
10	45112711	AX-90412963	Glyma.10G219400	0.00107501	0.457175	0.625842	0.627349	0.124773
11	3071638	AX-90507076	Not_genic	0.00107786	0.053809	0.625842	0.627348	0.124994
16	34344526	AX-90444103	Glyma.16G182500	0.00108887	0.159091	0.625842	0.627345	0.125606
6	18277183	AX-90370348	Not_genic	0.00109698	0.056018	0.625842	0.627343	0.12621
6	17771481	AX-90519663	Glyma.06G196900	0.00110018	0.053156	0.625842	0.627343	0.12639
20	34316056	AX-90509946	Glyma.20G099900	0.00110626	0.056957	0.625842	0.627341	0.126733
4	14479067	AX-90361929	Not_genic	0.00111168	0.37115	0.625842	0.62734	0.127124
11	11168519	AX-90399327	Glyma.11G145300	0.00112788	0.130917	0.625842	0.627336	0.128682
5	41476867	AX-90419767	Glyma.05G238800	0.00112901	0.056063	0.625842	0.627336	0.128682
10	45113063	AX-90431276	Glyma.10G219400	0.00113174	0.457926	0.625842	0.627335	0.128858
11	11478033	AX-90383265	Not_genic	0.00115155	0.05456	0.625842	0.627331	0.130637
6	48404700	AX-90503588	Glyma.06G295100	0.00115763	0.109128	0.625842	0.627329	0.130637
15	8760842	AX-90476463	Glyma.15G111700	0.00115809	0.080954	0.625842	0.627329	0.130637
20	45640594	AX-90525048	Glyma.20G221300	0.00115841	0.053013	0.625842	0.627329	0.130637
19	47334026	AX-90489506	Not_genic	0.00116714	0.469196	0.625842	0.627327	0.131298
6	1850059	AX-90438668	Glyma.06G024700	0.00117515	0.080766	0.625842	0.627325	0.132086
10	45001029	AX-90471207	Glyma.10G218000	0.00118734	0.093539	0.625842	0.627323	0.132969
11	18112832	AX-90418400	Not_genic	0.00119128	0.16266	0.625842	0.627322	0.132969
11	18162926	AX-90479354	Not_genic	0.00119128	0.16266	0.625842	0.627322	0.132969
12	37028390	AX-90442662	Glyma.12G211300	0.00119268	0.057799	0.625842	0.627322	0.132969
12	37029621	AX-90506808	Glyma.12G211400	0.00119268	0.057799	0.625842	0.627322	0.132969
12	37039000	AX-90422444	Glyma.12G211600	0.00119268	0.057799	0.625842	0.627322	0.132969
7	41813335	AX-90377614	Glyma.07G236300	0.00119613	0.476521	0.625842	0.627321	0.132969
10	5451544	AX-90372937	Glyma.10G058900	0.00120466	0.057288	0.625842	0.627319	0.133803
4	14622323	AX-90455117	Glyma.04G119700	0.00120823	0.370962	0.625842	0.627318	0.134087
1	51920539	AX-90476618	Glyma.01G183900	0.00121451	0.200789	0.625842	0.627317	0.134363
16	34341781	AX-90388110	Glyma.16G182500	0.00122896	0.158527	0.625842	0.627314	0.134363
11	10842572	AX-90432678	Glyma.11G142200	0.00123048	0.49136	0.625842	0.627313	0.134363
2	14946532	AX-90328307	Glyma.02G144900	0.00123094	0.094853	0.625842	0.627313	0.134363
14	4233707	AX-90500024	Glyma.14G053600	0.00123168	0.312735	0.625842	0.627313	0.134363
14	1086193	AX-90476977	Glyma.14G015100	0.00123522	0.050195	0.625842	0.627312	0.134363
10	44275532	AX-90422250	Not_genic	0.00125307	0.059962	0.625842	0.627309	0.135633
20	46213051	AX-90316229	Glyma.20G227500	0.00126108	0.052494	0.625842	0.627307	0.136276
2	1571247	AX-90422953	Not_genic	0.0012656	0.218257	0.625842	0.627306	0.136539
16	34333233	AX-90469949	Glyma.16G182500	0.00126914	0.158903	0.625842	0.627305	0.13675
10	45323915	AX-90505352	Glyma.10G221700	0.00126963	0.097483	0.625842	0.627305	0.13675
11	18091479	AX-90463140	Not_genic	0.00128055	0.164726	0.625842	0.627303	0.137813
9	5751501	AX-90356727	Not_genic	0.00131382	0.058926	0.625842	0.627296	0.140763
4	14445746	AX-90316192	Glyma.04G119600	0.0013386	0.370962	0.625842	0.627292	0.142494
6	43896310	AX-90322935	Glyma.06G256700	0.0013397	0.082457	0.625842	0.627291	0.142494
7	35089548	AX-90438436	Glyma.07G183100	0.00133972	0.056018	0.625842	0.627291	0.142494
4	14447725	AX-90331299	Glyma.04G119600	0.00134028	0.370962	0.625842	0.627291	0.142494
10	45323571	AX-90465912	Glyma.10G221700	0.00134764	0.097859	0.625842	0.62729	0.143046
10	45000766	AX-90423048	Glyma.10G218000	0.00135433	0.093539	0.625842	0.627288	0.143524
7	15585498	AX-90437575	Glyma.07G132100	0.00136446	0.111946	0.625842	0.627287	0.144134
7	41809577	AX-90457034	Glyma.07G236300	0.00136967	0.476334	0.625842	0.627286	0.144567
20	47691356	AX-90456860	Glyma.20G247400	0.0013714	0.057145	0.625842	0.627285	0.144634
11	30636515	AX-90432481	Glyma.11G213400	0.00137627	0.171863	0.625842	0.627284	0.144827
16	20199099	AX-90314435	Not_genic	0.00138162	0.098234	0.625842	0.627283	0.144888
10	50466154	AX-90315903	Glyma.10G284300	0.00138261	0.112322	0.625842	0.627283	0.144888
1	13024759	AX-90458473	Not_genic	0.00139029	0.059113	0.625842	0.627282	0.145345
16	13340933	AX-90412590	Not_genic	0.00139818	0.065364	0.625842	0.62728	0.145939
12	5575074	AX-90417607	Glyma.12G074300	0.00140381	0.090721	0.625842	0.627279	0.146294
11	10833357	AX-90425104	Glyma.11G142000	0.00140863	0.491172	0.625842	0.627278	0.14668
10	45020645	AX-90367310	Glyma.10G218200	0.00141851	0.095417	0.625842	0.627276	0.147359
10	45023591	AX-90480906	Glyma.10G218300	0.00141851	0.095417	0.625842	0.627276	0.147359
6	26860934	AX-90396287	Not_genic	0.0014253	0.054328	0.625842	0.627275	0.147832
15	8762513	AX-90512015	Glyma.15G111800	0.00142955	0.080766	0.625842	0.627274	0.148038
16	31534579	AX-90450859	Glyma.16G155200	0.00144192	0.063674	0.625842	0.627272	0.149028
10	44994643	AX-90342902	Glyma.10G218000	0.00144512	0.093351	0.625842	0.627272	0.149181
7	35089752	AX-90507388	Glyma.07G183100	0.00145541	0.050338	0.625842	0.62727	0.149891
9	37822150	AX-90483672	Glyma.09G155100	0.00145817	0.05982	0.625842	0.627269	0.150012
6	18007690	AX-90316242	Not_genic	0.00146112	0.08302	0.625842	0.627269	0.150127
10	45322107	AX-90396060	Glyma.10G221600	0.00146819	0.097671	0.625842	0.627267	0.150203
16	25873627	AX-90474832	Not_genic	0.00146931	0.059354	0.625842	0.627267	0.150203
3	35728546	AX-90394103	Glyma.03G141200	0.00149624	0.222577	0.625842	0.627263	0.152073
6	18033027	AX-90418490	Not_genic	0.00150306	0.083959	0.625842	0.627261	0.152648
10	28416142	AX-90512258	Not_genic	0.00150913	0.051886	0.625842	0.62726	0.152794
10	29391490	AX-90491894	Glyma.10G116900	0.00150913	0.051886	0.625842	0.62726	0.152794
10	29481096	AX-90312164	Glyma.10G117300	0.00150913	0.051886	0.625842	0.62726	0.152794
19	47044294	AX-90410143	Not_genic	0.00153897	0.279113	0.625842	0.627255	0.154743
5	41427407	AX-90341814	Not_genic	0.00154518	0.053388	0.625842	0.627254	0.154895
10	28603459	AX-90359056	Not_genic	0.00155025	0.051886	0.625842	0.627253	0.155284
1	51904158	AX-90310651	Glyma.01G183700	0.00155268	0.200038	0.625842	0.627253	0.15541
10	45050917	AX-90430397	Glyma.10G218500	0.00155497	0.116642	0.625842	0.627253	0.15552
17	40584468	AX-90517362	Glyma.17G251000	0.00156919	0.059068	0.625842	0.62725	0.15677
2	48020814	AX-90451744	Glyma.02G305300	0.0015865	0.072314	0.625842	0.627247	0.157596
2	48021375	AX-90337440	Glyma.02G305300	0.0015865	0.072314	0.625842	0.627247	0.157596
3	35726700	AX-90340563	Glyma.03G141200	0.00160675	0.222389	0.625842	0.627244	0.15848
10	44157543	AX-90434848	Glyma.10G209600	0.00162371	0.055169	0.625842	0.627241	0.159368
5	41624170	AX-90393584	Glyma.05G241400	0.00164078	0.056439	0.625842	0.627239	0.160565
2	43134160	AX-90450768	Glyma.02G243200	0.00167024	0.05855	0.625842	0.627234	0.163326
1	3582745	AX-90343770	Glyma.01G034400	0.0016745	0.41435	0.625842	0.627233	0.1635
10	5261601	AX-90423108	Glyma.10G057600	0.00169265	0.060856	0.625842	0.62723	0.164645
2	48134898	AX-90459719	Glyma.02G306800	0.00169318	0.088467	0.625842	0.62723	0.164645
4	14297043	AX-90400724	Not_genic	0.00169685	0.370023	0.625842	0.62723	0.164645
19	47982793	AX-90328721	Glyma.19G228300	0.00170996	0.353306	0.625842	0.627228	0.165611
4	48241901	AX-90308201	Glyma.04G210600	0.00171208	0.052029	0.625842	0.627228	0.165694
16	31848432	AX-90396062	Glyma.16G158100	0.00171985	0.245868	0.625842	0.627226	0.166324
3	1963079	AX-90436499	Glyma.03G019300	0.00172207	0.05982	0.625842	0.627226	0.166416
6	17297027	AX-90499948	Not_genic	0.00172343	0.085274	0.625842	0.627226	0.166426
16	36311869	AX-90397318	Glyma.16G201500	0.00175732	0.103306	0.625842	0.627221	0.168217
13	26702685	AX-90348110	Glyma.13G152400	0.00176946	0.064801	0.625842	0.627219	0.168948
10	45023038	AX-90383633	Glyma.10G218300	0.00177265	0.095605	0.625842	0.627219	0.168948
10	45026735	AX-90364837	Glyma.10G218400	0.00177265	0.095605	0.625842	0.627219	0.168948
12	5519728	AX-90408398	Glyma.12G073900	0.00177423	0.074756	0.625842	0.627218	0.168975
5	41446530	AX-90485114	Glyma.05G238500	0.00177684	0.051698	0.625842	0.627218	0.169102
7	15586227	AX-90320762	Glyma.07G132100	0.00178269	0.11157	0.625842	0.627217	0.169536
19	48204179	AX-90417916	Glyma.19G231400	0.00179489	0.314425	0.625842	0.627215	0.17042
10	44998732	AX-90361029	Glyma.10G218000	0.00179798	0.094666	0.625842	0.627215	0.17042
11	2780890	AX-90405379	Glyma.11G039000	0.0017993	0.23441	0.625842	0.627215	0.17042
15	8764299	AX-90516976	Glyma.15G111800	0.00180661	0.080015	0.625842	0.627214	0.170824
10	45331446	AX-90443244	Glyma.10G221800	0.00181204	0.096732	0.625842	0.627213	0.171052
15	8794523	AX-90432454	Not_genic	0.00182652	0.079639	0.625842	0.627211	0.171842
15	8802564	AX-90363112	Glyma.15G112100	0.00182652	0.079639	0.625842	0.627211	0.171842
2	48147216	AX-90412415	Glyma.02G307000	0.00183263	0.087904	0.625842	0.62721	0.172171
20	40060020	AX-90439333	Glyma.20G163000	0.00184362	0.488355	0.625842	0.627208	0.17271
10	44246291	AX-90336678	Glyma.10G210400	0.00185825	0.051089	0.625842	0.627206	0.17334
4	44757119	AX-90312760	Glyma.04G181500	0.0018652	0.468445	0.625842	0.627205	0.17362
5	41538362	AX-90447452	Glyma.05G240100	0.00187612	0.055312	0.625842	0.627204	0.174512
5	41508319	AX-90442742	Glyma.05G239300	0.00188005	0.0555	0.625842	0.627203	0.174631
5	41520494	AX-90513594	Not_genic	0.00188005	0.0555	0.625842	0.627203	0.174631
16	31541515	AX-90342068	Glyma.16G155200	0.0018978	0.063298	0.625842	0.627201	0.175907
11	3087244	AX-90360947	Glyma.11G042100	0.00193025	0.053809	0.625842	0.627196	0.178075
10	45012599	AX-90427516	Glyma.10G218100	0.00193066	0.092975	0.625842	0.627196	0.178075
14	44105193	AX-90475425	Not_genic	0.00193257	0.055169	0.625842	0.627196	0.178126
16	27511020	AX-90326304	Glyma.16G125100	0.00194337	0.444966	0.625842	0.627195	0.178528
10	45014647	AX-90381462	Glyma.10G218100	0.00194338	0.092412	0.625842	0.627195	0.178528
11	2782861	AX-90388082	Glyma.11G039000	0.00195716	0.249249	0.625842	0.627193	0.179264
9	37815622	AX-90383164	Glyma.09G155000	0.00197554	0.050195	0.625842	0.62719	0.179854
9	37816551	AX-90490779	Glyma.09G155000	0.00197554	0.050195	0.625842	0.62719	0.179854
20	45891770	AX-90521519	Not_genic	0.00197591	0.273854	0.625842	0.62719	0.179854
8	9785698	AX-90423162	Not_genic	0.00199036	0.052494	0.625842	0.627188	0.180794
11	28613118	AX-90472718	Glyma.11G204800	0.00199425	0.09692	0.625842	0.627188	0.180867
20	45546582	AX-90411563	Glyma.20G220100	0.00199593	0.052637	0.625842	0.627188	0.180867
10	5301201	AX-90439909	Glyma.10G057800	0.00199746	0.061232	0.625842	0.627188	0.180867
3	33492108	AX-90352423	Glyma.03G122200	0.00199803	0.493238	0.625842	0.627187	0.180867
18	56176489	AX-90476949	Not_genic	0.0020047	0.355935	0.625842	0.627187	0.181343
16	20395720	AX-90510745	Glyma.16G101500	0.00201894	0.058084	0.625842	0.627185	0.182258
9	24633591	AX-90420195	Glyma.09G114100	0.00202126	0.056536	0.625842	0.627184	0.182272
10	47385135	AX-90358294	Glyma.10G245400	0.00202324	0.129602	0.625842	0.627184	0.182272
3	1601405	AX-90463696	Not_genic	0.0020295	0.052074	0.625842	0.627183	0.182711
11	29065528	AX-90444688	Not_genic	0.00203421	0.092036	0.625842	0.627183	0.183009
10	45015062	AX-90490853	Glyma.10G218100	0.00205136	0.092787	0.625842	0.627181	0.184427
6	17812353	AX-90442433	Glyma.06G197100	0.00206448	0.083959	0.625842	0.627179	0.185224
10	44295588	AX-90501241	Glyma.10G210700	0.00206762	0.05846	0.625842	0.627179	0.185256
15	13352392	AX-90519282	Not_genic	0.00207644	0.052404	0.625842	0.627178	0.185684
20	37896655	AX-90351172	Glyma.20G139900	0.00207979	0.061044	0.625842	0.627177	0.185714
8	3690833	AX-90332412	Glyma.08G047200	0.00208333	0.051743	0.625842	0.627177	0.185811
10	5307816	AX-90433031	Not_genic	0.00208422	0.061044	0.625842	0.627177	0.185811
6	19308278	AX-90329910	Glyma.06G204600	0.00208725	0.097483	0.625842	0.627176	0.185811
9	31867829	AX-90380308	Not_genic	0.00209473	0.170361	0.625842	0.627175	0.186196
4	14622482	AX-90507509	Glyma.04G119700	0.00210009	0.370774	0.625842	0.627175	0.186514
11	18080228	AX-90384880	Glyma.11G169900	0.00211002	0.163974	0.625842	0.627173	0.18727
14	5512889	AX-90400064	Glyma.14G066800	0.00213737	0.095793	0.625842	0.62717	0.189548
10	46244982	AX-90423833	Glyma.10G233200	0.00214516	0.209429	0.625842	0.627169	0.189876
19	49965371	AX-90409217	Glyma.19G254900	0.00215158	0.0926	0.625842	0.627168	0.190316
13	28940508	AX-90424015	Glyma.13G174900	0.00216165	0.303719	0.625842	0.627167	0.190822
6	20989641	AX-90361256	Not_genic	0.00217028	0.065552	0.625842	0.627166	0.191327
4	44722845	AX-90507436	Not_genic	0.00217297	0.47408	0.625842	0.627166	0.191437
9	812715	AX-90512910	Glyma.09G010500	0.00218349	0.053156	0.625842	0.627164	0.192106
17	41407950	AX-90402266	Glyma.17G259800	0.00222094	0.466566	0.625842	0.62716	0.194745
2	48036791	AX-90339175	Glyma.02G305600	0.00222236	0.072502	0.625842	0.62716	0.194745
1	3545497	AX-90506277	Glyma.01G033900	0.0022254	0.16003	0.625842	0.62716	0.194881
6	17620161	AX-90414093	Glyma.06G196300	0.00224016	0.07006	0.625842	0.627158	0.195579
10	5301426	AX-90436245	Glyma.10G057800	0.00224637	0.064425	0.625842	0.627157	0.195579
4	44756797	AX-90308336	Glyma.04G181500	0.0022483	0.468445	0.625842	0.627157	0.195579
17	40101999	AX-90309327	Glyma.17G245600	0.00226914	0.058881	0.625842	0.627155	0.197138
5	8064348	AX-90416258	Not_genic	0.00228363	0.064237	0.625842	0.627153	0.198136
19	47398653	AX-90368752	Glyma.19G222000	0.00228969	0.364012	0.625842	0.627152	0.198504
10	27477645	AX-90319579	Not_genic	0.00231174	0.051698	0.625842	0.62715	0.199499
10	29274133	AX-90480053	Not_genic	0.00231174	0.051698	0.625842	0.62715	0.199499
10	29359205	AX-90494103	Glyma.10G116800	0.00231174	0.051698	0.625842	0.62715	0.199499
10	29393044	AX-90308065	Not_genic	0.00231174	0.051698	0.625842	0.62715	0.199499
10	45147767	AX-90502358	Not_genic	0.0023145	0.46281	0.625842	0.627149	0.199499
17	5063853	AX-90494116	Glyma.17G065600	0.00234788	0.07438	0.625842	0.627146	0.201979
1	54014967	AX-90392632	Glyma.01G208400	0.00235939	0.058738	0.625842	0.627144	0.202704
19	48000857	AX-90442332	Glyma.19G228600	0.00237153	0.272915	0.625842	0.627143	0.203482
6	19820132	AX-90473473	Not_genic	0.0023813	0.051743	0.625842	0.627142	0.203944
6	21263543	AX-90480832	Not_genic	0.00238157	0.382795	0.625842	0.627142	0.203944
7	43812022	AX-90308851	Not_genic	0.00238978	0.057423	0.625842	0.627141	0.204309
7	43813135	AX-90324321	Not_genic	0.00238978	0.057423	0.625842	0.627141	0.204309
11	3087838	AX-90508162	Glyma.11G042100	0.00239338	0.053997	0.625842	0.627141	0.204309
6	17997824	AX-90419981	Not_genic	0.00239524	0.088843	0.625842	0.627141	0.204309
10	44270632	AX-90402974	Not_genic	0.0023967	0.116454	0.625842	0.62714	0.204309
19	48007006	AX-90436069	Glyma.19G228700	0.00240896	0.269534	0.625842	0.627139	0.205222
15	8774345	AX-90408069	Glyma.15G111900	0.00241942	0.080579	0.625842	0.627138	0.205713
6	17596422	AX-90515501	Glyma.06G196000	0.00242309	0.070624	0.625842	0.627138	0.205892
14	1103359	AX-90354406	Glyma.14G015300	0.00243389	0.055455	0.625842	0.627136	0.206543
10	28425522	AX-90308199	Not_genic	0.00244229	0.05151	0.625842	0.627136	0.207059
5	41520596	AX-90513283	Glyma.05G239600	0.00244311	0.0555	0.625842	0.627135	0.207059
10	45321263	AX-90521250	Glyma.10G221600	0.00244914	0.097671	0.625842	0.627135	0.207436
10	45188947	AX-90511628	Glyma.10G220600	0.00245547	0.472389	0.625842	0.627134	0.207839
11	18626427	AX-90439851	Not_genic	0.00246784	0.167731	0.625842	0.627133	0.208271
19	48213387	AX-90514843	Glyma.19G231600	0.00247166	0.35556	0.625842	0.627132	0.208271
9	42617129	AX-90413558	Glyma.09G202000	0.00247365	0.055169	0.625842	0.627132	0.208306
19	49951327	AX-90468415	Glyma.19G254800	0.00247883	0.108377	0.625842	0.627132	0.208609
10	45029873	AX-90451630	Glyma.10G218400	0.00249131	0.096544	0.625842	0.62713	0.209511
12	5877926	AX-90475141	Glyma.12G076600	0.00252417	0.186138	0.625842	0.627127	0.211882
1	38163739	AX-90387693	Glyma.01G112500	0.0025345	0.055545	0.625842	0.627126	0.212208
1	38164906	AX-90408074	Glyma.01G112500	0.0025345	0.055545	0.625842	0.627126	0.212208
1	38165106	AX-90327765	Glyma.01G112500	0.0025345	0.055545	0.625842	0.627126	0.212208
1	38320792	AX-90500797	Not_genic	0.0025345	0.055545	0.625842	0.627126	0.212208
10	49119800	AX-90504543	Glyma.10G268600	0.00254629	0.081142	0.625842	0.627125	0.21264
10	45010987	AX-90454217	Glyma.10G218100	0.00254936	0.092975	0.625842	0.627124	0.21264
5	41539759	AX-90517170	Glyma.05G240100	0.00258315	0.0555	0.625842	0.627121	0.214237
10	5484892	AX-90519563	Glyma.10G059200	0.00260075	0.050571	0.625842	0.627119	0.215448
3	35014624	AX-90416067	Glyma.03G134800	0.00260523	0.065552	0.625842	0.627119	0.215448
11	9003594	AX-90481908	Glyma.11G118500	0.00260879	0.262397	0.625842	0.627119	0.215448
19	47399421	AX-90429502	Glyma.19G222000	0.0026381	0.3642	0.625842	0.627116	0.217221
11	18434734	AX-90318247	Not_genic	0.00264071	0.168482	0.625842	0.627115	0.217221
19	1826825	AX-90477565	Not_genic	0.00264189	0.055733	0.625842	0.627115	0.217221
4	48818110	AX-90452706	Glyma.04G217200	0.00264224	0.054936	0.625842	0.627115	0.217221
11	16060609	AX-90463196	Not_genic	0.00266395	0.164162	0.625842	0.627113	0.21813
10	27490278	AX-90315433	Not_genic	0.00266575	0.050195	0.625842	0.627113	0.21813
15	1436218	AX-90307634	Glyma.15G018800	0.00266585	0.055687	0.625842	0.627113	0.21813
14	1070913	AX-90484520	Not_genic	0.00266672	0.050571	0.625842	0.627113	0.21813
6	18889549	AX-90450832	Not_genic	0.00267252	0.345793	0.625842	0.627112	0.21813
6	49552250	AX-90478413	Glyma.06G306700	0.00268278	0.404959	0.625842	0.627111	0.218778
17	41408595	AX-90319464	Glyma.17G259800	0.00271672	0.465815	0.625842	0.627108	0.221035
6	22445619	AX-90462716	Glyma.06G215700	0.0027255	0.276108	0.625842	0.627107	0.221576
16	31844833	AX-90492233	Glyma.16G158000	0.00273383	0.245868	0.625842	0.627106	0.22178
12	38393173	AX-90388997	Glyma.12G224500	0.00274427	0.051134	0.625842	0.627105	0.222145
6	17445364	AX-90394734	Glyma.06G195100	0.00274433	0.068745	0.625842	0.627105	0.222145
10	45187558	AX-90356558	Glyma.10G220500	0.00275946	0.472389	0.625842	0.627104	0.222769
10	45187651	AX-90329480	Glyma.10G220500	0.00275946	0.472389	0.625842	0.627104	0.222769
10	29450714	AX-90455119	Glyma.10G117000	0.0027609	0.050383	0.625842	0.627104	0.222769
19	47625541	AX-90485409	Glyma.19G224000	0.00276557	0.259579	0.625842	0.627103	0.222769
11	11473673	AX-90396332	Not_genic	0.00278936	0.055124	0.625842	0.627101	0.224376
5	36172090	AX-90320305	Glyma.05G171500	0.00279063	0.056672	0.625842	0.627101	0.224376
16	4095306	AX-90379721	Glyma.16G043500	0.00279487	0.058039	0.625842	0.627101	0.224579
4	3942259	AX-90493640	Glyma.04G048700	0.00280168	0.110443	0.625842	0.6271	0.224836
15	11501837	AX-90424095	Glyma.15G140500	0.00281027	0.108377	0.625842	0.627099	0.225005
6	19151973	AX-90464709	Glyma.06G204000	0.00281169	0.372089	0.625842	0.627099	0.225005
19	50022014	AX-90489715	Glyma.19G256000	0.00281385	0.0926	0.625842	0.627099	0.225005
19	50023533	AX-90484761	Glyma.19G256000	0.00281385	0.0926	0.625842	0.627099	0.225005
15	8762973	AX-90409154	Glyma.15G111800	0.0028298	0.080391	0.625842	0.627098	0.226077
7	41800030	AX-90494201	Not_genic	0.00283068	0.428625	0.625842	0.627097	0.226077
9	821039	AX-90477060	Glyma.09G010600	0.00285075	0.053343	0.625842	0.627096	0.227128
20	35267179	AX-90409598	Glyma.20G110400	0.00286429	0.117769	0.625842	0.627094	0.227934
1	52717644	AX-90521641	Not_genic	0.00286433	0.057423	0.625842	0.627094	0.227934
20	46266925	AX-90403666	Glyma.20G228100	0.00292443	0.062547	0.625842	0.627089	0.231736
19	1827800	AX-90385989	Glyma.19G017500	0.00292845	0.053434	0.625842	0.627089	0.231915
12	427295	AX-90470944	Glyma.12G005400	0.00293246	0.054658	0.625842	0.627088	0.232093
10	26610916	AX-90492055	Not_genic	0.00294059	0.051886	0.625842	0.627088	0.232279
2	14139313	AX-90429019	Glyma.02G136800	0.00294477	0.052449	0.625842	0.627087	0.232369
10	5260439	AX-90361202	Glyma.10G057600	0.00294768	0.239482	0.625842	0.627087	0.232459
2	10858714	AX-90405017	Glyma.02G112000	0.00296632	0.219384	0.625842	0.627085	0.233722
1	52216682	AX-90390834	Not_genic	0.00296725	0.193651	0.625842	0.627085	0.233722
6	17905504	AX-90487733	Glyma.06G197200	0.00297069	0.089782	0.625842	0.627085	0.233853
10	5260107	AX-90397189	Not_genic	0.00297767	0.239482	0.625842	0.627084	0.234262
7	43812204	AX-90368016	Not_genic	0.00300207	0.057423	0.625842	0.627082	0.2359
18	46261402	AX-90306523	Glyma.18G191700	0.00301168	0.053764	0.625842	0.627081	0.236236
14	1120730	AX-90333877	Glyma.14G015600	0.00301515	0.056582	0.625842	0.627081	0.236236
6	47366317	AX-90448259	Not_genic	0.00302889	0.053434	0.625842	0.62708	0.236699
6	47302583	AX-90486147	Glyma.06G284600	0.00303057	0.056439	0.625842	0.62708	0.236699
11	10917305	AX-90384957	Glyma.11G142900	0.00306356	0.452667	0.625842	0.627077	0.238849
12	5269267	AX-90312221	Glyma.12G071900	0.00306593	0.05118	0.625842	0.627077	0.238849
14	5446356	AX-90486386	Glyma.14G066200	0.00306594	0.071938	0.625842	0.627077	0.238849
14	4144979	AX-90313757	Glyma.14G052500	0.00307754	0.095417	0.625842	0.627076	0.239155
14	5558233	AX-90340048	Not_genic	0.00308466	0.095417	0.625842	0.627075	0.239155
11	18228803	AX-90415716	Not_genic	0.00309274	0.16698	0.625842	0.627075	0.239321
10	45342931	AX-90517246	Glyma.10G221900	0.00309288	0.097859	0.625842	0.627075	0.239321
5	7887368	AX-90344167	Not_genic	0.00311653	0.057235	0.625842	0.627073	0.240718
10	5355954	AX-90481141	Not_genic	0.00311767	0.056349	0.625842	0.627073	0.240718
17	39925686	AX-90373757	Not_genic	0.0031177	0.079639	0.625842	0.627073	0.240718
1	38347580	AX-90387022	Not_genic	0.00314513	0.055733	0.625842	0.62707	0.241934
12	38391448	AX-90323747	Glyma.12G224500	0.00315365	0.050008	0.625842	0.62707	0.242031
12	38394021	AX-90473241	Glyma.12G224500	0.00315365	0.050008	0.625842	0.62707	0.242031
12	5347452	AX-90364077	Glyma.12G072500	0.00316686	0.081142	0.625842	0.627069	0.242903
6	17905233	AX-90365784	Glyma.06G197200	0.00319007	0.089219	0.625842	0.627067	0.243973
6	17905316	AX-90381077	Glyma.06G197200	0.0032443	0.089406	0.625842	0.627062	0.247316
6	6752891	AX-90333088	Glyma.06G087100	0.00330863	0.056296	0.625842	0.627057	0.251578
20	2528101	AX-90488814	Not_genic	0.00331105	0.057423	0.625842	0.627057	0.251617
2	41524169	AX-90311689	Not_genic	0.00332348	0.059775	0.625842	0.627056	0.251979
10	29356304	AX-90467090	Glyma.10G116800	0.00334567	0.05151	0.625842	0.627054	0.253224
10	28138485	AX-90387013	Not_genic	0.00337159	0.052825	0.625842	0.627052	0.255039
3	1992163	AX-90440320	Not_genic	0.00337375	0.202855	0.625842	0.627052	0.255057
12	38336328	AX-90378888	Glyma.12G223900	0.00337755	0.056063	0.625842	0.627052	0.255197
11	17594111	AX-90372129	Not_genic	0.00341337	0.16435	0.625842	0.627049	0.257312
20	35263641	AX-90521702	Glyma.20G110400	0.00348943	0.071938	0.625842	0.627044	0.261251
6	18967000	AX-90523743	Not_genic	0.00350079	0.059489	0.625842	0.627043	0.261507
12	39834311	AX-90447664	Glyma.12G239500	0.0035008	0.137866	0.625842	0.627043	0.261507
10	26662539	AX-90517204	Not_genic	0.00350997	0.056582	0.625842	0.627042	0.261895
10	28302856	AX-90331216	Not_genic	0.00353752	0.05151	0.625842	0.62704	0.263138
1	52261975	AX-90455201	Glyma.01G187400	0.00353863	0.209241	0.625842	0.62704	0.263138
6	44025402	AX-90433588	Not_genic	0.00354135	0.077385	0.625842	0.62704	0.263192
13	28718234	AX-90504402	Not_genic	0.00355939	0.379038	0.625842	0.627039	0.264383
10	40585132	AX-90355059	Glyma.10G172200	0.00356217	0.358377	0.625842	0.627038	0.26444
12	39850861	AX-90460754	Glyma.12G239700	0.0035729	0.160594	0.625842	0.627038	0.264538
12	39862017	AX-90462314	Glyma.12G239800	0.0035729	0.160594	0.625842	0.627038	0.264538
13	41120850	AX-90437101	Glyma.13G316600	0.0035866	0.112134	0.625842	0.627037	0.265356
10	28152537	AX-90311741	Not_genic	0.00359501	0.052074	0.625842	0.627036	0.265829
5	35315941	AX-90436240	Glyma.05G161700	0.0036024	0.053621	0.625842	0.627035	0.266226
2	12071517	AX-90350742	Glyma.02G121500	0.00362617	0.143501	0.625842	0.627034	0.267682
5	41412321	AX-90504367	Glyma.05G237800	0.0036297	0.051886	0.625842	0.627034	0.267792
10	45295508	AX-90428977	Glyma.10G221500	0.00363888	0.097671	0.625842	0.627033	0.268319
20	43345339	AX-90344065	Glyma.20G195000	0.00365168	0.143313	0.625842	0.627032	0.269112
10	28705738	AX-90371774	Not_genic	0.0036558	0.050759	0.625842	0.627032	0.269265
10	45300271	AX-90440654	Glyma.10G221500	0.00366821	0.101427	0.625842	0.627031	0.269674
20	43674058	AX-90386567	Glyma.20G198900	0.0036687	0.057799	0.625842	0.627031	0.269674
6	17861148	AX-90498422	Not_genic	0.00366955	0.08565	0.625842	0.627031	0.269674
14	1123868	AX-90468963	Glyma.14G015600	0.00367303	0.055267	0.625842	0.62703	0.269779
20	46292392	AX-90413070	Glyma.20G228700	0.00369553	0.0787	0.625842	0.627029	0.270645
20	45921670	AX-90513774	Glyma.20G224600	0.00369713	0.299775	0.625842	0.627029	0.270645
9	819862	AX-90447136	Glyma.09G010600	0.00372855	0.05278	0.625842	0.627027	0.271816
13	29762526	AX-90391088	Not_genic	0.00373195	0.14275	0.625842	0.627026	0.271816
16	30993418	AX-90354094	Glyma.16G149300	0.00373609	0.063486	0.625842	0.627026	0.271816
13	37782275	AX-90466228	Glyma.13G276300	0.00373683	0.442712	0.625842	0.627026	0.271816
13	37783099	AX-90394321	Glyma.13G276300	0.00373683	0.442712	0.625842	0.627026	0.271816
17	40127166	AX-90443886	Glyma.17G245800	0.00373704	0.050571	0.625842	0.627026	0.271816
16	27562265	AX-90315030	Not_genic	0.00374631	0.449662	0.625842	0.627025	0.271816
9	31178633	AX-90426927	Not_genic	0.00376444	0.129977	0.625842	0.627024	0.272384
11	3088568	AX-90364031	Glyma.11G042100	0.00378225	0.05456	0.625842	0.627023	0.272778
19	47911149	AX-90354039	Glyma.19G227800	0.00379017	0.353118	0.625842	0.627022	0.273112
14	46432789	AX-90311258	Not_genic	0.00379519	0.107626	0.625842	0.627022	0.273112
6	17294163	AX-90438270	Glyma.06G193900	0.00380889	0.084335	0.625842	0.627021	0.273949
10	50548903	AX-90428754	Glyma.10G285300	0.00382089	0.098234	0.625842	0.62702	0.274512
2	10859066	AX-90320176	Glyma.02G112000	0.00382455	0.218445	0.625842	0.62702	0.274624
15	13341428	AX-90468602	Glyma.15G158600	0.00383974	0.052968	0.625842	0.627019	0.274816
15	13341938	AX-90451202	Glyma.15G158600	0.00383974	0.052968	0.625842	0.627019	0.274816
9	784057	AX-90345244	Glyma.09G010000	0.00386497	0.059211	0.625842	0.627017	0.275679
2	1482478	AX-90442269	Glyma.02G016500	0.00387495	0.198159	0.625842	0.627017	0.276135
7	15064574	AX-90470166	Glyma.07G126200	0.00388192	0.208678	0.625842	0.627016	0.276482
12	2336369	AX-90513435	Not_genic	0.00388822	0.406649	0.625842	0.627016	0.276482
19	50022311	AX-90384207	Glyma.19G256000	0.00392365	0.092975	0.625842	0.627014	0.277254
16	4095348	AX-90394937	Glyma.16G043500	0.00392558	0.058227	0.625842	0.627013	0.277254
6	47358502	AX-90381188	Glyma.06G285000	0.00396043	0.053058	0.625842	0.627011	0.279353
10	27403428	AX-90499389	Not_genic	0.00396853	0.050759	0.625842	0.627011	0.279537
10	27614615	AX-90364007	Not_genic	0.00396853	0.050759	0.625842	0.627011	0.279537
14	1092590	AX-90444675	Glyma.14G015200	0.00399275	0.055079	0.625842	0.627009	0.28073
14	1094149	AX-90321197	Glyma.14G015200	0.00399275	0.055079	0.625842	0.627009	0.28073
11	10921833	AX-90459544	Glyma.11G143000	0.00403945	0.46018	0.625842	0.627006	0.282106
11	10923338	AX-90337505	Glyma.11G143000	0.00403945	0.46018	0.625842	0.627006	0.282106
15	1435887	AX-90410510	Glyma.15G018800	0.00404871	0.055875	0.625842	0.627006	0.282402
16	4195411	AX-90392437	Not_genic	0.00405257	0.056724	0.625842	0.627005	0.282521
19	47084971	AX-90434729	Glyma.19G218100	0.00406262	0.179189	0.625842	0.627005	0.283042
9	48173964	AX-90417497	Glyma.09G264200	0.00406762	0.05583	0.625842	0.627004	0.283042
11	15909621	AX-90437339	Glyma.11G165900	0.00406865	0.165101	0.625842	0.627004	0.283042
10	40629450	AX-90350627	Glyma.10G172600	0.00410527	0.396882	0.625842	0.627002	0.28543
9	840071	AX-90385912	Not_genic	0.00410858	0.057235	0.625842	0.627002	0.28543
10	28160514	AX-90362584	Not_genic	0.00411165	0.05151	0.625842	0.627002	0.28543
10	28216290	AX-90326529	Not_genic	0.00411165	0.05151	0.625842	0.627002	0.28543
6	18302957	AX-90401531	Not_genic	0.00412717	0.478212	0.625842	0.627001	0.285637
19	47122633	AX-90429237	Not_genic	0.00416095	0.269346	0.625842	0.626999	0.287337
1	52286276	AX-90506002	Glyma.01G187700	0.00417552	0.097859	0.625842	0.626998	0.287946
5	1448794	AX-90350572	Glyma.05G016000	0.00417633	0.053576	0.625842	0.626998	0.287946
6	8071856	AX-90333167	Glyma.06G101700	0.00419117	0.275169	0.625842	0.626997	0.288521
12	2337803	AX-90436529	Glyma.12G031300	0.00419125	0.406649	0.625842	0.626997	0.288521
19	47397454	AX-90493896	Glyma.19G222000	0.00421884	0.363261	0.625842	0.626995	0.290117
2	10858491	AX-90368541	Glyma.02G112000	0.0042378	0.218445	0.625842	0.626994	0.291175
9	37851069	AX-90379804	Glyma.09G155400	0.00423865	0.058317	0.625842	0.626994	0.291175
10	44941079	AX-90414753	Glyma.10G217700	0.0042549	0.141435	0.625842	0.626993	0.292072
5	36171370	AX-90372668	Glyma.05G171500	0.00426394	0.056484	0.625842	0.626992	0.292191
6	17588112	AX-90381820	Glyma.06G195800	0.00426454	0.070811	0.625842	0.626992	0.292191
13	37790162	AX-90390255	Glyma.13G276400	0.00427822	0.446844	0.625842	0.626991	0.292776
17	12708762	AX-90484668	Glyma.17G152500	0.00428008	0.058272	0.625842	0.626991	0.292776
11	14182602	AX-90489029	Not_genic	0.00428082	0.156461	0.625842	0.626991	0.292776
6	17966038	AX-90518769	Not_genic	0.00428382	0.054703	0.625842	0.626991	0.292776
6	44078066	AX-90490531	Not_genic	0.00429549	0.080391	0.625842	0.62699	0.292894
6	44161302	AX-90348113	Glyma.06G257700	0.00429549	0.080391	0.625842	0.62699	0.292894
14	1105937	AX-90491477	Glyma.14G015300	0.00429826	0.054328	0.625842	0.62699	0.292894
12	5262765	AX-90428907	Glyma.12G071800	0.00430087	0.050804	0.625842	0.62699	0.292894
6	47826006	AX-90327148	Glyma.06G289500	0.00431901	0.060856	0.625842	0.626989	0.293674
15	1436890	AX-90509369	Glyma.15G018800	0.00432076	0.055875	0.625842	0.626989	0.293674
12	38336861	AX-90465279	Glyma.12G223900	0.00433262	0.055875	0.625842	0.626988	0.293674
5	35546060	AX-90512767	Glyma.05G164700	0.00433305	0.078888	0.625842	0.626988	0.293674
5	35546760	AX-90507954	Glyma.05G164700	0.00433305	0.078888	0.625842	0.626988	0.293674
4	14375140	AX-90485174	Not_genic	0.00433725	0.293201	0.625842	0.626988	0.293808
14	1111558	AX-90423135	Glyma.14G015500	0.00434178	0.055079	0.625842	0.626988	0.293964
20	44328431	AX-90346333	Glyma.20G206400	0.0043507	0.154771	0.625842	0.626987	0.294416
6	17290330	AX-90508090	Not_genic	0.00435976	0.08565	0.625842	0.626987	0.294726
2	10856201	AX-90497119	Glyma.02G112000	0.00437607	0.21882	0.625842	0.626986	0.295208
10	28042806	AX-90451654	Not_genic	0.00437716	0.058881	0.625842	0.626986	0.295208
4	14141343	AX-90361043	Not_genic	0.00438714	0.356123	0.625842	0.626985	0.295208
1	52285172	AX-90338177	Glyma.01G187700	0.00439822	0.098047	0.625842	0.626984	0.295208
6	17812012	AX-90521146	Glyma.06G197100	0.0044103	0.085462	0.625842	0.626984	0.295208
11	18097313	AX-90411508	Not_genic	0.00441317	0.162847	0.625842	0.626983	0.295208
10	27185390	AX-90514310	Not_genic	0.004414	0.050571	0.625842	0.626983	0.295208
9	18666730	AX-90462055	Not_genic	0.00443657	0.05592	0.625842	0.626982	0.296417
15	13372192	AX-90435329	Glyma.15G158800	0.00445109	0.064425	0.625842	0.626981	0.297085
11	3080246	AX-90412770	Not_genic	0.00447802	0.051367	0.625842	0.62698	0.29858
12	5642385	AX-90394312	Glyma.12G074700	0.00448049	0.089031	0.625842	0.62698	0.298593
10	45031124	AX-90422644	Glyma.10G218400	0.00448466	0.094666	0.625842	0.626979	0.298707
8	40403205	AX-90472483	Not_genic	0.00448724	0.124718	0.625842	0.626979	0.298707
16	27561868	AX-90435677	Not_genic	0.00450578	0.449286	0.625842	0.626978	0.29937
4	14559019	AX-90501549	Not_genic	0.00450701	0.293201	0.625842	0.626978	0.29937
4	47924064	AX-90397372	Glyma.04G206700	0.00450705	0.260331	0.625842	0.626978	0.29937
19	48256419	AX-90406807	Glyma.19G232400	0.00450806	0.327761	0.625842	0.626978	0.29937
2	44828610	AX-90325699	Glyma.02G262300	0.00454279	0.391247	0.625842	0.626976	0.300902
12	33560249	AX-90489902	Glyma.12G176900	0.00454293	0.058317	0.625842	0.626976	0.300902
7	15078889	AX-90516871	Glyma.07G126400	0.00454767	0.208302	0.625842	0.626976	0.300902
16	4234903	AX-90496686	Glyma.16G044600	0.00455109	0.056724	0.625842	0.626976	0.300902
20	34322320	AX-90373856	Glyma.20G100000	0.00458466	0.414726	0.625842	0.626974	0.302464
12	5574928	AX-90350645	Glyma.12G074300	0.00458683	0.090533	0.625842	0.626974	0.302464
20	37890939	AX-90436059	Glyma.20G139800	0.00459077	0.05278	0.625842	0.626973	0.302573
1	52258523	AX-90517783	Glyma.01G187400	0.00460584	0.21018	0.625842	0.626973	0.30311
19	47397893	AX-90456774	Glyma.19G222000	0.00462049	0.362885	0.625842	0.626972	0.303851
1	52319074	AX-90453761	Not_genic	0.00470819	0.161908	0.625842	0.626967	0.309073
19	44784653	AX-90455284	Glyma.19G190200	0.00472574	0.152893	0.625842	0.626966	0.310071
16	35704184	AX-90364254	Glyma.16G195300	0.00472923	0.051743	0.625842	0.626966	0.310105
9	794171	AX-90349896	Glyma.09G010300	0.00473098	0.059399	0.625842	0.626966	0.310105
12	5569387	AX-90480205	Glyma.12G074200	0.00474031	0.090721	0.625842	0.626965	0.310408
20	35457206	AX-90510573	Not_genic	0.00475803	0.398385	0.625842	0.626964	0.311413
19	47980353	AX-90497395	Glyma.19G228300	0.00477139	0.274606	0.625842	0.626964	0.311549
4	48842125	AX-90425580	Glyma.04G217500	0.00477195	0.053246	0.625842	0.626963	0.311549
12	5649129	AX-90422944	Glyma.12G074800	0.00478394	0.087153	0.625842	0.626963	0.312178
6	17587482	AX-90338446	Glyma.06G195800	0.00480326	0.070248	0.625842	0.626962	0.312973
4	48213142	AX-90341916	Glyma.04G210200	0.00481204	0.195905	0.625842	0.626961	0.313265
1	3545983	AX-90434484	Glyma.01G033900	0.0048125	0.162472	0.625842	0.626961	0.313265
20	44345176	AX-90338869	Not_genic	0.00481643	0.115327	0.625842	0.626961	0.313366
10	45296750	AX-90521438	Glyma.10G221500	0.00483545	0.09692	0.625842	0.62696	0.314137
10	43456954	AX-90453866	Glyma.10G203100	0.00484621	0.082832	0.625842	0.62696	0.314526
4	14351063	AX-90436128	Glyma.04G119300	0.00486199	0.354621	0.625842	0.626959	0.315394
3	5702004	AX-90352611	Glyma.03G044900	0.00487102	0.104808	0.625842	0.626958	0.315472
10	5957215	AX-90326471	Glyma.10G063000	0.00487278	0.055034	0.625842	0.626958	0.315472
10	5958114	AX-90338575	Glyma.10G063000	0.00487278	0.055034	0.625842	0.626958	0.315472
16	27338751	AX-90402769	Glyma.16G124000	0.00487555	0.067055	0.625842	0.626958	0.315496
12	39822151	AX-90515025	Glyma.12G239400	0.0048858	0.137303	0.625842	0.626957	0.316005
3	45187025	AX-90419811	Not_genic	0.00491708	0.207175	0.625842	0.626956	0.317506
3	33505940	AX-90370839	Not_genic	0.00491867	0.465064	0.625842	0.626956	0.317506
9	37851348	AX-90475168	Glyma.09G155400	0.00492893	0.059068	0.625842	0.626955	0.318013
1	52256221	AX-90405190	Glyma.01G187400	0.00493186	0.21018	0.625842	0.626955	0.318046
6	17279629	AX-90355237	Glyma.06G193800	0.00494106	0.088279	0.625842	0.626955	0.318172
6	34112720	AX-90449320	Not_genic	0.00496181	0.317994	0.625842	0.626954	0.319195
11	18445914	AX-90484595	Not_genic	0.00496879	0.163035	0.625842	0.626953	0.319488
9	43683320	AX-90427074	Glyma.09G213100	0.00497538	0.050338	0.625842	0.626953	0.319732
2	41537924	AX-90491042	Not_genic	0.00499167	0.058272	0.625842	0.626952	0.319875
15	8770064	AX-90501650	Glyma.15G111900	0.00499182	0.174305	0.625842	0.626952	0.319875
6	21062020	AX-90462747	Not_genic	0.00500567	0.067806	0.625842	0.626951	0.320441
16	37395362	AX-90460017	Not_genic	0.00500796	0.053576	0.625842	0.626951	0.320441
5	35516487	AX-90440624	Glyma.05G164200	0.00501499	0.079076	0.625842	0.626951	0.320613
11	10924163	AX-90490108	Glyma.11G143100	0.00502954	0.46018	0.625842	0.62695	0.320784
7	9693184	AX-90487391	Not_genic	0.00503038	0.3642	0.625842	0.62695	0.320784
12	5348412	AX-90390655	Glyma.12G072500	0.00506384	0.083208	0.625842	0.626948	0.322016
8	5536360	AX-90488805	Glyma.08G072300	0.00506437	0.056394	0.625842	0.626948	0.322016
4	14347352	AX-90339821	Glyma.04G119300	0.00507004	0.354996	0.625842	0.626948	0.32222
1	52248552	AX-90505301	Not_genic	0.00508279	0.209992	0.625842	0.626947	0.322466
10	28032811	AX-90457837	Not_genic	0.0050837	0.051134	0.625842	0.626947	0.322466
1	45934377	AX-90382049	Not_genic	0.00511849	0.055079	0.625842	0.626946	0.32436
14	1104706	AX-90416204	Glyma.14G015300	0.00515266	0.054891	0.625842	0.626944	0.326054
14	1113123	AX-90405013	Glyma.14G015500	0.00515266	0.054891	0.625842	0.626944	0.326054
1	52253904	AX-90323702	Glyma.01G187400	0.00518626	0.21018	0.625842	0.626942	0.327817
17	12635440	AX-90490806	Glyma.17G151600	0.00518798	0.061044	0.625842	0.626942	0.327817
2	10114161	AX-90499013	Glyma.02G106000	0.00519516	0.170548	0.625842	0.626942	0.328112
10	28395573	AX-90386110	Not_genic	0.00520072	0.051698	0.625842	0.626942	0.328307
11	15981216	AX-90311816	Not_genic	0.0052186	0.161533	0.625842	0.626941	0.3284
1	3570500	AX-90443507	Glyma.01G034200	0.00522167	0.071187	0.625842	0.626941	0.3284
14	5539879	AX-90432063	Glyma.14G067000	0.00524056	0.095417	0.625842	0.62694	0.329085
2	41520427	AX-90521675	Not_genic	0.00524524	0.051322	0.625842	0.626939	0.329196
1	53948589	AX-90322847	Glyma.01G207500	0.00524983	0.210556	0.625842	0.626939	0.329196
3	38091250	AX-90375120	Glyma.03G166300	0.00525309	0.347107	0.625842	0.626939	0.329244
3	1762337	AX-90419835	Glyma.03G017500	0.00525612	0.054658	0.625842	0.626939	0.329277
1	49996429	AX-90441659	Glyma.01G161800	0.00528616	0.050053	0.625842	0.626937	0.330932
9	46268393	AX-90444200	Glyma.09G240200	0.00529977	0.287378	0.625842	0.626937	0.33106
2	4429848	AX-90500784	Glyma.02G048300	0.0053113	0.057986	0.625842	0.626936	0.331074
2	4430012	AX-90441111	Glyma.02G048300	0.0053113	0.057986	0.625842	0.626936	0.331074
11	33802005	AX-90483512	Not_genic	0.00531795	0.05414	0.625842	0.626936	0.331258
15	13294934	AX-90477110	Glyma.15G158500	0.00533151	0.053343	0.625842	0.626935	0.331475
15	13295789	AX-90424215	Glyma.15G158500	0.00533151	0.053343	0.625842	0.626935	0.331475
15	13300786	AX-90421228	Glyma.15G158500	0.00533151	0.053343	0.625842	0.626935	0.331475
15	13303211	AX-90521506	Glyma.15G158500	0.00533151	0.053343	0.625842	0.626935	0.331475
19	46394542	AX-90437806	Glyma.19G209200	0.00534284	0.334335	0.625842	0.626935	0.331857
6	15261735	AX-90311780	Glyma.06G179800	0.00534886	0.075695	0.625842	0.626934	0.331857
19	50035864	AX-90349117	Glyma.19G256300	0.00535025	0.073817	0.625842	0.626934	0.331857
9	5108019	AX-90501724	Glyma.09G056700	0.00539452	0.093539	0.625842	0.626932	0.333206
2	7391756	AX-90427173	Glyma.02G084900	0.00539593	0.051089	0.625842	0.626932	0.333206
1	38165046	AX-90517096	Glyma.01G112500	0.00540239	0.055169	0.625842	0.626932	0.333206
1	38212364	AX-90452853	Not_genic	0.00540239	0.055169	0.625842	0.626932	0.333206
1	38565815	AX-90403830	Not_genic	0.00540239	0.055169	0.625842	0.626932	0.333206
6	2910159	AX-90381715	Glyma.06G038000	0.0054079	0.057047	0.625842	0.626932	0.33339
5	41525586	AX-90490932	Not_genic	0.00541687	0.056251	0.625842	0.626931	0.33363
9	48168774	AX-90316758	Glyma.09G264100	0.00543798	0.059113	0.625842	0.62693	0.334407
6	34428239	AX-90333919	Glyma.06G227200	0.00543964	0.318745	0.625842	0.62693	0.334407
4	44737718	AX-90342506	Not_genic	0.00546159	0.468633	0.625842	0.626929	0.335485
11	11225829	AX-90456398	Glyma.11G145700	0.00546228	0.057986	0.625842	0.626929	0.335485
6	17424502	AX-90307314	Glyma.06G195000	0.00546874	0.070436	0.625842	0.626929	0.335569
6	17398065	AX-90390950	Not_genic	0.00549019	0.08565	0.625842	0.626928	0.335886
5	41555229	AX-90353118	Not_genic	0.00549177	0.056251	0.625842	0.626928	0.335886
6	17874706	AX-90402240	Not_genic	0.00550421	0.086401	0.625842	0.626927	0.336334
11	10929924	AX-90377121	Glyma.11G143200	0.00551106	0.176183	0.625842	0.626927	0.336597
14	48162819	AX-90463139	Glyma.14G216800	0.00551406	0.234598	0.625842	0.626927	0.336623
16	27338693	AX-90313951	Glyma.16G124000	0.00553005	0.055973	0.625842	0.626926	0.337287
2	330753	AX-90488520	Glyma.02G002900	0.00554238	0.271976	0.625842	0.626925	0.337882
17	40580520	AX-90430604	Glyma.17G250900	0.00554547	0.052825	0.625842	0.626925	0.337914
9	37767551	AX-90519463	Glyma.09G154600	0.00555375	0.054282	0.625842	0.626925	0.337949
4	48710271	AX-90427511	Glyma.04G215800	0.00556704	0.308227	0.625842	0.626924	0.338602
20	40058357	AX-90391440	Not_genic	0.00558194	0.46018	0.625842	0.626924	0.339346
10	26633090	AX-90424802	Not_genic	0.00558542	0.05151	0.625842	0.626923	0.339346
14	45617628	AX-90371606	Glyma.14G191500	0.00560951	0.313862	0.625842	0.626922	0.340524
13	41036322	AX-90346447	Glyma.13G315200	0.00568098	0.054846	0.625842	0.626919	0.343153
6	21504319	AX-90350928	Not_genic	0.00568884	0.380917	0.625842	0.626919	0.34347
2	48013484	AX-90372086	Glyma.02G305200	0.0056934	0.072502	0.625842	0.626918	0.343588
16	14777900	AX-90394691	Not_genic	0.00569632	0.057708	0.625842	0.626918	0.343606
15	13379159	AX-90463408	Glyma.15G158900	0.00570746	0.06405	0.625842	0.626918	0.343813
14	1102815	AX-90477899	Glyma.14G015300	0.0057128	0.054703	0.625842	0.626918	0.343813
14	1112409	AX-90443667	Glyma.14G015500	0.0057128	0.054703	0.625842	0.626918	0.343813
7	15081267	AX-90355853	Glyma.07G126400	0.0057597	0.207926	0.625842	0.626916	0.344542
11	18602458	AX-90408169	Not_genic	0.00576799	0.167168	0.625842	0.626915	0.344542
11	18649139	AX-90516911	Not_genic	0.00576799	0.167168	0.625842	0.626915	0.344542
10	27544947	AX-90385545	Not_genic	0.00576941	0.051322	0.625842	0.626915	0.344542
10	27687682	AX-90428832	Not_genic	0.00576941	0.051322	0.625842	0.626915	0.344542
10	27918089	AX-90321106	Not_genic	0.00576941	0.051322	0.625842	0.626915	0.344542
10	28096357	AX-90406432	Not_genic	0.00576941	0.051322	0.625842	0.626915	0.344542
10	28097129	AX-90377939	Not_genic	0.00576941	0.051322	0.625842	0.626915	0.344542
10	28150033	AX-90350809	Not_genic	0.00576941	0.051322	0.625842	0.626915	0.344542
10	28219045	AX-90327750	Not_genic	0.00576941	0.051322	0.625842	0.626915	0.344542
10	29255923	AX-90337736	Glyma.10G116600	0.00576941	0.051322	0.625842	0.626915	0.344542
10	29286034	AX-90477112	Not_genic	0.00576941	0.051322	0.625842	0.626915	0.344542
7	6195012	AX-90474542	Glyma.07G068600	0.00577608	0.076071	0.625842	0.626915	0.344783
5	35885375	AX-90452908	Glyma.05G168300	0.00580276	0.05278	0.625842	0.626914	0.346219
13	10286800	AX-90320542	Not_genic	0.00581296	0.446657	0.625842	0.626913	0.346558
19	49940357	AX-90523730	Glyma.19G254600	0.0058137	0.075131	0.625842	0.626913	0.346558
10	27554391	AX-90520966	Not_genic	0.00582657	0.051698	0.625842	0.626913	0.347168
1	52274172	AX-90404685	Glyma.01G187600	0.00585377	0.209805	0.625842	0.626911	0.348473
20	38277984	AX-90474798	Glyma.20G144300	0.00587804	0.053201	0.625842	0.62691	0.349443
18	1101068	AX-90307813	Glyma.18G015400	0.0058812	0.263336	0.625842	0.62691	0.349474
19	48256227	AX-90324709	Glyma.19G232400	0.00588459	0.327385	0.625842	0.62691	0.349517
19	47450558	AX-90505615	Not_genic	0.00591082	0.275357	0.625842	0.626909	0.350443
6	13878707	AX-90518427	Not_genic	0.00592007	0.05855	0.625842	0.626909	0.350629
15	8757103	AX-90395266	Glyma.15G111700	0.00592197	0.174681	0.625842	0.626908	0.350629
19	50307370	AX-90465645	Glyma.19G259400	0.00594813	0.059775	0.625842	0.626907	0.351862
12	7629156	AX-90499040	Not_genic	0.00595329	0.238355	0.625842	0.626907	0.351935
4	14443525	AX-90494675	Glyma.04G119600	0.00597093	0.354808	0.625842	0.626906	0.352103
20	46998826	AX-90358887	Glyma.20G238100	0.00598625	0.293013	0.625842	0.626906	0.352848
19	46393383	AX-90456722	Glyma.19G209200	0.00600091	0.334523	0.625842	0.626905	0.353396
20	46221345	AX-90398887	Not_genic	0.00600364	0.074756	0.625842	0.626905	0.353398
1	45952816	AX-90448489	Not_genic	0.00601132	0.054703	0.625842	0.626905	0.353629
17	39154102	AX-90431141	Glyma.17G236400	0.00601645	0.09598	0.625842	0.626904	0.353629
6	22113393	AX-90481249	Glyma.06G214900	0.00605225	0.364576	0.625842	0.626903	0.354516
8	46473008	AX-90457779	Glyma.08G351100	0.00612498	0.092224	0.625842	0.6269	0.357186
6	17259888	AX-90334926	Not_genic	0.00613626	0.082645	0.625842	0.626899	0.357527
5	35516365	AX-90468967	Glyma.05G164200	0.00614188	0.079264	0.625842	0.626899	0.357696
18	7229695	AX-90322678	Glyma.18G076300	0.00616557	0.472765	0.625842	0.626898	0.358759
6	16985660	AX-90421276	Glyma.06G192500	0.00617428	0.211683	0.625842	0.626898	0.358948
15	12970156	AX-90478968	Not_genic	0.00618288	0.475958	0.625842	0.626898	0.35929
6	49368350	AX-90375008	Glyma.06G304500	0.00620454	0.287378	0.625842	0.626897	0.360071
19	49947245	AX-90379895	Glyma.19G254700	0.00626443	0.089594	0.625842	0.626894	0.362864
10	46257028	AX-90505812	Glyma.10G233400	0.00626644	0.196281	0.625842	0.626894	0.362864
19	48397472	AX-90482025	Glyma.19G234300	0.00631282	0.350676	0.625842	0.626892	0.364907
15	8755544	AX-90424695	Glyma.15G111700	0.00634669	0.17562	0.625842	0.626891	0.365898
10	46441340	AX-90314302	Glyma.10G235000	0.00634963	0.150639	0.625842	0.626891	0.365898
17	39839761	AX-90512352	Not_genic	0.00635787	0.461307	0.625842	0.62689	0.365937
4	14413474	AX-90366754	Not_genic	0.00636915	0.354621	0.625842	0.62689	0.366233
1	38518507	AX-90324827	Not_genic	0.00637823	0.055733	0.625842	0.62689	0.366595
15	9020360	AX-90491577	Glyma.15G114400	0.00640083	0.144065	0.625842	0.626889	0.366998
19	46395648	AX-90444980	Glyma.19G209200	0.00640849	0.334147	0.625842	0.626888	0.367212
6	18297743	AX-90356217	Not_genic	0.00644707	0.477648	0.625842	0.626887	0.368618
8	11123824	AX-90517730	Glyma.08G146100	0.00644734	0.055357	0.625842	0.626887	0.368618
16	14843365	AX-90515019	Glyma.16G093000	0.00647817	0.102742	0.625842	0.626886	0.369916
16	14846430	AX-90366969	Not_genic	0.00649605	0.101615	0.625842	0.626885	0.370745
10	28043214	AX-90482529	Not_genic	0.00650395	0.051134	0.625842	0.626885	0.370745
10	5260553	AX-90380076	Glyma.10G057600	0.00651138	0.233659	0.625842	0.626884	0.371008
10	26353960	AX-90512173	Not_genic	0.00652544	0.051134	0.625842	0.626884	0.371117
12	5347825	AX-90390881	Glyma.12G072500	0.00653304	0.083208	0.625842	0.626884	0.371117
7	15586680	AX-90378553	Glyma.07G132100	0.00654045	0.08302	0.625842	0.626883	0.371378
13	37769951	AX-90488005	Not_genic	0.00654358	0.365515	0.625842	0.626883	0.371395
8	14622162	AX-90358110	Glyma.08G182300	0.00655531	0.276108	0.625842	0.626883	0.371865
6	14312378	AX-90321767	Glyma.06G171000	0.00655751	0.05456	0.625842	0.626883	0.371865
18	7240387	AX-90405473	Glyma.18G076300	0.00656763	0.472389	0.625842	0.626882	0.372118
15	8759459	AX-90487094	Glyma.15G111700	0.00659158	0.17562	0.625842	0.626881	0.373315
10	27495824	AX-90356864	Glyma.10G113400	0.00660124	0.050947	0.625842	0.626881	0.373579
9	5063671	AX-90415520	Glyma.09G056300	0.00660192	0.098047	0.625842	0.626881	0.373579
2	47996743	AX-90465828	Glyma.02G305000	0.0066131	0.070436	0.625842	0.62688	0.374051
4	39289776	AX-90413998	Glyma.04G159300	0.00662745	0.057288	0.625842	0.62688	0.374681
12	2323892	AX-90493966	Glyma.12G031000	0.00665374	0.343351	0.625842	0.626879	0.374913
4	14581462	AX-90511542	Not_genic	0.00665398	0.292825	0.625842	0.626879	0.374913
6	11757872	AX-90459358	Glyma.06G144400	0.00666106	0.087716	0.625842	0.626879	0.375152
15	7645907	AX-90351624	Glyma.15G098300	0.00666903	0.287002	0.625842	0.626878	0.375399
6	19317278	AX-90378928	Not_genic	0.00667598	0.089594	0.625842	0.626878	0.375399
7	8540439	AX-90519987	Glyma.07G091400	0.00668908	0.050992	0.625842	0.626878	0.375399
2	4440891	AX-90459084	Glyma.02G048400	0.0067047	0.05592	0.625842	0.626877	0.375399
6	34283089	AX-90510096	Not_genic	0.00671015	0.317994	0.625842	0.626877	0.375438
8	14622503	AX-90348574	Glyma.08G182300	0.00671178	0.27592	0.625842	0.626877	0.375438
11	9004017	AX-90462780	Glyma.11G118500	0.00674635	0.265026	0.625842	0.626875	0.377211
18	46530034	AX-90513599	Not_genic	0.00676624	0.125845	0.625842	0.626875	0.378163
6	30573523	AX-90326536	Not_genic	0.00677787	0.317806	0.625842	0.626874	0.378542
6	17563912	AX-90424789	Glyma.06G195700	0.00678201	0.068557	0.625842	0.626874	0.378542
15	11314496	AX-90464048	Glyma.15G139000	0.00678453	0.053764	0.625842	0.626874	0.378542
15	11314834	AX-90343147	Glyma.15G139000	0.00678453	0.053764	0.625842	0.626874	0.378542
6	15265771	AX-90358312	Glyma.06G179900	0.00682955	0.075507	0.625842	0.626872	0.380163
16	37343648	AX-90449201	Glyma.16G216300	0.00683084	0.053764	0.625842	0.626872	0.380163
15	13269450	AX-90517219	Glyma.15G158300	0.00683091	0.115515	0.625842	0.626872	0.380163
10	51019271	AX-90422742	Glyma.10G292300	0.00683931	0.074756	0.625842	0.626872	0.380469
3	4339042	AX-90319487	Glyma.03G036000	0.00686261	0.059542	0.625842	0.626871	0.381281
20	37891662	AX-90477070	Glyma.20G139800	0.00686549	0.052968	0.625842	0.626871	0.381281
19	38723508	AX-90476397	Not_genic	0.00687983	0.057896	0.625842	0.62687	0.381516
14	5482189	AX-90312627	Glyma.14G066500	0.00688131	0.489482	0.625842	0.62687	0.381516
1	49998316	AX-90343313	Glyma.01G161800	0.0068967	0.059865	0.625842	0.62687	0.382208
6	15317407	AX-90409351	Not_genic	0.00693622	0.39444	0.625842	0.626868	0.383573
16	32099190	AX-90365143	Glyma.16G161600	0.00694072	0.054936	0.625842	0.626868	0.383573
6	21967343	AX-90334140	Not_genic	0.00694311	0.383734	0.625842	0.626868	0.383573
15	8765299	AX-90513842	Glyma.15G111800	0.00694354	0.175244	0.625842	0.626868	0.383573
18	49497248	AX-90334420	Not_genic	0.00694756	0.053809	0.625842	0.626868	0.383573
1	52240253	AX-90396916	Glyma.01G187200	0.0069647	0.092036	0.625842	0.626867	0.384152
15	48992780	AX-90340958	Not_genic	0.00696778	0.059256	0.625842	0.626867	0.384152
5	35883556	AX-90489863	Glyma.05G168300	0.00698294	0.05278	0.625842	0.626867	0.384719
5	41505657	AX-90385476	Glyma.05G239300	0.00699467	0.054936	0.625842	0.626866	0.385185
8	9908296	AX-90318251	Glyma.08G128600	0.00699724	0.059587	0.625842	0.626866	0.385185
15	8766588	AX-90486691	Glyma.15G111800	0.00700237	0.175808	0.625842	0.626866	0.385306
10	27461526	AX-90406717	Glyma.10G113100	0.00701435	0.058881	0.625842	0.626866	0.385804
8	10262887	AX-90442376	Glyma.08G133700	0.00702315	0.056296	0.625842	0.626865	0.386126
6	6469643	AX-90402810	Glyma.06G084100	0.00703164	0.128287	0.625842	0.626865	0.386432
4	14624397	AX-90361271	Glyma.04G119700	0.00705232	0.293013	0.625842	0.626864	0.387084
18	1462191	AX-90313258	Glyma.18G019700	0.00705817	0.078137	0.625842	0.626864	0.387243
12	39803504	AX-90359637	Glyma.12G239100	0.00707326	0.14444	0.625842	0.626863	0.387758
3	5010138	AX-90419517	Glyma.03G040000	0.00707345	0.469947	0.625842	0.626863	0.387758
1	45989195	AX-90319375	Not_genic	0.00711846	0.054515	0.625842	0.626862	0.389739
2	3572858	AX-90471161	Glyma.02G038300	0.00713017	0.305597	0.625842	0.626861	0.390214
2	11175808	AX-90453242	Not_genic	0.00713307	0.092975	0.625842	0.626861	0.390214
8	14385358	AX-90328255	Glyma.08G179400	0.00717435	0.083396	0.625842	0.62686	0.392043
1	9694715	AX-90468371	Glyma.01G064600	0.00717544	0.058362	0.625842	0.62686	0.392043
6	19093664	AX-90331390	Glyma.06G203800	0.00718695	0.378663	0.625842	0.626859	0.392191
3	2960812	AX-90501033	Glyma.03G026900	0.00718708	0.056251	0.625842	0.626859	0.392191
13	30722850	AX-90507343	Glyma.13G194000	0.00719652	0.063674	0.625842	0.626859	0.392331
2	11192986	AX-90340870	Glyma.02G115200	0.00720456	0.116454	0.625842	0.626859	0.392331
3	1589292	AX-90519233	Not_genic	0.00721425	0.051134	0.625842	0.626858	0.392696
19	47383938	AX-90486249	Glyma.19G221900	0.0072211	0.363449	0.625842	0.626858	0.392907
18	46198203	AX-90492776	Glyma.18G191400	0.00723264	0.132231	0.625842	0.626858	0.393045
4	14390295	AX-90500017	Not_genic	0.00724071	0.355748	0.625842	0.626857	0.393045
5	4694275	AX-90463485	Not_genic	0.00724156	0.323065	0.625842	0.626857	0.393045
6	13800741	AX-90480439	Not_genic	0.00727416	0.057611	0.625842	0.626856	0.394376
17	39922696	AX-90350804	Glyma.17G243300	0.00727949	0.079639	0.625842	0.626856	0.394453
9	5065362	AX-90411371	Glyma.09G056300	0.00728959	0.098422	0.625842	0.626856	0.394526
12	5917930	AX-90460681	Glyma.12G076800	0.00730303	0.28118	0.625842	0.626855	0.394942
11	18583150	AX-90447885	Not_genic	0.00730352	0.167355	0.625842	0.626855	0.394942
6	17019365	AX-90494284	Glyma.06G192600	0.00731522	0.211683	0.625842	0.626855	0.395088
6	18058160	AX-90372321	Glyma.06G198400	0.00739231	0.056582	0.625842	0.626852	0.39762
14	5562579	AX-90449269	Not_genic	0.00742643	0.099174	0.625842	0.626851	0.398344
9	39257302	AX-90371278	Not_genic	0.00742982	0.099925	0.625842	0.626851	0.398344
8	14311453	AX-90389792	Glyma.08G178700	0.00743845	0.090721	0.625842	0.626851	0.398344
11	9003548	AX-90514746	Glyma.11G118500	0.00744041	0.264463	0.625842	0.626851	0.398344
15	13418573	AX-90451797	Not_genic	0.00744749	0.063298	0.625842	0.62685	0.398344
20	38407016	AX-90322031	Not_genic	0.00745097	0.078137	0.625842	0.62685	0.398344
20	38420045	AX-90358536	Glyma.20G145700	0.00745097	0.078137	0.625842	0.62685	0.398344
20	38421104	AX-90519914	Glyma.20G145700	0.00745097	0.078137	0.625842	0.62685	0.398344
12	5347244	AX-90415967	Glyma.12G072500	0.00745239	0.08302	0.625842	0.62685	0.398344
15	13301009	AX-90304971	Glyma.15G158500	0.00746866	0.052968	0.625842	0.62685	0.398344
14	5549981	AX-90431113	Not_genic	0.00747128	0.097859	0.625842	0.62685	0.398344
7	41828477	AX-90438995	Not_genic	0.0074753	0.428813	0.625842	0.626849	0.398344
1	52324117	AX-90401636	Glyma.01G188200	0.00749112	0.158715	0.625842	0.626849	0.398344
12	38342853	AX-90442990	Glyma.12G224000	0.00749922	0.055312	0.625842	0.626849	0.398344
19	50147616	AX-90431060	Not_genic	0.00750263	0.077198	0.625842	0.626848	0.398344
14	1111648	AX-90346178	Glyma.14G015500	0.00754812	0.055267	0.625842	0.626847	0.399792
9	48173019	AX-90447863	Glyma.09G264100	0.00755834	0.059301	0.625842	0.626847	0.400012
11	9005039	AX-90435852	Glyma.11G118500	0.00757517	0.265214	0.625842	0.626846	0.400584
20	45856406	AX-90439844	Glyma.20G224000	0.00758437	0.200225	0.625842	0.626846	0.400584
18	1219460	AX-90418855	Glyma.18G017000	0.00762816	0.214125	0.625842	0.626844	0.402251
10	27704012	AX-90355440	Not_genic	0.00763424	0.051134	0.625842	0.626844	0.40241
4	47873115	AX-90408488	Glyma.04G206100	0.00763791	0.108941	0.625842	0.626844	0.402443
9	48171011	AX-90507091	Glyma.09G264100	0.00765342	0.05583	0.625842	0.626843	0.403098
10	45955984	AX-90345692	Glyma.10G229400	0.00765791	0.116642	0.625842	0.626843	0.403174
1	3582951	AX-90499991	Glyma.01G034400	0.00767754	0.392186	0.625842	0.626843	0.404046
6	6469024	AX-90462449	Glyma.06G084100	0.00769733	0.129602	0.625842	0.626842	0.404533
2	10121509	AX-90454342	Glyma.02G106100	0.00770141	0.178437	0.625842	0.626842	0.404533
11	9012420	AX-90322195	Glyma.11G118600	0.00770652	0.266341	0.625842	0.626842	0.404533
17	12715605	AX-90456875	Glyma.17G152600	0.00770866	0.053156	0.625842	0.626842	0.404533
4	39821222	AX-90434443	Glyma.04G160700	0.0077536	0.0571	0.625842	0.62684	0.40617
2	48089512	AX-90485543	Glyma.02G306200	0.00775746	0.070999	0.625842	0.62684	0.40617
6	17419095	AX-90464141	Glyma.06G194900	0.00776597	0.067431	0.625842	0.62684	0.406424
10	27505843	AX-90444151	Not_genic	0.00777629	0.051322	0.625842	0.626839	0.406803
20	46258137	AX-90384056	Glyma.20G228000	0.00778443	0.065928	0.625842	0.626839	0.406905
1	38102274	AX-90414585	Glyma.01G112400	0.00779138	0.053343	0.625842	0.626839	0.406945
6	18582637	AX-90315532	Glyma.06G201700	0.0078039	0.056484	0.625842	0.626839	0.407285
8	3683536	AX-90323383	Glyma.08G047100	0.00780783	0.050804	0.625842	0.626838	0.407285
8	3692328	AX-90423793	Glyma.08G047200	0.00780783	0.050804	0.625842	0.626838	0.407285
4	3008113	AX-90360459	Glyma.04G037800	0.00781692	0.088655	0.625842	0.626838	0.407285
20	38421256	AX-90495026	Glyma.20G145700	0.00783494	0.076634	0.625842	0.626838	0.407825
18	49720821	AX-90315918	Glyma.18G210700	0.00783612	0.159654	0.625842	0.626837	0.407825
6	50570624	AX-90405811	Glyma.06G316900	0.00787499	0.481968	0.625842	0.626836	0.408842
6	17020859	AX-90485336	Glyma.06G192600	0.00787958	0.212059	0.625842	0.626836	0.408842
4	14126376	AX-90490334	Not_genic	0.00788582	0.35556	0.625842	0.626836	0.408842
6	17294471	AX-90472037	Not_genic	0.00791354	0.083772	0.625842	0.626835	0.409105
3	45375176	AX-90480359	Glyma.03G259600	0.00794436	0.120962	0.625842	0.626834	0.410254
20	38419450	AX-90503943	Glyma.20G145700	0.00797813	0.078325	0.625842	0.626833	0.411546
3	45366227	AX-90333504	Not_genic	0.00799192	0.13148	0.625842	0.626833	0.412024
7	6195323	AX-90519569	Glyma.07G068600	0.00802919	0.075695	0.625842	0.626831	0.412728
10	27957659	AX-90378531	Not_genic	0.00803244	0.051698	0.625842	0.626831	0.412728
10	28057066	AX-90469689	Glyma.10G113800	0.00803244	0.051698	0.625842	0.626831	0.412728
20	37883642	AX-90475715	Glyma.20G139700	0.00803784	0.052592	0.625842	0.626831	0.412728
20	37885307	AX-90339877	Glyma.20G139700	0.00803784	0.052592	0.625842	0.626831	0.412728
6	4779717	AX-90449344	Glyma.06G063200	0.00803929	0.056582	0.625842	0.626831	0.412728
6	46772586	AX-90497229	Not_genic	0.00804525	0.083584	0.625842	0.626831	0.412728
2	10120562	AX-90392078	Glyma.02G106100	0.00805782	0.178813	0.625842	0.62683	0.412728
7	15082928	AX-90476112	Glyma.07G126400	0.00806592	0.110255	0.625842	0.62683	0.412728
5	35891875	AX-90439624	Glyma.05G168400	0.00807697	0.055222	0.625842	0.62683	0.412728
10	40959567	AX-90325227	Glyma.10G175500	0.0080777	0.106687	0.625842	0.62683	0.412728
5	35886429	AX-90370089	Glyma.05G168300	0.00809452	0.053156	0.625842	0.626829	0.412728
6	17219207	AX-90446644	Not_genic	0.00809965	0.057611	0.625842	0.626829	0.412728
10	27182391	AX-90421607	Not_genic	0.00814116	0.051134	0.625842	0.626828	0.413402
10	27339644	AX-90307772	Not_genic	0.00814116	0.051134	0.625842	0.626828	0.413402
10	27462663	AX-90498541	Glyma.10G113100	0.00814116	0.051134	0.625842	0.626828	0.413402
10	27480042	AX-90312573	Not_genic	0.00814116	0.051134	0.625842	0.626828	0.413402
10	28326807	AX-90411647	Not_genic	0.00814116	0.051134	0.625842	0.626828	0.413402
10	28678652	AX-90444639	Not_genic	0.00814116	0.051134	0.625842	0.626828	0.413402
19	48204814	AX-90482827	Glyma.19G231400	0.00816767	0.315928	0.625842	0.626827	0.413791
10	26697616	AX-90461011	Not_genic	0.00818189	0.051322	0.625842	0.626827	0.414352
16	7931916	AX-90356342	Glyma.16G077300	0.00818881	0.090721	0.625842	0.626826	0.414543
1	38470368	AX-90465892	Not_genic	0.0082106	0.053156	0.625842	0.626826	0.415326
17	41275912	AX-90323576	Glyma.17G258600	0.00821841	0.059113	0.625842	0.626825	0.415562
20	37891485	AX-90465195	Glyma.20G139800	0.00823123	0.051841	0.625842	0.626825	0.415895
13	40850162	AX-90341038	Glyma.13G313000	0.00823133	0.074568	0.625842	0.626825	0.415895
1	24835107	AX-90504687	Glyma.01G084500	0.0082402	0.056912	0.625842	0.626825	0.416184
3	36057083	AX-90397760	Glyma.03G145200	0.0082523	0.266153	0.625842	0.626824	0.416635
16	14842631	AX-90341083	Not_genic	0.00826391	0.102554	0.625842	0.626824	0.41676
10	44301099	AX-90514374	Glyma.10G210700	0.00826415	0.055409	0.625842	0.626824	0.41676
18	56318333	AX-90432917	Glyma.18G282300	0.00826427	0.262772	0.625842	0.626824	0.41676
6	23362772	AX-90397884	Not_genic	0.00827013	0.055079	0.625842	0.626824	0.416833
12	5938754	AX-90405097	Glyma.12G076900	0.00829252	0.281743	0.625842	0.626823	0.417545
18	1096233	AX-90392735	Not_genic	0.00831584	0.25864	0.625842	0.626822	0.418091
6	21872171	AX-90487338	Not_genic	0.00831615	0.384485	0.625842	0.626822	0.418091
10	27063667	AX-90334650	Not_genic	0.00834983	0.050571	0.625842	0.626821	0.419308
4	49871052	AX-90498200	Glyma.04G229700	0.00835965	0.05278	0.625842	0.626821	0.41948
3	1842018	AX-90330401	Glyma.03G018400	0.00836615	0.104621	0.625842	0.626821	0.419646
6	48019540	AX-90450125	Glyma.06G291300	0.00839071	0.239669	0.625842	0.62682	0.420558
18	44539944	AX-90358926	Not_genic	0.00839801	0.10293	0.625842	0.62682	0.420749
2	12027331	AX-90386829	Not_genic	0.00840091	0.139932	0.625842	0.62682	0.420749
11	8512314	AX-90464898	Glyma.11G111600	0.00840929	0.056296	0.625842	0.62682	0.421008
13	34560564	AX-90338315	Glyma.13G234900	0.00841644	0.317806	0.625842	0.626819	0.421112
3	45211072	AX-90335647	Glyma.03G257600	0.0084525	0.206799	0.625842	0.626818	0.421112
10	27531994	AX-90305880	Not_genic	0.00845955	0.050947	0.625842	0.626818	0.421112
10	29166725	AX-90369140	Not_genic	0.0084604	0.051698	0.625842	0.626818	0.421112
1	45966910	AX-90341885	Not_genic	0.00847446	0.055267	0.625842	0.626818	0.421112
10	26277142	AX-90309888	Not_genic	0.00848376	0.051134	0.625842	0.626817	0.421112
10	26565420	AX-90348800	Glyma.10G111800	0.00848376	0.051134	0.625842	0.626817	0.421112
10	26580883	AX-90467342	Glyma.10G111800	0.00848376	0.051134	0.625842	0.626817	0.421112
10	27118064	AX-90325026	Not_genic	0.00848376	0.051134	0.625842	0.626817	0.421112
10	27226044	AX-90470268	Glyma.10G112500	0.00848376	0.051134	0.625842	0.626817	0.421112
10	27268327	AX-90458825	Not_genic	0.00848376	0.051134	0.625842	0.626817	0.421112
10	27572818	AX-90307524	Not_genic	0.00848376	0.051134	0.625842	0.626817	0.421112
10	27716033	AX-90489819	Glyma.10G113600	0.00848376	0.051134	0.625842	0.626817	0.421112
10	27761830	AX-90326765	Not_genic	0.00848376	0.051134	0.625842	0.626817	0.421112
10	27773318	AX-90391265	Not_genic	0.00848376	0.051134	0.625842	0.626817	0.421112
10	29255239	AX-90320046	Glyma.10G116600	0.00848376	0.051134	0.625842	0.626817	0.421112
10	29264204	AX-90400113	Not_genic	0.00848376	0.051134	0.625842	0.626817	0.421112
10	29304493	AX-90445045	Not_genic	0.00848376	0.051134	0.625842	0.626817	0.421112
10	29478649	AX-90332320	Glyma.10G117200	0.00848376	0.051134	0.625842	0.626817	0.421112
11	2800056	AX-90331253	Glyma.11G039300	0.00849232	0.264087	0.625842	0.626817	0.421301
4	3309261	AX-90342096	Glyma.04G041300	0.00849516	0.261833	0.625842	0.626817	0.421301
8	11090246	AX-90397269	Not_genic	0.00850883	0.05982	0.625842	0.626817	0.421546
11	9008630	AX-90460572	Glyma.11G118600	0.00854919	0.264275	0.625842	0.626816	0.422865
9	3526770	AX-90516065	Not_genic	0.00855947	0.056439	0.625842	0.626815	0.423136
19	47820767	AX-90486069	Glyma.19G226400	0.00856761	0.200977	0.625842	0.626815	0.423299
10	27149551	AX-90325874	Not_genic	0.00859426	0.050571	0.625842	0.626814	0.424297
9	6551732	AX-90474383	Glyma.09G066700	0.0086106	0.092224	0.625842	0.626814	0.424944
12	39830985	AX-90338525	Glyma.12G239500	0.00861679	0.203794	0.625842	0.626814	0.425091
12	32057571	AX-90366375	Not_genic	0.0086333	0.447032	0.625842	0.626813	0.425688
11	5326932	AX-90518854	Glyma.11G071400	0.008644	0.050008	0.625842	0.626813	0.425698
3	38092264	AX-90328106	Glyma.03G166300	0.00864852	0.398573	0.625842	0.626813	0.425698
10	45153160	AX-90444765	Glyma.10G220000	0.00867154	0.05592	0.625842	0.626812	0.426194
3	1598745	AX-90448591	Not_genic	0.00867729	0.39444	0.625842	0.626812	0.426221
10	26186612	AX-90391996	Not_genic	0.00867856	0.050947	0.625842	0.626812	0.426221
6	19184228	AX-90331816	Not_genic	0.00868585	0.263711	0.625842	0.626812	0.42642
16	31861026	AX-90498549	Glyma.16G158300	0.00871849	0.058227	0.625842	0.626811	0.427385
10	4833274	AX-90314777	Not_genic	0.00873467	0.172051	0.625842	0.62681	0.427879
12	5497783	AX-90332886	Glyma.12G073700	0.00873507	0.073817	0.625842	0.62681	0.427879
12	5576503	AX-90502794	Glyma.12G074300	0.00874473	0.090158	0.625842	0.62681	0.428179
14	7040353	AX-90462524	Not_genic	0.00877097	0.123967	0.625842	0.626809	0.428841
2	15259884	AX-90455181	Glyma.02G147800	0.008771	0.209053	0.625842	0.626809	0.428841
7	15616800	AX-90343195	Glyma.07G132300	0.00881955	0.059677	0.625842	0.626808	0.430415
6	17250981	AX-90317855	Not_genic	0.00889227	0.069121	0.625842	0.626806	0.433001
6	20277073	AX-90363192	Not_genic	0.00890687	0.059587	0.625842	0.626805	0.433551
10	28287519	AX-90446779	Not_genic	0.0089202	0.05151	0.625842	0.626805	0.433879
13	34561010	AX-90525180	Glyma.13G234900	0.0089434	0.317994	0.625842	0.626804	0.434686
13	34564473	AX-90387436	Glyma.13G235000	0.0089434	0.317994	0.625842	0.626804	0.434686
3	34936513	AX-90305905	Glyma.03G134200	0.00898725	0.05118	0.625842	0.626803	0.435691
10	28038564	AX-90507727	Not_genic	0.00900836	0.050947	0.625842	0.626802	0.4363
10	44302909	AX-90388412	Glyma.10G210800	0.00900974	0.055785	0.625842	0.626802	0.4363
9	29279702	AX-90372908	Glyma.09G121900	0.00901672	0.110631	0.625842	0.626802	0.436477
13	32487752	AX-90332612	Not_genic	0.00902426	0.220135	0.625842	0.626802	0.436682
17	12529716	AX-90356641	Not_genic	0.00903722	0.054282	0.625842	0.626802	0.437148
14	48091654	AX-90419567	Not_genic	0.00905837	0.058505	0.625842	0.626801	0.437647
20	37884677	AX-90493450	Glyma.20G139700	0.00906714	0.054095	0.625842	0.626801	0.437647
7	6220273	AX-90316134	Glyma.07G068800	0.009117	0.082457	0.625842	0.626799	0.437647
14	48171154	AX-90515763	Glyma.14G216900	0.00915919	0.374155	0.625842	0.626798	0.437647
6	49552884	AX-90371470	Glyma.06G306700	0.00917877	0.407025	0.625842	0.626798	0.437647
11	5273617	AX-90465631	Not_genic	0.00929122	0.280428	0.625842	0.626795	0.440054
4	14466118	AX-90361614	Not_genic	0.00930292	0.293201	0.625842	0.626794	0.440307
3	38098160	AX-90462080	Glyma.03G166400	0.00930326	0.398197	0.625842	0.626794	0.440307
2	48179286	AX-90416355	Not_genic	0.00931877	0.086213	0.625842	0.626794	0.440399
10	27518449	AX-90445322	Glyma.10G113500	0.00933511	0.050947	0.625842	0.626793	0.440399
20	33829567	AX-90326654	Glyma.20G095200	0.00933521	0.151953	0.625842	0.626793	0.440399
8	9958064	AX-90382546	Glyma.08G129300	0.00934191	0.055079	0.625842	0.626793	0.440399
5	41552885	AX-90469422	Not_genic	0.00936877	0.055312	0.625842	0.626792	0.440399
12	5269221	AX-90368845	Glyma.12G071900	0.00937978	0.051367	0.625842	0.626792	0.440399
17	12716310	AX-90353279	Glyma.17G152600	0.00939226	0.05278	0.625842	0.626792	0.440399
11	11160950	AX-90519519	Glyma.11G145200	0.00941966	0.170361	0.625842	0.626791	0.440399
17	12563917	AX-90429679	Not_genic	0.00941994	0.252442	0.625842	0.626791	0.440399
9	44079852	AX-90342334	Glyma.09G217700	0.0094254	0.07701	0.625842	0.626791	0.440399
11	2799774	AX-90314065	Glyma.11G039300	0.00943466	0.264463	0.625842	0.626791	0.440399
20	482799	AX-90443918	Glyma.20G005000	0.00945563	0.191773	0.625842	0.62679	0.440399
9	3607863	AX-90383282	Glyma.09G042300	0.00945567	0.054185	0.625842	0.62679	0.440399
20	44329455	AX-90330436	Glyma.20G206400	0.00946017	0.190458	0.625842	0.62679	0.440399
5	41619628	AX-90359120	Glyma.05G241300	0.00946818	0.056251	0.625842	0.62679	0.440399
11	7994204	AX-90475735	Not_genic	0.00949486	0.096544	0.625842	0.626789	0.440399
6	21553261	AX-90354541	Glyma.06G213300	0.00951147	0.381668	0.625842	0.626789	0.440399
20	10324599	AX-90321059	Not_genic	0.00951226	0.052404	0.625842	0.626789	0.440399
12	5576080	AX-90441444	Glyma.12G074300	0.00951271	0.090346	0.625842	0.626789	0.440399
6	47111696	AX-90507297	Not_genic	0.00952095	0.055034	0.625842	0.626788	0.440399
2	1559225	AX-90517529	Glyma.02G017600	0.00954019	0.204358	0.625842	0.626788	0.440399
6	15642382	AX-90511618	Not_genic	0.00955249	0.105935	0.625842	0.626788	0.440399
16	14839679	AX-90517238	Not_genic	0.00955999	0.10293	0.625842	0.626787	0.440399
17	12716094	AX-90356325	Glyma.17G152600	0.00956619	0.05278	0.625842	0.626787	0.440399
17	12731969	AX-90417390	Not_genic	0.00956619	0.05278	0.625842	0.626787	0.440399
17	41283408	AX-90356671	Glyma.17G258700	0.00959053	0.058738	0.625842	0.626787	0.441129
6	13796843	AX-90343831	Not_genic	0.00959544	0.057423	0.625842	0.626786	0.441129
6	13802187	AX-90509812	Not_genic	0.00959544	0.057423	0.625842	0.626786	0.441129
18	44558054	AX-90477493	Not_genic	0.00960976	0.103306	0.625842	0.626786	0.441633
3	42501987	AX-90341196	Not_genic	0.00961418	0.074568	0.625842	0.626786	0.441682
1	54306138	AX-90328575	Glyma.01G211700	0.00962592	0.218445	0.625842	0.626786	0.442067
9	38241896	AX-90525103	Not_genic	0.00963597	0.055687	0.625842	0.626785	0.442374
11	9104824	AX-90321619	Not_genic	0.00964154	0.249624	0.625842	0.626785	0.442475
10	45598209	AX-90339834	Glyma.10G225300	0.00966996	0.066679	0.625842	0.626784	0.443196
10	45599490	AX-90321183	Glyma.10G225300	0.00966996	0.066679	0.625842	0.626784	0.443196
17	12432774	AX-90521182	Glyma.17G149900	0.0096839	0.088843	0.625842	0.626784	0.443492
6	15644000	AX-90441824	Not_genic	0.00968957	0.106123	0.625842	0.626784	0.443515
2	14214956	AX-90505017	Glyma.02G137400	0.0097011	0.423554	0.625842	0.626784	0.443515
17	13024186	AX-90507486	Glyma.17G154400	0.00970777	0.157776	0.625842	0.626784	0.443515
9	44883121	AX-90447016	Not_genic	0.00971473	0.059256	0.625842	0.626783	0.443515
8	9831124	AX-90369063	Glyma.08G127600	0.00975872	0.058174	0.625842	0.626782	0.445192
6	21534411	AX-90475533	Not_genic	0.00977115	0.380729	0.625842	0.626782	0.445192
10	45295453	AX-90333354	Glyma.10G221500	0.00977296	0.097859	0.625842	0.626782	0.445192
10	26862666	AX-90458248	Not_genic	0.00977515	0.05151	0.625842	0.626782	0.445192
12	5356487	AX-90342903	Glyma.12G072600	0.0097941	0.084335	0.625842	0.626781	0.445901
16	3371079	AX-90467219	Glyma.16G035500	0.00980425	0.221074	0.625842	0.626781	0.446054
2	14295682	AX-90423827	Not_genic	0.00984271	0.26296	0.625842	0.62678	0.447495
16	32310378	AX-90447983	Glyma.16G164200	0.00985003	0.179752	0.625842	0.62678	0.447544
9	7484140	AX-90326546	Glyma.09G072200	0.00985688	0.259391	0.625842	0.62678	0.447544
14	46026631	AX-90503033	Glyma.14G195100	0.00986341	0.094102	0.625842	0.62678	0.447544
10	27467304	AX-90398110	Glyma.10G113100	0.00989088	0.051886	0.625842	0.626779	0.448285
18	55648077	AX-90435470	Glyma.18G273700	0.0098941	0.130353	0.625842	0.626779	0.448285
9	38097607	AX-90413576	Glyma.09G157700	0.00989416	0.056814	0.625842	0.626779	0.448285
2	14286530	AX-90476062	Glyma.02G138000	0.00991576	0.266905	0.625842	0.626778	0.448825
8	35687708	AX-90490944	Not_genic	0.00991774	0.15308	0.625842	0.626778	0.448825
20	643859	AX-90457280	Not_genic	0.00992377	0.06311	0.625842	0.626778	0.448825
18	51892349	AX-90405055	Glyma.18G230100	0.00992524	0.203231	0.625842	0.626778	0.448825
3	45199699	AX-90518931	Glyma.03G257500	0.00993838	0.196844	0.625842	0.626778	0.449012
2	14165316	AX-90416349	Glyma.02G137000	0.00993873	0.051134	0.625842	0.626778	0.449012
4	48209500	AX-90476090	Glyma.04G210000	0.00994239	0.190083	0.625842	0.626778	0.449012
13	29998396	AX-90481552	Glyma.13G186300	0.00994432	0.099549	0.625842	0.626777	0.449012
20	36484208	AX-90353370	Not_genic	0.00995485	0.328325	0.625842	0.626777	0.449035
14	1094639	AX-90409073	Glyma.14G015200	0.00995543	0.05583	0.625842	0.626777	0.449035
6	13826823	AX-90412688	Not_genic	0.00996349	0.057799	0.625842	0.626777	0.449035
6	20244925	AX-90515046	Not_genic	0.00997978	0.059211	0.625842	0.626777	0.449035
1	45969588	AX-90433249	Not_genic	0.00998234	0.054891	0.625842	0.626777	0.449035
4	50809572	AX-90443068	Glyma.04G239600	0.00999872	0.068933	0.625842	0.626776	0.449332
11	9012696	AX-90504786	Glyma.11G118600	0.0100551	0.264275	0.625842	0.626775	0.451418
17	13595868	AX-90506290	Glyma.17G158300	0.0100562	0.175808	0.625842	0.626775	0.451418
4	50852316	AX-90324115	Glyma.04G240100	0.0100598	0.066116	0.625842	0.626775	0.451418
12	5668460	AX-90428385	Not_genic	0.0100603	0.089031	0.625842	0.626775	0.451418
1	3589036	AX-90472294	Glyma.01G034600	0.0100628	0.413411	0.625842	0.626774	0.451418
11	7961848	AX-90467470	Glyma.11G104900	0.0101183	0.059023	0.625842	0.626773	0.452168
1	54301719	AX-90477248	Not_genic	0.0101228	0.218633	0.625842	0.626773	0.452168
6	21646119	AX-90484482	Not_genic	0.0101233	0.382419	0.625842	0.626773	0.452168
10	26671077	AX-90330548	Not_genic	0.0101245	0.050759	0.625842	0.626773	0.452168
5	36635753	AX-90490718	Glyma.05G178100	0.010131	0.05719	0.625842	0.626773	0.452168
18	1384889	AX-90365517	Not_genic	0.0101347	0.073253	0.625842	0.626773	0.452168
6	7271291	AX-90439403	Glyma.06G092100	0.0101701	0.139181	0.625842	0.626772	0.452644
9	9643077	AX-90453126	Glyma.09G082000	0.0101882	0.473704	0.625842	0.626771	0.452644
14	5557140	AX-90482905	Not_genic	0.0101897	0.099361	0.625842	0.626771	0.452644
12	39767600	AX-90512935	Not_genic	0.010193	0.211683	0.625842	0.626771	0.452644
15	15384767	AX-90495804	Not_genic	0.0101984	0.05151	0.625842	0.626771	0.452644
18	1199211	AX-90310709	Glyma.18G016800	0.0102037	0.184636	0.625842	0.626771	0.452644
17	13599594	AX-90395418	Glyma.17G158300	0.0102049	0.175056	0.625842	0.626771	0.452644
1	55776049	AX-90524810	Glyma.01G230200	0.0102073	0.182757	0.625842	0.626771	0.452644
4	48292178	AX-90461031	Not_genic	0.0102232	0.368144	0.625842	0.626771	0.452906
11	11160634	AX-90503357	Glyma.11G145200	0.0102377	0.171112	0.625842	0.62677	0.453293
5	41307745	AX-90503751	Glyma.05G236700	0.0102423	0.221262	0.625842	0.62677	0.453293
14	43667707	AX-90465050	Glyma.14G177200	0.0102614	0.302592	0.625842	0.62677	0.453878
6	34428193	AX-90450914	Glyma.06G227200	0.0102624	0.317618	0.625842	0.62677	0.453878
20	47014677	AX-90456009	Glyma.20G238400	0.0103027	0.358753	0.625842	0.626769	0.455352
2	15260093	AX-90490329	Glyma.02G147800	0.0103096	0.199474	0.625842	0.626768	0.455506
6	17626855	AX-90424206	Glyma.06G196400	0.0103257	0.068933	0.625842	0.626768	0.455863
9	37630204	AX-90351679	Not_genic	0.0103309	0.057611	0.625842	0.626768	0.455863
9	5074534	AX-90347744	Not_genic	0.0103316	0.098234	0.625842	0.626768	0.455863
19	49946441	AX-90381873	Glyma.19G254700	0.010338	0.071938	0.625842	0.626768	0.455928
5	41310568	AX-90438057	Glyma.05G236700	0.0103421	0.222389	0.625842	0.626768	0.455928
20	44330379	AX-90376950	Glyma.20G206400	0.0103437	0.19027	0.625842	0.626768	0.455928
17	5026987	AX-90441743	Not_genic	0.010388	0.057145	0.625842	0.626767	0.457127
10	46582279	AX-90465488	Glyma.10G237000	0.010393	0.252442	0.625842	0.626766	0.457196
18	4786584	AX-90453166	Glyma.18G055100	0.0104111	0.053343	0.625842	0.626766	0.457685
6	13877724	AX-90404245	Glyma.06G166600	0.0104255	0.057986	0.625842	0.626766	0.458014
6	13885421	AX-90512038	Glyma.06G166700	0.0104255	0.057986	0.625842	0.626766	0.458014
10	28627512	AX-90514391	Not_genic	0.0104402	0.051322	0.625842	0.626765	0.458198
18	55495751	AX-90479613	Glyma.18G271900	0.0104562	0.401202	0.625842	0.626765	0.458748
16	1985482	AX-90441603	Not_genic	0.010467	0.139557	0.625842	0.626765	0.458891
9	7465186	AX-90465251	Glyma.09G072100	0.010487	0.263148	0.625842	0.626764	0.459223
5	35259199	AX-90362591	Glyma.05G160800	0.0104889	0.093163	0.625842	0.626764	0.459223
15	13005924	AX-90509451	Glyma.15G155600	0.0104983	0.421675	0.625842	0.626764	0.459223
7	8054006	AX-90366504	Glyma.07G087000	0.0104984	0.081142	0.625842	0.626764	0.459223
16	31464852	AX-90328204	Glyma.16G154200	0.0105711	0.085274	0.625842	0.626762	0.4614
16	31469020	AX-90492967	Glyma.16G154200	0.0105711	0.085274	0.625842	0.626762	0.4614
5	1609151	AX-90505839	Not_genic	0.0105859	0.197596	0.625842	0.626762	0.461622
10	28156854	AX-90451171	Not_genic	0.0105883	0.050571	0.625842	0.626762	0.461622
20	494751	AX-90332724	Glyma.20G005200	0.0106062	0.184636	0.625842	0.626761	0.462012
7	6214930	AX-90506420	Glyma.07G068800	0.0106083	0.075319	0.625842	0.626761	0.462012
13	41288552	AX-90357492	Not_genic	0.0106089	0.077949	0.625842	0.626761	0.462012
1	9685847	AX-90473143	Not_genic	0.0106113	0.05855	0.625842	0.626761	0.462012
6	15564287	AX-90447205	Not_genic	0.0106202	0.103869	0.625842	0.626761	0.46209
8	14295409	AX-90407692	Glyma.08G178400	0.0106532	0.093914	0.625842	0.62676	0.462891
6	11751971	AX-90453213	Glyma.06G144300	0.0106543	0.089219	0.625842	0.62676	0.462891
5	33347420	AX-90488686	Not_genic	0.0106561	0.055034	0.625842	0.62676	0.462891
1	38488446	AX-90369934	Not_genic	0.010661	0.053719	0.625842	0.62676	0.462949
14	43598456	AX-90336659	Not_genic	0.0106951	0.269159	0.625842	0.626759	0.463818
11	2799623	AX-90489456	Glyma.11G039300	0.0107314	0.264275	0.625842	0.626758	0.464782
3	36074821	AX-90339057	Glyma.03G145400	0.010748	0.266905	0.625842	0.626758	0.465115
14	48196230	AX-90429620	Not_genic	0.0107497	0.222765	0.625842	0.626758	0.465115
10	26169162	AX-90489073	Not_genic	0.0107552	0.050759	0.625842	0.626758	0.465173
6	47112856	AX-90476151	Glyma.06G283100	0.0107724	0.054846	0.625842	0.626757	0.465569
5	41410379	AX-90330303	Glyma.05G237800	0.0107871	0.255259	0.625842	0.626757	0.465812
10	5572077	AX-90467905	Not_genic	0.0108205	0.247558	0.625842	0.626756	0.466761
8	11093040	AX-90315862	Glyma.08G145900	0.0108232	0.059113	0.625842	0.626756	0.466761
5	3574629	AX-90378230	Not_genic	0.0108361	0.12453	0.625842	0.626756	0.466878
10	26546959	AX-90444822	Not_genic	0.0108366	0.051134	0.625842	0.626756	0.466878
4	48709955	AX-90475656	Glyma.04G215800	0.0108406	0.307288	0.625842	0.626756	0.466898
12	5544103	AX-90351444	Glyma.12G074100	0.0108512	0.072878	0.625842	0.626756	0.467202
5	41521134	AX-90314669	Not_genic	0.0108554	0.057002	0.625842	0.626755	0.467208
1	9323383	AX-90457968	Not_genic	0.010862	0.05855	0.625842	0.626755	0.467208
4	38569133	AX-90471082	Glyma.04G158400	0.0108722	0.058415	0.625842	0.626755	0.467342
6	17162401	AX-90362795	Glyma.06G193400	0.0108737	0.057611	0.625842	0.626755	0.467342
10	27055921	AX-90384104	Not_genic	0.0108848	0.050571	0.625842	0.626755	0.467577
15	13356412	AX-90409207	Not_genic	0.0109008	0.437829	0.625842	0.626754	0.468035
16	30920573	AX-90325369	Glyma.16G148600	0.0109156	0.062735	0.625842	0.626754	0.468358
9	6986730	AX-90470853	Glyma.09G068800	0.0109626	0.074944	0.625842	0.626753	0.469288
3	10077651	AX-90380632	Not_genic	0.0109688	0.091285	0.625842	0.626753	0.469288
9	975750	AX-90342558	Glyma.09G012700	0.0109696	0.056063	0.625842	0.626753	0.469288
17	12538851	AX-90386101	Not_genic	0.0109727	0.404207	0.625842	0.626753	0.469288
18	44273970	AX-90469170	Glyma.18G183600	0.0110023	0.088279	0.625842	0.626752	0.470169
10	27715661	AX-90470305	Glyma.10G113600	0.0110651	0.185011	0.625842	0.626751	0.472008
3	1631554	AX-90334530	Glyma.03G016600	0.0110665	0.050714	0.625842	0.626751	0.472008
6	6789045	AX-90350294	Glyma.06G087800	0.0110668	0.056672	0.625842	0.626751	0.472008
15	13416226	AX-90421416	Not_genic	0.0111041	0.064425	0.625842	0.62675	0.472893
18	56620315	AX-90460446	Glyma.18G286000	0.0111162	0.342412	0.625842	0.62675	0.473017
13	29930944	AX-90400652	Glyma.13G185300	0.0111228	0.052029	0.625842	0.626749	0.473017
1	54383769	AX-90434180	Glyma.01G212300	0.0111313	0.219384	0.625842	0.626749	0.47312
15	4942449	AX-90445513	Glyma.15G064900	0.0111325	0.154395	0.625842	0.626749	0.47312
10	43043494	AX-90402336	Not_genic	0.0111662	0.100113	0.625842	0.626748	0.474249
13	42880886	AX-90399813	Not_genic	0.0111709	0.397446	0.625842	0.626748	0.474296
14	4189909	AX-90331970	Glyma.14G053000	0.0111775	0.057002	0.625842	0.626748	0.474423
1	51884258	AX-90477561	Glyma.01G183600	0.0111832	0.157776	0.625842	0.626748	0.474509
12	37055838	AX-90468202	Glyma.12G211700	0.0112022	0.055733	0.625842	0.626748	0.475163
12	39860991	AX-90423755	Glyma.12G239800	0.0112163	0.055455	0.625842	0.626747	0.475419
6	6543424	AX-90464083	Glyma.06G085200	0.0112191	0.07269	0.625842	0.626747	0.475419
6	6544621	AX-90373711	Glyma.06G085200	0.0112191	0.07269	0.625842	0.626747	0.475419
8	9701606	AX-90361149	Glyma.08G126000	0.0112302	0.312923	0.625842	0.626747	0.475737
15	11291099	AX-90314259	Glyma.15G138700	0.0112469	0.053576	0.625842	0.626747	0.476173
1	54383831	AX-90310364	Glyma.01G212300	0.0112477	0.219196	0.625842	0.626747	0.476173
4	3003499	AX-90433814	Glyma.04G037700	0.0112817	0.088279	0.625842	0.626746	0.477459
10	46441712	AX-90462458	Glyma.10G235000	0.0112947	0.146506	0.625842	0.626746	0.477725
11	18580240	AX-90422175	Not_genic	0.0112952	0.168858	0.625842	0.626746	0.477725
19	48405327	AX-90416714	Glyma.19G234400	0.0113025	0.382795	0.625842	0.626745	0.477748
11	32697115	AX-90409599	Not_genic	0.0113041	0.213373	0.625842	0.626745	0.477748
19	46975535	AX-90502024	Glyma.19G216900	0.0113465	0.257137	0.625842	0.626744	0.479231
10	28569752	AX-90375597	Not_genic	0.0113542	0.051134	0.625842	0.626744	0.479231
18	7191875	AX-90309776	Not_genic	0.0113563	0.388805	0.625842	0.626744	0.479231
11	18384224	AX-90494903	Not_genic	0.0113671	0.16698	0.625842	0.626744	0.47953
3	2000712	AX-90479322	Glyma.03G019500	0.0113849	0.226334	0.625842	0.626744	0.48007
16	1578314	AX-90488909	Glyma.16G017700	0.0114043	0.088655	0.625842	0.626743	0.480237
16	29090202	AX-90488742	Glyma.16G134100	0.0114054	0.055545	0.625842	0.626743	0.480237
11	9024604	AX-90397902	Glyma.11G118800	0.0114203	0.265965	0.625842	0.626743	0.480237
15	11291345	AX-90342932	Glyma.15G138700	0.011428	0.053576	0.625842	0.626743	0.480406
18	54593584	AX-90364447	Glyma.18G259900	0.0114828	0.202292	0.625842	0.626741	0.481711
7	3422093	AX-90424585	Glyma.07G041200	0.0114878	0.055222	0.625842	0.626741	0.481711
15	8745593	AX-90331578	Glyma.15G111600	0.0114949	0.083208	0.625842	0.626741	0.481711
19	44786692	AX-90439054	Glyma.19G190200	0.0115033	0.396319	0.625842	0.626741	0.481711
16	7930513	AX-90331595	Glyma.16G077300	0.011531	0.073629	0.625842	0.62674	0.481711
6	17023077	AX-90379863	Glyma.06G192600	0.0115388	0.209805	0.625842	0.62674	0.481711
10	40921670	AX-90460230	Glyma.10G175300	0.0115419	0.107626	0.625842	0.62674	0.481711
8	9931603	AX-90482323	Glyma.08G128900	0.0115447	0.050992	0.625842	0.62674	0.481711
18	46176475	AX-90504306	Not_genic	0.011563	0.132419	0.625842	0.62674	0.481711
5	35884663	AX-90407688	Glyma.05G168300	0.0115969	0.05278	0.625842	0.626739	0.482269
18	49681138	AX-90340085	Not_genic	0.0116063	0.203418	0.625842	0.626739	0.482382
17	38807749	AX-90420130	Glyma.17G232700	0.0116069	0.252254	0.625842	0.626739	0.482382
8	14358875	AX-90346038	Glyma.08G179100	0.0116335	0.090721	0.625842	0.626738	0.483315
10	44500692	AX-90443033	Not_genic	0.0116449	0.482344	0.625842	0.626738	0.483315
10	25945197	AX-90445012	Not_genic	0.0116466	0.068182	0.625842	0.626738	0.483315
11	2801209	AX-90376820	Glyma.11G039300	0.0116576	0.264463	0.625842	0.626738	0.483315
1	52265056	AX-90515546	Glyma.01G187500	0.0116829	0.109128	0.625842	0.626737	0.483315
6	49500075	AX-90467058	Glyma.06G306000	0.0116922	0.3858	0.625842	0.626737	0.483315
3	11549322	AX-90460373	Not_genic	0.0116925	0.093351	0.625842	0.626737	0.483315
2	14196477	AX-90494839	Not_genic	0.0116963	0.052494	0.625842	0.626737	0.483315
6	20263657	AX-90406834	Not_genic	0.0116992	0.059399	0.625842	0.626737	0.483315
17	12738749	AX-90306236	Glyma.17G152700	0.0117004	0.052968	0.625842	0.626737	0.483315
1	51882814	AX-90346256	Glyma.01G183600	0.0117305	0.161721	0.625842	0.626736	0.483315
8	9918423	AX-90368811	Glyma.08G128700	0.0117314	0.054373	0.625842	0.626736	0.483315
11	2786281	AX-90415609	Glyma.11G039100	0.0117467	0.263524	0.625842	0.626736	0.483315
17	12543423	AX-90399475	Not_genic	0.0117601	0.405522	0.625842	0.626735	0.483315
14	5818565	AX-90460312	Not_genic	0.0117673	0.059023	0.625842	0.626735	0.483315
10	44305161	AX-90501142	Glyma.10G210800	0.011774	0.055973	0.625842	0.626735	0.483315
19	38975246	AX-90465861	Not_genic	0.0117748	0.057235	0.625842	0.626735	0.483315
8	10943757	AX-90394820	Glyma.08G143400	0.0117751	0.280804	0.625842	0.626735	0.483315
14	47272250	AX-90306925	Not_genic	0.0118047	0.272915	0.625842	0.626734	0.483315
10	26541324	AX-90516402	Not_genic	0.0118098	0.050947	0.625842	0.626734	0.483315
10	26580028	AX-90484242	Glyma.10G111800	0.0118098	0.050947	0.625842	0.626734	0.483315
10	27017812	AX-90470297	Not_genic	0.0118098	0.050947	0.625842	0.626734	0.483315
10	27205290	AX-90518099	Glyma.10G112400	0.0118098	0.050947	0.625842	0.626734	0.483315
10	27212520	AX-90519338	Not_genic	0.0118098	0.050947	0.625842	0.626734	0.483315
10	27324994	AX-90326167	Not_genic	0.0118098	0.050947	0.625842	0.626734	0.483315
10	28374879	AX-90510101	Not_genic	0.0118098	0.050947	0.625842	0.626734	0.483315
10	28525936	AX-90376425	Not_genic	0.0118098	0.050947	0.625842	0.626734	0.483315
10	28928000	AX-90483032	Glyma.10G116500	0.0118098	0.050947	0.625842	0.626734	0.483315
10	28938801	AX-90425298	Glyma.10G116500	0.0118098	0.050947	0.625842	0.626734	0.483315
10	28989101	AX-90369561	Not_genic	0.0118098	0.050947	0.625842	0.626734	0.483315
10	29048801	AX-90308208	Not_genic	0.0118098	0.050947	0.625842	0.626734	0.483315
10	29270044	AX-90381577	Not_genic	0.0118098	0.050947	0.625842	0.626734	0.483315
10	29451310	AX-90330718	Glyma.10G117000	0.0118098	0.050947	0.625842	0.626734	0.483315
10	29453118	AX-90329570	Glyma.10G117000	0.0118098	0.050947	0.625842	0.626734	0.483315
10	29464102	AX-90442408	Glyma.10G117100	0.0118098	0.050947	0.625842	0.626734	0.483315
19	50153611	AX-90482656	Glyma.19G257500	0.0118145	0.076634	0.625842	0.626734	0.483315
3	45363917	AX-90434105	Glyma.03G259400	0.0118155	0.132044	0.625842	0.626734	0.483315
13	42878094	AX-90382873	Not_genic	0.011819	0.395943	0.625842	0.626734	0.483315
3	45216290	AX-90369671	Glyma.03G257700	0.0118248	0.205672	0.625842	0.626734	0.483315
14	46859296	AX-90516608	Glyma.14G203900	0.0118289	0.213186	0.625842	0.626734	0.483315
8	2326149	AX-90449315	Glyma.08G029100	0.011835	0.059632	0.625842	0.626734	0.483315
3	2006176	AX-90497135	Glyma.03G019500	0.011835	0.064989	0.625842	0.626734	0.483315
8	35666718	AX-90347880	Glyma.08G272200	0.0118841	0.152893	0.625842	0.626733	0.484504
5	35859979	AX-90425575	Glyma.05G168000	0.011887	0.053343	0.625842	0.626733	0.484504
10	47099455	AX-90471827	Glyma.10G242600	0.0118899	0.241736	0.625842	0.626733	0.484504
19	48404870	AX-90455430	Glyma.19G234400	0.0119021	0.382419	0.625842	0.626732	0.484851
11	9024699	AX-90463815	Glyma.11G118800	0.0119189	0.26559	0.625842	0.626732	0.485083
9	38249671	AX-90424652	Glyma.09G159000	0.0119627	0.0555	0.625842	0.626731	0.486035
10	44406534	AX-90403309	Not_genic	0.0119783	0.053201	0.625842	0.626731	0.486167
9	9655634	AX-90369630	Glyma.09G082100	0.0119969	0.472953	0.625842	0.62673	0.486272
17	3692992	AX-90465431	Glyma.17G048700	0.012007	0.277799	0.625842	0.62673	0.486272
1	54395967	AX-90376962	Glyma.01G212500	0.0120072	0.25	0.625842	0.62673	0.486272
1	54409462	AX-90369117	Glyma.01G212800	0.0120072	0.25	0.625842	0.62673	0.486272
18	1408598	AX-90428574	Glyma.18G019000	0.0120115	0.120398	0.625842	0.62673	0.486296
7	7997791	AX-90319860	Glyma.07G086300	0.0120168	0.060293	0.625842	0.62673	0.486362
9	6988842	AX-90487060	Glyma.09G068800	0.012027	0.07438	0.625842	0.62673	0.486625
7	8031713	AX-90369623	Glyma.07G086700	0.0120345	0.062359	0.625842	0.62673	0.486718
19	48171784	AX-90495079	Glyma.19G231000	0.0120367	0.25864	0.625842	0.62673	0.486718
11	9006191	AX-90386259	Glyma.11G118500	0.012061	0.263524	0.625842	0.626729	0.487252
7	7990507	AX-90457590	Not_genic	0.0121028	0.060481	0.625842	0.626728	0.488343
9	831907	AX-90420164	Glyma.09G010700	0.0121072	0.056296	0.625842	0.626728	0.488367
6	47947463	AX-90352555	Glyma.06G290600	0.0121399	0.253757	0.625842	0.626727	0.489428
20	34921789	AX-90391970	Glyma.20G106600	0.0121499	0.499624	0.625842	0.626727	0.489491
5	41612942	AX-90411253	Glyma.05G241100	0.012166	0.056251	0.625842	0.626727	0.489526
5	41621839	AX-90424555	Glyma.05G241400	0.012166	0.056251	0.625842	0.626727	0.489526
11	10217988	AX-90511643	Not_genic	0.0121731	0.20417	0.625842	0.626727	0.489526
15	7651783	AX-90437539	Glyma.15G098400	0.0121973	0.283246	0.625842	0.626726	0.490351
14	5423219	AX-90511609	Glyma.14G066000	0.0122019	0.091285	0.625842	0.626726	0.490385
20	489598	AX-90363700	Glyma.20G005100	0.0122428	0.192337	0.625842	0.626725	0.491877
10	26267806	AX-90434353	Not_genic	0.0122675	0.051134	0.625842	0.626725	0.492459
12	37055902	AX-90434308	Glyma.12G211700	0.0122731	0.056108	0.625842	0.626725	0.492459
4	1672891	AX-90377188	Glyma.04G021200	0.0122753	0.37453	0.625842	0.626725	0.492459
7	38712195	AX-90330596	Glyma.07G215000	0.0123441	0.056108	0.625842	0.626723	0.493131
19	50173109	AX-90367418	Not_genic	0.0123489	0.07701	0.625842	0.626723	0.493131
16	27743803	AX-90346944	Glyma.16G126200	0.0123671	0.082832	0.625842	0.626723	0.493558
17	13137596	AX-90407388	Not_genic	0.0123884	0.062547	0.625842	0.626722	0.493942
9	44979665	AX-90427473	Glyma.09G225200	0.0123889	0.090346	0.625842	0.626722	0.493942
18	51360775	AX-90334193	Glyma.18G225500	0.0124913	0.128663	0.625842	0.62672	0.495957
6	49622002	AX-90501733	Glyma.06G307500	0.0125102	0.080015	0.625842	0.62672	0.496559
8	45068486	AX-90321218	Glyma.08G333400	0.0125197	0.420173	0.625842	0.62672	0.496637
17	39075312	AX-90492320	Glyma.17G235700	0.0125872	0.083584	0.625842	0.626718	0.498714
10	28422848	AX-90359167	Not_genic	0.0126023	0.051134	0.625842	0.626718	0.499163
11	16495167	AX-90319391	Not_genic	0.012624	0.164726	0.625842	0.626718	0.499872
15	11029925	AX-90433255	Glyma.15G136400	0.0126437	0.053952	0.625842	0.626717	0.499879
12	14338020	AX-90425328	Glyma.12G129200	0.0126478	0.344853	0.625842	0.626717	0.499879
2	9806573	AX-90350873	Glyma.02G103300	0.0126698	0.242675	0.625842	0.626717	0.500136
6	12897294	AX-90385875	Not_genic	0.0126865	0.065177	0.625842	0.626716	0.500328
4	39945990	AX-90359009	Glyma.04G161200	0.0126924	0.055409	0.625842	0.626716	0.500328
13	29997881	AX-90403611	Glyma.13G186300	0.0126926	0.290195	0.625842	0.626716	0.500328
11	33031995	AX-90319016	Glyma.11G235300	0.0127016	0.114763	0.625842	0.626716	0.500389
10	28577438	AX-90394244	Not_genic	0.0127093	0.058129	0.625842	0.626716	0.500389
11	18642442	AX-90393314	Not_genic	0.0127176	0.16435	0.625842	0.626716	0.500564
20	43342970	AX-90367016	Not_genic	0.0127316	0.136739	0.625842	0.626716	0.500709
14	2258981	AX-90359322	Glyma.14G031100	0.0127523	0.338655	0.625842	0.626715	0.500709
14	951158	AX-90449236	Glyma.14G012700	0.0127612	0.054748	0.625842	0.626715	0.500709
17	39068463	AX-90367614	Glyma.17G235600	0.0127788	0.092787	0.625842	0.626715	0.500709
13	37037203	AX-90510531	Glyma.13G267700	0.0127805	0.401202	0.625842	0.626715	0.500709
19	46920734	AX-90468237	Glyma.19G216100	0.0127879	0.257513	0.625842	0.626715	0.500709
6	17419287	AX-90386836	Glyma.06G194900	0.0128139	0.086589	0.625842	0.626714	0.500709
19	47063753	AX-90451263	Glyma.19G217900	0.0128237	0.177122	0.625842	0.626714	0.500709
19	47071105	AX-90472805	Glyma.19G218000	0.0128237	0.177122	0.625842	0.626714	0.500709
6	6572119	AX-90517320	Glyma.06G085700	0.0128492	0.071375	0.625842	0.626713	0.500709
3	45216628	AX-90337973	Glyma.03G257700	0.0128534	0.206048	0.625842	0.626713	0.500709
7	7808508	AX-90367664	Glyma.07G084800	0.0128611	0.052216	0.625842	0.626713	0.500709
9	44215260	AX-90312931	Not_genic	0.01287	0.205109	0.625842	0.626713	0.500709
14	5568490	AX-90453830	Glyma.14G067200	0.0128707	0.094478	0.625842	0.626713	0.500709
1	50001999	AX-90498048	Glyma.01G161900	0.0128758	0.059113	0.625842	0.626713	0.500709
6	15510934	AX-90491116	Glyma.06G181600	0.0128766	0.112885	0.625842	0.626713	0.500709
19	40861378	AX-90440394	Glyma.19G147900	0.0128825	0.088467	0.625842	0.626713	0.500709
3	3006037	AX-90512554	Glyma.03G027300	0.012891	0.154771	0.625842	0.626713	0.500709
7	5733055	AX-90331100	Glyma.07G064100	0.0128962	0.452855	0.625842	0.626712	0.500709
11	9042593	AX-90485316	Glyma.11G119000	0.0129155	0.390684	0.625842	0.626712	0.501193
3	3628549	AX-90410433	Not_genic	0.0129418	0.223328	0.625842	0.626712	0.501344
18	49561	AX-90466335	Glyma.18G000200	0.0129496	0.053621	0.625842	0.626711	0.501344
2	4420577	AX-90476233	Glyma.02G048200	0.0129611	0.050008	0.625842	0.626711	0.501344
13	28327230	AX-90323290	Glyma.13G169100	0.0129684	0.053997	0.625842	0.626711	0.501344
15	4945519	AX-90330164	Glyma.15G064900	0.0129762	0.158152	0.625842	0.626711	0.501344
9	9642542	AX-90490919	Glyma.09G082000	0.0129838	0.473892	0.625842	0.626711	0.501344
2	15072652	AX-90506949	Glyma.02G146000	0.0129986	0.096356	0.625842	0.62671	0.501344
10	26393545	AX-90483128	Not_genic	0.0130022	0.050759	0.625842	0.62671	0.501344
10	26883081	AX-90321365	Not_genic	0.0130022	0.050759	0.625842	0.62671	0.501344
10	27960666	AX-90450560	Not_genic	0.0130022	0.050759	0.625842	0.62671	0.501344
10	28040186	AX-90439245	Not_genic	0.0130022	0.050759	0.625842	0.62671	0.501344
10	28267126	AX-90459663	Not_genic	0.0130022	0.050759	0.625842	0.62671	0.501344
10	28381558	AX-90443236	Not_genic	0.0130022	0.050759	0.625842	0.62671	0.501344
18	49678630	AX-90504494	Not_genic	0.0130227	0.203418	0.625842	0.62671	0.501356
1	45952402	AX-90338037	Not_genic	0.0130244	0.054703	0.625842	0.62671	0.501356
1	54299588	AX-90385240	Not_genic	0.0130423	0.21882	0.625842	0.62671	0.501356
8	15709588	AX-90311189	Glyma.08G195000	0.0130536	0.058881	0.625842	0.626709	0.501356
18	40865491	AX-90442979	Glyma.18G172500	0.0130593	0.057941	0.625842	0.626709	0.501419
17	41428337	AX-90357975	Glyma.17G260000	0.0130777	0.217693	0.625842	0.626709	0.501749
18	46497513	AX-90425081	Not_genic	0.0130793	0.138805	0.625842	0.626709	0.501749
18	46501627	AX-90516572	Not_genic	0.0130793	0.138805	0.625842	0.626709	0.501749
8	35677633	AX-90450360	Not_genic	0.013103	0.148948	0.625842	0.626708	0.502289
10	27312356	AX-90319578	Not_genic	0.0131185	0.051886	0.625842	0.626708	0.502522
13	24928219	AX-90449330	Not_genic	0.0131246	0.053156	0.625842	0.626708	0.502522
10	43038447	AX-90510880	Not_genic	0.0131377	0.136739	0.625842	0.626708	0.502522
13	41285298	AX-90406755	Not_genic	0.013144	0.080391	0.625842	0.626708	0.502619
6	41594202	AX-90480297	Not_genic	0.013149	0.057333	0.625842	0.626708	0.502663
15	12455658	AX-90506491	Glyma.15G150700	0.0131536	0.161345	0.625842	0.626707	0.502695
13	34560503	AX-90383864	Glyma.13G234900	0.013165	0.317618	0.625842	0.626707	0.502867
15	9018114	AX-90306554	Glyma.15G114300	0.0131788	0.141623	0.625842	0.626707	0.502927
5	41668963	AX-90518325	Not_genic	0.013193	0.412096	0.625842	0.626707	0.503324
11	18427223	AX-90512574	Not_genic	0.0132014	0.166792	0.625842	0.626707	0.503497
6	13885802	AX-90396153	Glyma.06G166700	0.0132169	0.05855	0.625842	0.626706	0.503649
17	13016044	AX-90384784	Not_genic	0.0132178	0.158152	0.625842	0.626706	0.503649
16	4078646	AX-90431235	Glyma.16G043400	0.013226	0.061232	0.625842	0.626706	0.503707
11	18270426	AX-90497095	Not_genic	0.0132458	0.167543	0.625842	0.626706	0.504168
1	9693347	AX-90350717	Glyma.01G064600	0.0132568	0.059113	0.625842	0.626706	0.504293
14	5595625	AX-90321819	Not_genic	0.0132686	0.096168	0.625842	0.626705	0.504451
11	3578067	AX-90498756	Glyma.11G047900	0.0132748	0.086026	0.625842	0.626705	0.504542
8	46491439	AX-90491798	Not_genic	0.0132805	0.24305	0.625842	0.626705	0.504614
10	26442415	AX-90518822	Not_genic	0.0132939	0.057002	0.625842	0.626705	0.504825
1	40353879	AX-90314554	Not_genic	0.0132976	0.051555	0.625842	0.626705	0.504825
15	8755810	AX-90500456	Glyma.15G111700	0.0133038	0.176371	0.625842	0.626705	0.504914
10	26687059	AX-90525252	Not_genic	0.0133174	0.051322	0.625842	0.626704	0.505269
18	15242400	AX-90310447	Not_genic	0.0133208	0.053952	0.625842	0.626704	0.505269
6	15265715	AX-90306112	Glyma.06G179900	0.0133276	0.075131	0.625842	0.626704	0.505382
15	10966166	AX-90321295	Glyma.15G135900	0.0133422	0.050428	0.625842	0.626704	0.505608
15	10969429	AX-90498024	Glyma.15G135900	0.0133422	0.050428	0.625842	0.626704	0.505608
13	16355856	AX-90524541	Glyma.13G064100	0.0133536	0.050759	0.625842	0.626704	0.505608
17	10736073	AX-90436848	Glyma.17G133200	0.0133702	0.473704	0.625842	0.626703	0.505744
18	8475560	AX-90416700	Glyma.18G085800	0.0133875	0.136364	0.625842	0.626703	0.506184
14	7041158	AX-90480384	Not_genic	0.013406	0.121337	0.625842	0.626703	0.506594
1	52323122	AX-90314185	Glyma.01G188200	0.0134496	0.095229	0.625842	0.626702	0.50723
15	13587677	AX-90477360	Glyma.15G160300	0.0134657	0.066304	0.625842	0.626702	0.507693
11	14880827	AX-90421323	Glyma.11G161400	0.0134721	0.075319	0.625842	0.626702	0.507788
11	8513042	AX-90372539	Glyma.11G111600	0.0135627	0.05592	0.625842	0.6267	0.510327
8	17061155	AX-90475887	Glyma.08G211300	0.0135804	0.204545	0.625842	0.6267	0.510451
8	46485340	AX-90377932	Glyma.08G351200	0.0135862	0.242863	0.625842	0.626699	0.510451
8	46485166	AX-90426250	Glyma.08G351200	0.0135868	0.243614	0.625842	0.626699	0.510451
6	13870789	AX-90399529	Glyma.06G166500	0.0135884	0.057799	0.625842	0.626699	0.510451
6	13877674	AX-90483321	Glyma.06G166600	0.0135884	0.057799	0.625842	0.626699	0.510451
10	43040636	AX-90504949	Not_genic	0.0136144	0.135049	0.625842	0.626699	0.510686
20	34391597	AX-90331661	Glyma.20G100600	0.0136222	0.082645	0.625842	0.626699	0.510686
13	23083994	AX-90342317	Glyma.13G117700	0.0136261	0.354996	0.625842	0.626699	0.510686
9	38344794	AX-90383589	Not_genic	0.0136266	0.057754	0.625842	0.626699	0.510686
18	16659426	AX-90517569	Not_genic	0.0137029	0.298084	0.625842	0.626697	0.512278
11	3126959	AX-90499695	Glyma.11G042700	0.0137073	0.050053	0.625842	0.626697	0.512278
10	44687851	AX-90393852	Not_genic	0.0137121	0.050714	0.625842	0.626697	0.512278
13	40992591	AX-90397788	Not_genic	0.0137445	0.057378	0.625842	0.626697	0.513207
6	49499283	AX-90439783	Glyma.06G306000	0.0137657	0.384673	0.625842	0.626696	0.513691
6	38578380	AX-90461789	Not_genic	0.0137692	0.287754	0.625842	0.626696	0.513691
20	45396799	AX-90425383	Glyma.20G218200	0.0137914	0.448159	0.625842	0.626696	0.514228
19	50014778	AX-90369847	Glyma.19G255800	0.0138164	0.097859	0.625842	0.626695	0.514758
8	14307679	AX-90452174	Glyma.08G178600	0.0138197	0.081518	0.625842	0.626695	0.514758
8	14311768	AX-90375949	Glyma.08G178700	0.0138197	0.081518	0.625842	0.626695	0.514758
18	44568193	AX-90524924	Glyma.18G185400	0.0138467	0.066116	0.625842	0.626695	0.515045
13	24142275	AX-90375366	Glyma.13G128600	0.0138503	0.057235	0.625842	0.626695	0.515045
15	13471240	AX-90454206	Not_genic	0.0138578	0.066116	0.625842	0.626694	0.515097
17	34901113	AX-90425764	Glyma.17G211400	0.0138721	0.111946	0.625842	0.626694	0.515347
17	13023748	AX-90524251	Glyma.17G154400	0.0138725	0.157588	0.625842	0.626694	0.515347
13	34565114	AX-90353109	Glyma.13G235000	0.0138796	0.318933	0.625842	0.626694	0.515347
8	9963895	AX-90462252	Glyma.08G129400	0.0138843	0.053246	0.625842	0.626694	0.515347
9	3539850	AX-90362011	Not_genic	0.0138917	0.055545	0.625842	0.626694	0.515347
19	46170173	AX-90330033	Glyma.19G206100	0.0138966	0.168482	0.625842	0.626694	0.515347
16	30878823	AX-90459918	Glyma.16G148100	0.0139037	0.099549	0.625842	0.626694	0.515347
11	18459305	AX-90376795	Not_genic	0.0139286	0.167168	0.625842	0.626693	0.516031
3	45364500	AX-90331001	Glyma.03G259400	0.0139299	0.057663	0.625842	0.626693	0.516031
6	20533851	AX-90338566	Glyma.06G209000	0.0139472	0.051841	0.625842	0.626693	0.516379
18	51898710	AX-90516846	Glyma.18G230100	0.0139606	0.196844	0.625842	0.626693	0.51673
5	1608263	AX-90522470	Not_genic	0.0139931	0.1142	0.625842	0.626692	0.517498
8	10482332	AX-90466735	Glyma.08G137200	0.0140008	0.268219	0.625842	0.626692	0.517637
1	56091165	AX-90521160	Not_genic	0.0140225	0.058738	0.625842	0.626692	0.517858
1	56095092	AX-90516794	Glyma.01G235000	0.0140225	0.058738	0.625842	0.626692	0.517858
9	9655449	AX-90420899	Glyma.09G082100	0.0140266	0.471826	0.625842	0.626691	0.517864
13	16492314	AX-90390974	Not_genic	0.0140319	0.158152	0.625842	0.626691	0.517865
10	37818329	AX-90443066	Glyma.10G143600	0.0140363	0.12453	0.625842	0.626691	0.517865
6	19027161	AX-90448395	Glyma.06G203300	0.0140392	0.167168	0.625842	0.626691	0.517865
19	50197786	AX-90487694	Glyma.19G258100	0.0140424	0.077573	0.625842	0.626691	0.517865
19	48076641	AX-90495931	Glyma.19G229800	0.0140546	0.345417	0.625842	0.626691	0.517987
18	7250006	AX-90363287	Not_genic	0.0140575	0.431818	0.625842	0.626691	0.517987
8	14312612	AX-90387985	Glyma.08G178700	0.0140736	0.081705	0.625842	0.626691	0.518137
10	39559723	AX-90462054	Glyma.10G161400	0.0141005	0.13148	0.625842	0.62669	0.518531
3	6493037	AX-90523782	Glyma.03G049800	0.014101	0.476334	0.625842	0.62669	0.518531
2	48052155	AX-90494993	Not_genic	0.0141038	0.071751	0.625842	0.62669	0.518531
16	27794470	AX-90404897	Glyma.16G126600	0.0141242	0.054095	0.625842	0.62669	0.518992
1	51953512	AX-90469386	Glyma.01G184200	0.0141332	0.073629	0.625842	0.62669	0.519021
1	38190009	AX-90335258	Not_genic	0.0141368	0.055545	0.625842	0.62669	0.519021
8	3633124	AX-90329663	Glyma.08G046000	0.0141615	0.050804	0.625842	0.626689	0.519278
8	46484483	AX-90524720	Glyma.08G351200	0.0141744	0.092224	0.625842	0.626689	0.519278
5	4270883	AX-90518675	Glyma.05G047900	0.0141761	0.10725	0.625842	0.626689	0.519278
16	3908376	AX-90463741	Glyma.16G041600	0.0142107	0.463937	0.625842	0.626688	0.519703
10	45225253	AX-90307303	Not_genic	0.014223	0.445154	0.625842	0.626688	0.519782
4	40461278	AX-90447976	Not_genic	0.0142286	0.053719	0.625842	0.626688	0.519782
16	35905905	AX-90428883	Glyma.16G197900	0.0142349	0.220699	0.625842	0.626688	0.519782
10	45253388	AX-90456788	Glyma.10G221100	0.0142768	0.095417	0.625842	0.626687	0.519971
9	48169663	AX-90463376	Glyma.09G264100	0.0142812	0.055267	0.625842	0.626687	0.519971
12	38389392	AX-90488311	Glyma.12G224500	0.0142942	0.050008	0.625842	0.626687	0.519971
17	4544586	AX-90360622	Glyma.17G059900	0.0143167	0.056108	0.625842	0.626686	0.519971
11	18237082	AX-90329127	Not_genic	0.0143258	0.16698	0.625842	0.626686	0.519971
16	33929833	AX-90330084	Glyma.16G178500	0.014333	0.314801	0.625842	0.626686	0.519971
8	15763736	AX-90308163	Not_genic	0.0143347	0.068745	0.625842	0.626686	0.519971
10	40959619	AX-90342723	Glyma.10G175500	0.0143561	0.108189	0.625842	0.626686	0.520056
8	5490836	AX-90348698	Glyma.08G071700	0.0143568	0.053388	0.625842	0.626686	0.520056
13	10311859	AX-90520080	Glyma.13G032000	0.0143863	0.177686	0.625842	0.626685	0.520056
15	10946931	AX-90306418	Glyma.15G135700	0.0143912	0.050992	0.625842	0.626685	0.52009
9	38255509	AX-90487335	Not_genic	0.0144026	0.056251	0.625842	0.626685	0.520358
6	17462416	AX-90327645	Not_genic	0.014431	0.266717	0.625842	0.626684	0.520502
6	17278736	AX-90372752	Glyma.06G193800	0.0144377	0.067431	0.625842	0.626684	0.520502
13	31246910	AX-90317579	Glyma.13G198700	0.0144545	0.053388	0.625842	0.626684	0.520853
9	6982008	AX-90523891	Glyma.09G068800	0.0144659	0.074568	0.625842	0.626684	0.520931
8	14303014	AX-90516269	Glyma.08G178500	0.0144931	0.081893	0.625842	0.626683	0.521594
10	44304889	AX-90374573	Glyma.10G210800	0.0145886	0.056161	0.625842	0.626682	0.524285
1	52624817	AX-90420684	Glyma.01G191700	0.0145989	0.455672	0.625842	0.626682	0.524285
2	3344332	AX-90485995	Glyma.02G036300	0.0146295	0.054936	0.625842	0.626681	0.524956
12	5389017	AX-90503590	Glyma.12G073000	0.0146336	0.177686	0.625842	0.626681	0.524958
17	39962100	AX-90394562	Glyma.17G244200	0.0146464	0.237603	0.625842	0.626681	0.52511
3	10623026	AX-90418180	Not_genic	0.0146542	0.092975	0.625842	0.626681	0.52511
15	49164840	AX-90499203	Not_genic	0.0146567	0.30447	0.625842	0.626681	0.52511
19	46915397	AX-90436085	Glyma.19G216100	0.0146589	0.258452	0.625842	0.626681	0.52511
16	32284981	AX-90442790	Not_genic	0.0146714	0.154395	0.625842	0.62668	0.525156
6	6571083	AX-90495959	Not_genic	0.0146743	0.071375	0.625842	0.62668	0.525156
6	18796164	AX-90337963	Not_genic	0.0146822	0.348234	0.625842	0.62668	0.525156
18	54627911	AX-90452611	Glyma.18G260200	0.014683	0.296582	0.625842	0.62668	0.525156
10	26459093	AX-90436021	Not_genic	0.0147036	0.050571	0.625842	0.62668	0.525675
3	45319090	AX-90477861	Glyma.03G258800	0.0147088	0.060293	0.625842	0.62668	0.525675
6	6451933	AX-90518486	Glyma.06G083800	0.0147095	0.162096	0.625842	0.62668	0.525675
9	37639830	AX-90337937	Glyma.09G153500	0.0147185	0.055409	0.625842	0.626679	0.525851
13	33488722	AX-90325086	Glyma.13G221900	0.0147523	0.060105	0.625842	0.626679	0.525949
13	33491865	AX-90318201	Glyma.13G221900	0.0147523	0.060105	0.625842	0.626679	0.525949
3	45324756	AX-90353776	Glyma.03G258900	0.0147571	0.05973	0.625842	0.626679	0.525949
3	45333480	AX-90507038	Glyma.03G259000	0.0147571	0.05973	0.625842	0.626679	0.525949
2	14167823	AX-90404277	Glyma.02G137000	0.0147653	0.05414	0.625842	0.626679	0.526097
7	5028669	AX-90446510	Glyma.07G056700	0.0147736	0.265778	0.625842	0.626679	0.526109
4	39237096	AX-90396466	Not_genic	0.0148065	0.056912	0.625842	0.626678	0.526899
14	3737943	AX-90327244	Glyma.14G048200	0.0148074	0.074944	0.625842	0.626678	0.526899
18	7232781	AX-90384522	Glyma.18G076300	0.014808	0.495492	0.625842	0.626678	0.526899
20	43348107	AX-90497591	Glyma.20G195000	0.0148249	0.151766	0.625842	0.626678	0.526899
9	844026	AX-90342994	Glyma.09G011000	0.0148459	0.053156	0.625842	0.626677	0.527196
10	45253936	AX-90496471	Glyma.10G221100	0.0148482	0.094666	0.625842	0.626677	0.527196
15	11531645	AX-90478708	Glyma.15G140800	0.0148696	0.140496	0.625842	0.626677	0.52753
19	45936857	AX-90395616	Glyma.19G202400	0.0149084	0.065364	0.625842	0.626676	0.527615
12	33807553	AX-90433873	Not_genic	0.0149086	0.390684	0.625842	0.626676	0.527615
10	26805174	AX-90454531	Not_genic	0.0149203	0.051322	0.625842	0.626676	0.527629
16	4804234	AX-90355227	Glyma.16G050200	0.0149213	0.073253	0.625842	0.626676	0.527629
9	37643886	AX-90411556	Glyma.09G153600	0.0149332	0.055222	0.625842	0.626676	0.527662
16	35929840	AX-90479380	Glyma.16G198400	0.0149464	0.108189	0.625842	0.626676	0.527978
18	4944376	AX-90353948	Glyma.18G056400	0.0149822	0.055079	0.625842	0.626675	0.5291
16	37278149	AX-90438551	Glyma.16G215300	0.0149892	0.054515	0.625842	0.626675	0.529204
14	6667548	AX-90336053	Not_genic	0.0150198	0.05015	0.625842	0.626674	0.529719
2	4430857	AX-90407533	Glyma.02G048300	0.0150198	0.059256	0.625842	0.626674	0.529719
4	14684477	AX-90402087	Not_genic	0.0150503	0.293201	0.625842	0.626674	0.530366
16	321611	AX-90472450	Glyma.16G004800	0.0150653	0.226709	0.625842	0.626674	0.53061
4	50002055	AX-90336984	Not_genic	0.0150746	0.058881	0.625842	0.626674	0.530656
20	38443575	AX-90513334	Glyma.20G146000	0.0150798	0.059354	0.625842	0.626673	0.530697
18	44271673	AX-90333683	Glyma.18G183600	0.0151079	0.141247	0.625842	0.626673	0.531237
13	21930180	AX-90384842	Glyma.13G104600	0.0151079	0.47577	0.625842	0.626673	0.531237
12	36362928	AX-90334660	Not_genic	0.0151151	0.414914	0.625842	0.626673	0.531237
15	11284499	AX-90507089	Glyma.15G138600	0.0151194	0.053201	0.625842	0.626673	0.531237
6	16581897	AX-90506206	Not_genic	0.0151316	0.054373	0.625842	0.626673	0.531524
5	37580263	AX-90451754	Glyma.05G190100	0.0151647	0.266717	0.625842	0.626672	0.532425
8	10253853	AX-90408144	Glyma.08G133600	0.0151877	0.059677	0.625842	0.626672	0.532425
19	47377230	AX-90343638	Glyma.19G221800	0.0151907	0.360819	0.625842	0.626672	0.532425
16	189660	AX-90453863	Glyma.16G003300	0.0152067	0.058881	0.625842	0.626671	0.532425
8	3665523	AX-90362811	Glyma.08G046600	0.0152144	0.051555	0.625842	0.626671	0.532425
10	26446937	AX-90313671	Not_genic	0.0152169	0.051322	0.625842	0.626671	0.532425
6	21603409	AX-90504338	Not_genic	0.0152196	0.383546	0.625842	0.626671	0.532425
10	46472598	AX-90442471	Glyma.10G235300	0.0152277	0.263524	0.625842	0.626671	0.532425
12	33853312	AX-90327457	Glyma.12G178800	0.0152292	0.465627	0.625842	0.626671	0.532425
20	34232247	AX-90415079	Not_genic	0.0152304	0.053388	0.625842	0.626671	0.532425
4	3309732	AX-90449401	Glyma.04G041300	0.0152327	0.257513	0.625842	0.626671	0.532425
9	36763056	AX-90393706	Glyma.09G148600	0.015245	0.180691	0.625842	0.626671	0.532425
17	13133901	AX-90336759	Not_genic	0.0152664	0.062359	0.625842	0.62667	0.532444
4	1175233	AX-90361218	Glyma.04G015400	0.0152848	0.125657	0.625842	0.62667	0.532571
9	9647073	AX-90402373	Glyma.09G082000	0.0152909	0.472953	0.625842	0.62667	0.532571
15	13003241	AX-90516041	Glyma.15G155600	0.0153408	0.43163	0.625842	0.626669	0.533884
8	10348723	AX-90458279	Glyma.08G135000	0.0153451	0.255823	0.625842	0.626669	0.533893
14	7752289	AX-90346326	Not_genic	0.0154059	0.119647	0.625842	0.626668	0.535232
9	45094118	AX-90469436	Glyma.09G226100	0.0154114	0.117393	0.625842	0.626668	0.535232
20	34153385	AX-90460933	Glyma.20G098400	0.0154177	0.053343	0.625842	0.626668	0.535289
10	26600180	AX-90448575	Not_genic	0.0154394	0.05151	0.625842	0.626668	0.535759
6	49425882	AX-90455768	Glyma.06G305200	0.0154513	0.389181	0.625842	0.626667	0.536014
8	17061314	AX-90433573	Glyma.08G211300	0.0154577	0.20417	0.625842	0.626667	0.536014
12	33840707	AX-90350864	Glyma.12G178500	0.0155033	0.385988	0.625842	0.626667	0.536643
10	26979770	AX-90406514	Not_genic	0.0155076	0.05151	0.625842	0.626667	0.536643
1	52302341	AX-90473322	Glyma.01G188000	0.0155094	0.093163	0.625842	0.626667	0.536643
1	52626034	AX-90478658	Glyma.01G191700	0.0155361	0.455672	0.625842	0.626666	0.537414
9	9734499	AX-90340933	Not_genic	0.0155458	0.473704	0.625842	0.626666	0.53761
17	41408886	AX-90420589	Glyma.17G259800	0.015558	0.342975	0.625842	0.626666	0.537781
6	31131420	AX-90319630	Glyma.06G225600	0.015559	0.317994	0.625842	0.626666	0.537781
18	55646056	AX-90339323	Glyma.18G273600	0.0155854	0.058693	0.625842	0.626665	0.537988
14	5818439	AX-90478176	Not_genic	0.0156029	0.059399	0.625842	0.626665	0.538015
9	891303	AX-90444406	Glyma.09G011500	0.0156091	0.052637	0.625842	0.626665	0.538015
20	47024054	AX-90339688	Glyma.20G238500	0.01561	0.357438	0.625842	0.626665	0.538015
19	46160913	AX-90513066	Glyma.19G205800	0.0156148	0.078137	0.625842	0.626665	0.538015
1	50003211	AX-90462244	Glyma.01G161900	0.0156977	0.059489	0.625842	0.626664	0.540024
1	50007722	AX-90317519	Glyma.01G162000	0.0156977	0.059489	0.625842	0.626664	0.540024
9	47118364	AX-90472478	Not_genic	0.0157069	0.050714	0.625842	0.626663	0.5402
15	44106826	AX-90414022	Glyma.15G234500	0.0157409	0.468445	0.625842	0.626663	0.540946
18	7012660	AX-90437927	Glyma.18G073700	0.0157621	0.095417	0.625842	0.626662	0.541234
16	31006426	AX-90434045	Not_genic	0.015768	0.074756	0.625842	0.626662	0.541234
11	32659396	AX-90378712	Glyma.11G230900	0.0157702	0.16266	0.625842	0.626662	0.541234
5	35517657	AX-90453999	Glyma.05G164200	0.0157783	0.078888	0.625842	0.626662	0.541234
8	2317841	AX-90375395	Not_genic	0.015779	0.050383	0.625842	0.626662	0.541234
11	32668514	AX-90365837	Glyma.11G231000	0.0157832	0.162284	0.625842	0.626662	0.541234
11	29260546	AX-90416956	Not_genic	0.0157897	0.084147	0.625842	0.626662	0.541234
6	17555467	AX-90396224	Not_genic	0.0158009	0.051886	0.625842	0.626662	0.54127
19	45919073	AX-90365720	Not_genic	0.0158105	0.064425	0.625842	0.626662	0.54127
5	1173983	AX-90325585	Glyma.05G012500	0.0158135	0.247746	0.625842	0.626662	0.54127
7	38703304	AX-90404060	Glyma.07G214800	0.0158233	0.056296	0.625842	0.626662	0.54127
7	38703996	AX-90426197	Glyma.07G214800	0.0158233	0.056296	0.625842	0.626662	0.54127
7	38709392	AX-90494722	Not_genic	0.0158233	0.056296	0.625842	0.626662	0.54127
7	38711880	AX-90333103	Glyma.07G215000	0.0158233	0.056296	0.625842	0.626662	0.54127
6	20220092	AX-90477397	Not_genic	0.0158301	0.059775	0.625842	0.626661	0.54127
11	32931362	AX-90482027	Glyma.11G234000	0.0158307	0.059399	0.625842	0.626661	0.54127
17	41419678	AX-90513871	Glyma.17G259900	0.0158722	0.215064	0.625842	0.626661	0.542343
20	40675717	AX-90428406	Not_genic	0.0158795	0.058835	0.625842	0.626661	0.542449
16	29483736	AX-90385007	Glyma.16G137800	0.0159163	0.123403	0.625842	0.62666	0.542764
16	1534501	AX-90470810	Glyma.16G017400	0.0159187	0.120023	0.625842	0.62666	0.542764
20	47023673	AX-90505050	Glyma.20G238500	0.0159258	0.357626	0.625842	0.62666	0.542764
10	45595122	AX-90458479	Not_genic	0.0159335	0.066116	0.625842	0.62666	0.542858
1	52629962	AX-90324727	Glyma.01G191800	0.0159384	0.455485	0.625842	0.62666	0.542858
12	5575176	AX-90424101	Glyma.12G074300	0.0159409	0.084523	0.625842	0.62666	0.542858
13	40849363	AX-90408153	Glyma.13G313000	0.0159755	0.074944	0.625842	0.626659	0.54349
13	40850913	AX-90514646	Glyma.13G313000	0.0159755	0.074944	0.625842	0.626659	0.54349
13	40851191	AX-90348137	Glyma.13G313000	0.0159755	0.074944	0.625842	0.626659	0.54349
8	14707723	AX-90515048	Glyma.08G183300	0.0160055	0.08565	0.625842	0.626659	0.544212
19	48406936	AX-90408984	Glyma.19G234400	0.0160654	0.384673	0.625842	0.626658	0.545886
11	18326797	AX-90424424	Glyma.11G170700	0.0160798	0.167168	0.625842	0.626658	0.546032
9	29370291	AX-90417371	Not_genic	0.0160911	0.11157	0.625842	0.626657	0.546267
4	3307516	AX-90443367	Glyma.04G041300	0.0161381	0.257513	0.625842	0.626657	0.546691
11	1331991	AX-90393019	Glyma.11G019000	0.0161417	0.165477	0.625842	0.626657	0.546691
14	7748018	AX-90431662	Glyma.14G086600	0.0161498	0.119647	0.625842	0.626656	0.546691
14	7752374	AX-90478836	Not_genic	0.0161498	0.119647	0.625842	0.626656	0.546691
15	11054594	AX-90374639	Glyma.15G136700	0.0161519	0.100676	0.625842	0.626656	0.546691
9	37670118	AX-90514120	Glyma.09G153900	0.0161532	0.194027	0.625842	0.626656	0.546691
15	12977363	AX-90469428	Not_genic	0.0161696	0.472014	0.625842	0.626656	0.547105
20	45397421	AX-90519591	Glyma.20G218200	0.0161961	0.448911	0.625842	0.626656	0.547752
3	45354934	AX-90432068	Glyma.03G259300	0.0161984	0.059917	0.625842	0.626656	0.547752
13	19200913	AX-90445216	Glyma.13G082400	0.0162104	0.055733	0.625842	0.626656	0.547924
11	18622440	AX-90342959	Not_genic	0.0162359	0.170173	0.625842	0.626655	0.548532
16	156601	AX-90334993	Glyma.16G002900	0.0162537	0.058693	0.625842	0.626655	0.548965
6	21968718	AX-90357628	Not_genic	0.0162775	0.385237	0.625842	0.626655	0.549065
2	44018058	AX-90505716	Glyma.02G252900	0.0162775	0.054936	0.625842	0.626655	0.549065
5	33173802	AX-90398445	Glyma.05G139200	0.0162878	0.198723	0.625842	0.626654	0.54927
2	4974791	AX-90317473	Glyma.02G055000	0.0162976	0.059023	0.625842	0.626654	0.54941
19	48162400	AX-90378809	Glyma.19G230900	0.0163272	0.257513	0.625842	0.626654	0.549818
3	11684810	AX-90358071	Glyma.03G065600	0.0163583	0.088279	0.625842	0.626653	0.550379
13	23807231	AX-90333988	Glyma.13G124600	0.0163971	0.056394	0.625842	0.626653	0.550892
16	4495728	AX-90416625	Glyma.16G047300	0.0164029	0.060669	0.625842	0.626653	0.550892
13	28403132	AX-90451619	Glyma.13G170000	0.016419	0.053621	0.625842	0.626652	0.550981
13	28427460	AX-90409722	Glyma.13G170300	0.016419	0.053621	0.625842	0.626652	0.550981
13	28439923	AX-90429054	Glyma.13G170600	0.016419	0.053621	0.625842	0.626652	0.550981
20	34926255	AX-90357041	Glyma.20G106700	0.0164223	0.489857	0.625842	0.626652	0.550981
9	3880674	AX-90463463	Glyma.09G045300	0.0164372	0.057235	0.625842	0.626652	0.551201
18	4787296	AX-90463758	Glyma.18G055100	0.0164453	0.056349	0.625842	0.626652	0.551217
18	1212390	AX-90329888	Glyma.18G016900	0.0164461	0.156273	0.625842	0.626652	0.551217
11	30750167	AX-90479294	Glyma.11G214000	0.016461	0.110631	0.625842	0.626652	0.551444
9	5718944	AX-90506220	Glyma.09G061000	0.0164644	0.056484	0.625842	0.626652	0.551444
3	45281572	AX-90407864	Glyma.03G258300	0.0164708	0.059542	0.625842	0.626652	0.551453
5	33183388	AX-90516614	Glyma.05G139300	0.0164845	0.197971	0.625842	0.626651	0.551453
16	37645892	AX-90477775	Glyma.16G219100	0.0164917	0.071563	0.625842	0.626651	0.551453
5	38727706	AX-90315545	Not_genic	0.016495	0.072502	0.625842	0.626651	0.551453
11	7978460	AX-90523096	Glyma.11G105100	0.0165208	0.115139	0.625842	0.626651	0.552175
11	10752462	AX-90377861	Glyma.11G140800	0.016529	0.415289	0.625842	0.626651	0.55231
6	50896604	AX-90435912	Glyma.06G320200	0.0165418	0.286439	0.625842	0.626651	0.552549
11	10922426	AX-90359608	Glyma.11G143000	0.0165446	0.206987	0.625842	0.62665	0.552549
10	5419016	AX-90497195	Glyma.10G058600	0.016562	0.200601	0.625842	0.62665	0.552896
6	14404331	AX-90319787	Glyma.06G172000	0.0165634	0.05287	0.625842	0.62665	0.552896
19	40859862	AX-90368346	Glyma.19G147900	0.0165801	0.087904	0.625842	0.62665	0.553033
13	28938817	AX-90517603	Glyma.13G174900	0.0166006	0.225582	0.625842	0.62665	0.553578
10	29476942	AX-90508566	Glyma.10G117200	0.016627	0.052074	0.625842	0.626649	0.553896
8	9919511	AX-90439539	Glyma.08G128700	0.0166397	0.054185	0.625842	0.626649	0.554179
3	34929749	AX-90491089	Glyma.03G134100	0.0166884	0.052029	0.625842	0.626648	0.55538
20	43341248	AX-90335959	Glyma.20G194900	0.0167253	0.137303	0.625842	0.626648	0.556037
20	43343026	AX-90421776	Not_genic	0.0167253	0.137303	0.625842	0.626648	0.556037
1	54417543	AX-90524555	Not_genic	0.0167258	0.267656	0.625842	0.626648	0.556037
10	45213937	AX-90407442	Glyma.10G220900	0.0167293	0.444027	0.625842	0.626648	0.556037
14	45611033	AX-90524509	Glyma.14G191400	0.0167409	0.310856	0.625842	0.626648	0.556283
18	1410439	AX-90518053	Glyma.18G019000	0.016757	0.119835	0.625842	0.626647	0.556538
10	44548961	AX-90364619	Glyma.10G213000	0.0167693	0.138618	0.625842	0.626647	0.55665
6	49433237	AX-90434042	Glyma.06G305300	0.0167814	0.348422	0.625842	0.626647	0.556786
10	40921088	AX-90391257	Glyma.10G175300	0.0167924	0.108189	0.625842	0.626647	0.556875
3	9639161	AX-90393656	Not_genic	0.0167926	0.06142	0.625842	0.626647	0.556875
10	11018467	AX-90321091	Not_genic	0.0168143	0.06142	0.625842	0.626646	0.55745
5	1174904	AX-90463120	Glyma.05G012500	0.0168184	0.248122	0.625842	0.626646	0.55745
9	41060315	AX-90369887	Glyma.09G185500	0.016838	0.152893	0.625842	0.626646	0.557959
20	36945900	AX-90347021	Glyma.20G127400	0.016848	0.264651	0.625842	0.626646	0.558009
13	23789885	AX-90437198	Glyma.13G124400	0.0168566	0.05414	0.625842	0.626646	0.558155
8	9784508	AX-90498780	Glyma.08G127000	0.016885	0.051931	0.625842	0.626645	0.558704
16	4233545	AX-90496562	Glyma.16G044600	0.0169101	0.056536	0.625842	0.626645	0.558955
6	4328253	AX-90328856	Glyma.06G057300	0.0169116	0.050195	0.625842	0.626645	0.558955
8	14387245	AX-90488616	Glyma.08G179400	0.0169147	0.088092	0.625842	0.626645	0.558955
15	49485043	AX-90401591	Glyma.15G262300	0.016937	0.059865	0.625842	0.626645	0.559271
15	49485799	AX-90464471	Glyma.15G262300	0.016937	0.059865	0.625842	0.626645	0.559271
15	49486760	AX-90418596	Glyma.15G262300	0.016937	0.059865	0.625842	0.626645	0.559271
7	6468282	AX-90343323	Glyma.07G071000	0.0169547	0.422802	0.625842	0.626644	0.559558
19	50033202	AX-90367288	Glyma.19G256200	0.0169627	0.05982	0.625842	0.626644	0.559558
13	39775885	AX-90465836	Glyma.13G299600	0.0170341	0.083959	0.625842	0.626643	0.561629
15	49122768	AX-90467440	Not_genic	0.0170546	0.333396	0.625842	0.626643	0.561884
8	14353080	AX-90451437	Glyma.08G179000	0.0170834	0.08133	0.625842	0.626643	0.562552
3	36059550	AX-90485604	Glyma.03G145200	0.017111	0.281931	0.625842	0.626642	0.563126
7	15069206	AX-90500000	Glyma.07G126300	0.0171138	0.155522	0.625842	0.626642	0.563126
6	21554592	AX-90342251	Glyma.06G213300	0.017118	0.327949	0.625842	0.626642	0.563126
20	35231815	AX-90450595	Glyma.20G110000	0.0171409	0.100488	0.625842	0.626642	0.563236
12	5715078	AX-90427230	Not_genic	0.0171427	0.190458	0.625842	0.626642	0.563236
17	13139058	AX-90306910	Not_genic	0.017156	0.053343	0.625842	0.626642	0.563532
20	41815849	AX-90493711	Not_genic	0.0171607	0.159279	0.625842	0.626641	0.563545
16	3869080	AX-90424065	Glyma.16G041200	0.0171739	0.438204	0.625842	0.626641	0.563749
8	15722354	AX-90324272	Not_genic	0.0171754	0.069872	0.625842	0.626641	0.563749
11	7595978	AX-90306209	Glyma.11G100200	0.0172036	0.059113	0.625842	0.626641	0.564392
7	15063358	AX-90407964	Glyma.07G126200	0.0172209	0.154771	0.625842	0.626641	0.564678
3	1608753	AX-90450664	Glyma.03G016500	0.0172421	0.052825	0.625842	0.62664	0.56523
19	46888193	AX-90415508	Glyma.19G215800	0.0172553	0.25864	0.625842	0.62664	0.565523
4	50004134	AX-90479223	Glyma.04G231500	0.0172909	0.058693	0.625842	0.62664	0.566269
14	7744265	AX-90325962	Not_genic	0.0173109	0.120023	0.625842	0.626639	0.566511
16	185990	AX-90479393	Glyma.16G003300	0.017312	0.059068	0.625842	0.626639	0.566511
19	46213268	AX-90316762	Not_genic	0.0173156	0.05855	0.625842	0.626639	0.566511
5	33823366	AX-90361139	Glyma.05G144400	0.0173289	0.058317	0.625842	0.626639	0.566691
8	14252039	AX-90458355	Glyma.08G178000	0.0173297	0.051465	0.625842	0.626639	0.566691
16	35159694	AX-90455472	Not_genic	0.0173471	0.491923	0.625842	0.626639	0.566854
12	5914167	AX-90454288	Glyma.12G076800	0.0173476	0.152893	0.625842	0.626639	0.566854
3	21507724	AX-90503611	Not_genic	0.0173901	0.143501	0.625842	0.626638	0.567822
9	38264176	AX-90366943	Not_genic	0.0174043	0.051134	0.625842	0.626638	0.567883
17	12570442	AX-90461518	Glyma.17G151000	0.0174226	0.058835	0.625842	0.626638	0.567883
8	5497077	AX-90436254	Glyma.08G071900	0.0174295	0.053201	0.625842	0.626638	0.567883
8	5509011	AX-90379763	Glyma.08G072000	0.0174295	0.053201	0.625842	0.626638	0.567883
15	10968330	AX-90454461	Glyma.15G135900	0.01743	0.051555	0.625842	0.626638	0.567883
10	44400146	AX-90486460	Glyma.10G211400	0.0174305	0.0555	0.625842	0.626638	0.567883
6	15707740	AX-90372769	Glyma.06G182800	0.0174453	0.104808	0.625842	0.626637	0.568006
6	8462930	AX-90364437	Glyma.06G105800	0.0174476	0.1929	0.625842	0.626637	0.568006
6	46610988	AX-90477611	Not_genic	0.0174656	0.123403	0.625842	0.626637	0.568453
10	6470240	AX-90481405	Glyma.10G066700	0.0174785	0.212998	0.625842	0.626637	0.568591
10	28423807	AX-90425177	Not_genic	0.0175309	0.050571	0.625842	0.626636	0.569551
14	43412535	AX-90347723	Not_genic	0.017534	0.226334	0.625842	0.626636	0.569551
15	49485696	AX-90453543	Glyma.15G262300	0.0175383	0.050428	0.625842	0.626636	0.569551
4	39822327	AX-90323286	Glyma.04G160700	0.0175454	0.055785	0.625842	0.626636	0.569642
20	39419675	AX-90366997	Glyma.20G155300	0.0175531	0.180503	0.625842	0.626636	0.56975
17	12530031	AX-90512291	Not_genic	0.0175628	0.054658	0.625842	0.626636	0.569926
9	44216456	AX-90451624	Not_genic	0.0175751	0.20586	0.625842	0.626636	0.570184
4	1175769	AX-90390688	Glyma.04G015400	0.0175897	0.125845	0.625842	0.626635	0.570375
12	5379500	AX-90397158	Not_genic	0.0176004	0.178249	0.625842	0.626635	0.570495
1	52303767	AX-90498618	Glyma.01G188000	0.017602	0.094666	0.625842	0.626635	0.570495
6	20564283	AX-90375417	Not_genic	0.0176531	0.051653	0.625842	0.626634	0.571727
1	51980488	AX-90420238	Glyma.01G184500	0.017686	0.074192	0.625842	0.626634	0.572432
5	41285167	AX-90314864	Glyma.05G236500	0.0177268	0.388805	0.625842	0.626633	0.572662
18	1450932	AX-90310135	Glyma.18G019600	0.0177307	0.123216	0.625842	0.626633	0.572662
20	39495308	AX-90523725	Glyma.20G156000	0.0177402	0.206236	0.625842	0.626633	0.572662
9	43746813	AX-90442912	Glyma.09G213900	0.0177409	0.076446	0.625842	0.626633	0.572662
12	38038479	AX-90358815	Glyma.12G221000	0.0177648	0.05118	0.625842	0.626633	0.57323
15	12978478	AX-90420526	Not_genic	0.0177899	0.472765	0.625842	0.626633	0.573758
3	1717429	AX-90415838	Glyma.03G017000	0.0178252	0.055034	0.625842	0.626632	0.573963
6	18706188	AX-90309407	Not_genic	0.0178344	0.055785	0.625842	0.626632	0.573963
11	7921485	AX-90439480	Glyma.11G104400	0.0178345	0.066491	0.625842	0.626632	0.573963
11	7952027	AX-90372179	Glyma.11G104800	0.0178345	0.066491	0.625842	0.626632	0.573963
2	14501714	AX-90407158	Glyma.02G139800	0.0178365	0.078325	0.625842	0.626632	0.573963
11	10922333	AX-90381074	Glyma.11G143000	0.0178407	0.211683	0.625842	0.626632	0.573963
3	36060301	AX-90504319	Glyma.03G145200	0.0178458	0.282307	0.625842	0.626632	0.573963
11	18197432	AX-90409092	Not_genic	0.0178486	0.166792	0.625842	0.626632	0.573963
19	38945079	AX-90354440	Glyma.19G129900	0.0178611	0.060481	0.625842	0.626632	0.574091
1	52610586	AX-90475677	Glyma.01G191500	0.0178745	0.053576	0.625842	0.626631	0.574091
5	35484813	AX-90419842	Glyma.05G163700	0.0179023	0.091848	0.625842	0.626631	0.574426
8	14315017	AX-90499856	Glyma.08G178700	0.0179072	0.082081	0.625842	0.626631	0.574444
11	2800803	AX-90515220	Glyma.11G039300	0.0179219	0.259579	0.625842	0.626631	0.574543
17	9347376	AX-90423029	Not_genic	0.0179258	0.293013	0.625842	0.626631	0.574543
6	20282475	AX-90504833	Not_genic	0.0179277	0.051089	0.625842	0.626631	0.574543
12	14279815	AX-90463338	Glyma.12G128900	0.017939	0.347295	0.625842	0.62663	0.574676
17	4640738	AX-90481605	Not_genic	0.0179406	0.056672	0.625842	0.62663	0.574676
10	44413572	AX-90427420	Glyma.10G211600	0.0179815	0.28719	0.625842	0.62663	0.575706
5	1957263	AX-90455959	Glyma.05G022300	0.017988	0.3426	0.625842	0.62663	0.575773
9	46163732	AX-90380918	Glyma.09G239100	0.0180532	0.3071	0.625842	0.626629	0.577453
18	305155	AX-90356783	Glyma.18G003700	0.0180536	0.058978	0.625842	0.626629	0.577453
5	36902520	AX-90353834	Not_genic	0.0180836	0.056672	0.625842	0.626629	0.578131
9	788088	AX-90459447	Glyma.09G010100	0.0181006	0.056912	0.625842	0.626628	0.578288
16	174798	AX-90426077	Glyma.16G003200	0.0181077	0.058505	0.625842	0.626628	0.578339
8	5487604	AX-90499671	Glyma.08G071700	0.0181193	0.053764	0.625842	0.626628	0.57843
8	5508440	AX-90474548	Glyma.08G072000	0.0181193	0.053764	0.625842	0.626628	0.57843
8	10348030	AX-90438063	Glyma.08G135000	0.0181465	0.256198	0.625842	0.626628	0.578663
12	33616569	AX-90373811	Not_genic	0.0181528	0.216379	0.625842	0.626628	0.578663
3	35379327	AX-90455058	Glyma.03G137700	0.0181595	0.058317	0.625842	0.626627	0.578663
3	8228691	AX-90399916	Not_genic	0.0182105	0.059166	0.625842	0.626627	0.579793
10	44316081	AX-90345332	Glyma.10G210900	0.0182182	0.053764	0.625842	0.626627	0.579898
9	3863723	AX-90443009	Glyma.09G045100	0.0182488	0.055733	0.625842	0.626626	0.580168
13	39770748	AX-90511076	Glyma.13G299500	0.0182531	0.083772	0.625842	0.626626	0.580168
18	16473126	AX-90517818	Glyma.18G125800	0.0182633	0.312923	0.625842	0.626626	0.58021
8	11239868	AX-90405557	Glyma.08G147300	0.0182709	0.059301	0.625842	0.626626	0.580254
16	30832396	AX-90468668	Not_genic	0.0182735	0.298272	0.625842	0.626626	0.580254
16	37674096	AX-90465520	Glyma.16G219400	0.0183475	0.070811	0.625842	0.626625	0.580915
18	15209942	AX-90432464	Not_genic	0.0183517	0.050008	0.625842	0.626625	0.580915
3	1607187	AX-90315198	Glyma.03G016500	0.018374	0.053201	0.625842	0.626625	0.581482
13	41285162	AX-90419595	Not_genic	0.0183854	0.080391	0.625842	0.626624	0.581678
1	5268288	AX-90342468	Glyma.01G045700	0.0183893	0.055455	0.625842	0.626624	0.581678
18	44260685	AX-90369362	Not_genic	0.0184076	0.117581	0.625842	0.626624	0.581678
4	39323572	AX-90412806	Not_genic	0.0184106	0.057288	0.625842	0.626624	0.581678
19	44377619	AX-90449482	Glyma.19G185200	0.0184286	0.057896	0.625842	0.626624	0.581678
17	39269823	AX-90455023	Glyma.17G237400	0.0184356	0.149512	0.625842	0.626624	0.581678
5	33193935	AX-90377458	Glyma.05G139400	0.0184448	0.185387	0.625842	0.626624	0.581764
1	54444658	AX-90397257	Glyma.01G213100	0.0184543	0.0555	0.625842	0.626623	0.581857
18	7519278	AX-90386450	Not_genic	0.0184661	0.099549	0.625842	0.626623	0.581998
11	34527172	AX-90382962	Glyma.11G255000	0.0184699	0.063298	0.625842	0.626623	0.581998
18	56547810	AX-90458368	Glyma.18G284800	0.0184769	0.16698	0.625842	0.626623	0.582081
17	5041320	AX-90373198	Glyma.17G065300	0.0184836	0.056582	0.625842	0.626623	0.582151
17	39962163	AX-90369675	Glyma.17G244200	0.0185039	0.238355	0.625842	0.626623	0.582512
6	43803822	AX-90511701	Glyma.06G256300	0.0185092	0.334335	0.625842	0.626623	0.58254
8	3632531	AX-90413678	Glyma.08G046000	0.0185255	0.050992	0.625842	0.626623	0.582912
6	13806309	AX-90329658	Not_genic	0.0185394	0.058926	0.625842	0.626622	0.583015
6	50900607	AX-90421808	Glyma.06G320300	0.0185801	0.282682	0.625842	0.626622	0.583626
10	28064479	AX-90513930	Not_genic	0.018589	0.050571	0.625842	0.626622	0.583626
2	11207815	AX-90340233	Not_genic	0.0186533	0.454545	0.625842	0.626621	0.584978
[truncated: 76,429 more rows]
