# Supplementary material for: Genome-wide association and epistatic interactions of flowering time in soybean cultivar
Source: PLoS One. 2020 Jan 22;15(1):e0228114. doi: 10.1371/journal.pone.0228114 (PMC6975553; doi:10.1371/journal.pone.0228114)
Supplement: S4 Dataset — (XLSX) [file pone.0228114.s004.xlsx]

## Sheet: DFT-related genes in Arabidopsi
S4 Dataset. List of DTF-related genes reported in Arabidopsis thaliana, and their homologous genes to soybean
Arabidopsis gene	Arabidopsis gene symbol	Soybean gene	# of SNP markers in 180k chip	SNP information
AT1G01060.1	LHY1,LHY	Glyma.02G241000	0	-
AT1G01060.1	LHY1,LHY	Glyma.03G261800	3	3_45506682_AX-90343153; 3_45508142_AX-90380118; 3_45508694_AX-90482714
AT1G01060.1	LHY1,LHY	Glyma.07G048500	4	7_4104866_AX-90457506; 7_4108708_AX-90379822; 7_4109549_AX-90511487; 7_4110881_AX-90487853; 7_4111155_AX-90418445
AT1G01060.1	LHY1,LHY	Glyma.09G167900	2	9_39204285_AX-90363551; 9_39207634_AX-90506067
AT1G01060.1	LHY1,LHY	Glyma.10G048500	5	10_4365393_AX-90456677; 10_4366228_AX-90338196; 10_4367170_AX-90392761; 10_4367675_AX-90457632; 10_4367970_AX-90385032
AT1G01060.1	LHY1,LHY	Glyma.13G136300	5	13_24886204_AX-90380555; 13_24892904_AX-90469861; 13_24893816_AX-90479146; 13_24896076_AX-90422114; 13_24896168_AX-90494403; 13_24896753_AX-90382238
AT1G01060.1	LHY1,LHY	Glyma.13G152300	2	13_26688871_AX-90311055; 13_26689901_AX-90328781
AT1G01060.1	LHY1,LHY	Glyma.14G210600	2	14_47559283_AX-90426611; 14_47561179_AX-90412243
AT1G01060.1	LHY1,LHY	Glyma.16G017400	6	16_1522269_AX-90496597; 16_1524581_AX-90502095; 16_1530437_AX-90439817; 16_1531653_AX-90463325; 16_1533272_AX-90457762; 16_1534501_AX-90470810
AT1G01060.1	LHY1,LHY	Glyma.16G217700	1	16_37467373_AX-90395975
AT1G01060.1	LHY1,LHY	Glyma.18G044200	2	18_3816617_AX-90321681; 18_3822069_AX-90478357
AT1G01060.1	LHY1,LHY	Glyma.19G260900	1	19_50408440_AX-90357744
AT1G01060.1	LHY1,LHY	Glyma.20G162800	4	20_40040715_AX-90398047; 20_40041748_AX-90431571; 20_40043254_AX-90351947; 20_40043812_AX-90414541
AT1G01160.2	-	Glyma.03G249000	4	3_44518268_AX-90321646; 3_44523877_AX-90333317; 3_44523953_AX-90409170; 3_44524194_AX-90454196
AT1G01160.2	-	Glyma.06G134400	3	6_11040825_AX-90308252; 6_11052749_AX-90518196; 6_11052961_AX-90317758; 6_11053420_AX-90419367
AT1G01160.2	-	Glyma.07G051300	3	7_4427554_AX-90385779; 7_4428449_AX-90453554; 7_4428820_AX-90311770
AT1G01160.2	-	Glyma.08G221100	3	8_17960859_AX-90360452; 8_17961206_AX-90385001; 8_17969455_AX-90319040
AT1G01160.2	-	Glyma.10G164100	3	10_39823112_AX-90355055; 10_39825622_AX-90331344; 10_39829834_AX-90444710
AT1G01160.2	-	Glyma.16G020400	4	16_1855681_AX-90511254; 16_1855885_AX-90506815; 16_1856105_AX-90352493; 16_1856947_AX-90462118
AT1G01160.2	-	Glyma.19G246600	3	19_49325055_AX-90380796; 19_49325143_AX-90418802; 19_49327515_AX-90377852
AT1G01160.2	-	Glyma.20G226500	1	20_46058780_AX-90418693
AT1G01530.1	-	Glyma.05G227200	0	-
AT1G01530.1	-	Glyma.10G086400	1	10_11018467_AX-90321091
AT1G01530.1	-	Glyma.10G254600	1	10_48174348_AX-90500232
AT1G01530.1	-	Glyma.10G254700	0	-
AT1G01530.1	-	Glyma.10G254800	3	10_48192701_AX-90366746; 10_48196657_AX-90480950; 10_48196769_AX-90351847
AT1G01530.1	-	Glyma.11G029900	4	11_2163551_AX-90454890; 11_2166129_AX-90508897; 11_2167243_AX-90336536; 11_2167744_AX-90504062; 11_2168817_AX-90379917
AT1G01530.1	-	Glyma.13G313800	2	13_40915047_AX-90387944; 13_40921810_AX-90340792
AT1G01530.1	-	Glyma.20G136400	1	20_37606920_AX-90406731
AT1G01530.1	-	Glyma.20G136500	1	20_37611475_AX-90462652
AT1G01530.1	-	Glyma.20G136600	4	20_37621082_AX-90338095; 20_37624734_AX-90448197; 20_37624890_AX-90449237; 20_37627936_AX-90308616
AT1G01530.1	-	Glyma.20G136700	3	20_37635625_AX-90325717; 20_37638300_AX-90317012; 20_37640053_AX-90353331
AT1G02340.1	-	Glyma.01G133500	2	1_45366921_AX-90364782; 1_45368083_AX-90392243
AT1G02340.1	-	Glyma.02G007000	1	2_750061_AX-90383645
AT1G02340.1	-	Glyma.03G227800	2	3_42982669_AX-90454757; 3_42983357_AX-90472987
AT1G02340.1	-	Glyma.10G138800	1	10_37246689_AX-90465593
AT1G02340.1	-	Glyma.11G054600	2	11_4118596_AX-90374579; 11_4122378_AX-90465491
AT1G02340.1	-	Glyma.19G224700	2	19_47686879_AX-90329037; 19_47694289_AX-90523875
AT1G02340.1	-	Glyma.20G091200	3	20_33452889_AX-90380303; 20_33452958_AX-90403883; 20_33454313_AX-90434161
AT1G02580.1	-	Glyma.01G188000	3	1_52303767_AX-90498618; 1_52303895_AX-90322773; 1_52308601_AX-90429099
AT1G02580.1	-	Glyma.02G012100	2	2_1104217_AX-90310264; 2_1109049_AX-90368800
AT1G02580.1	-	Glyma.03G219800	4	3_42315173_AX-90433420; 3_42317207_AX-90427681; 3_42317618_AX-90417448; 3_42318366_AX-90433853
AT1G02580.1	-	Glyma.03G224300	2	3_42658391_AX-90333903; 3_42661361_AX-90316786
AT1G02580.1	-	Glyma.10G012600	4	10_1142276_AX-90421218; 10_1143361_AX-90345828; 10_1147254_AX-90311687; 10_1150896_AX-90485986; 10_1151018_AX-90365221
AT1G02580.1	-	Glyma.19G216600	3	19_46960586_AX-90497397; 19_46961072_AX-90318629; 19_46962166_AX-90333863
AT1G03970.1	GBF4	Glyma.02G131700	2	2_13587201_AX-90338290; 2_13587635_AX-90466097
AT1G03970.1	GBF4	Glyma.03G003400	6	3_308386_AX-90361960; 3_313840_AX-90407278; 3_314087_AX-90312655; 3_314600_AX-90395787; 3_322057_AX-90437493; 3_322438_AX-90332732
AT1G03970.1	GBF4	Glyma.04G039300	3	4_3110725_AX-90456094; 4_3119652_AX-90472922; 4_3124149_AX-90427101
AT1G03970.1	GBF4	Glyma.04G124200	0	-
AT1G03970.1	GBF4	Glyma.05G079800	2	5_11363425_AX-90454800; 5_11371963_AX-90416739
AT1G03970.1	GBF4	Glyma.05G122400	4	5_31587327_AX-90403071; 5_31588192_AX-90344950; 5_31588429_AX-90309708; 5_31595434_AX-90332453; 5_31596297_AX-90319473
AT1G03970.1	GBF4	Glyma.06G040400	1	6_3049000_AX-90370292
AT1G03970.1	GBF4	Glyma.06G314400	1	6_50333496_AX-90371837
AT1G03970.1	GBF4	Glyma.07G213100	1	7_38534753_AX-90325603
AT1G03970.1	GBF4	Glyma.08G077400	1	8_5881649_AX-90492691
AT1G03970.1	GBF4	Glyma.08G183600	3	8_14734411_AX-90448470; 8_14738914_AX-90384769; 8_14739353_AX-90376656
AT1G03970.1	GBF4	Glyma.08G227000	0	-
AT1G03970.1	GBF4	Glyma.10G071700	3	10_7261077_AX-90401994; 10_7262247_AX-90512510; 10_7262364_AX-90359819
AT1G03970.1	GBF4	Glyma.10G223800	0	-
AT1G03970.1	GBF4	Glyma.12G184400	2	12_34561676_AX-90433225; 12_34565278_AX-90461197
AT1G03970.1	GBF4	Glyma.13G075000	0	-
AT1G03970.1	GBF4	Glyma.13G153200	0	-
AT1G03970.1	GBF4	Glyma.13G317000	2	13_41146158_AX-90449002; 13_41150465_AX-90368383
AT1G03970.1	GBF4	Glyma.15G049000	2	15_3867266_AX-90349640; 15_3867337_AX-90436892
AT1G03970.1	GBF4	Glyma.15G222400	5	15_40350869_AX-90402712; 15_40351629_AX-90434546; 15_40354590_AX-90305747; 15_40355307_AX-90403749; 15_40355475_AX-90477408
AT1G03970.1	GBF4	Glyma.19G067900	1	19_19875865_AX-90427390
AT1G03970.1	GBF4	Glyma.19G122800	1	19_38100260_AX-90375268
AT1G03970.1	GBF4	Glyma.19G194500	3	19_45197612_AX-90364451; 19_45204441_AX-90342158; 19_45209411_AX-90453595
AT1G03970.1	GBF4	Glyma.20G049200	4	20_9651180_AX-90328029; 20_9651352_AX-90404458; 20_9654576_AX-90483945; 20_9655919_AX-90413915
AT1G04400.2	PHH1,FHA,CRY2,AT-PHH1,ATCRY2	Glyma.02G005700	6	2_621402_AX-90480421; 2_627025_AX-90334945; 2_627442_AX-90368125; 2_628056_AX-90454704; 2_628140_AX-90331029; 2_629339_AX-90420889
AT1G04400.2	PHH1,FHA,CRY2,AT-PHH1,ATCRY2	Glyma.04G101500	2	4_9338477_AX-90472807; 4_9340266_AX-90396654
AT1G04400.2	PHH1,FHA,CRY2,AT-PHH1,ATCRY2	Glyma.06G103200	2	6_8205701_AX-90333638; 6_8208750_AX-90454991
AT1G04400.2	PHH1,FHA,CRY2,AT-PHH1,ATCRY2	Glyma.10G180600	5	10_41418159_AX-90382892; 10_41422284_AX-90467917; 10_41422498_AX-90382179; 10_41425714_AX-90438236; 10_41426833_AX-90396638
AT1G04400.2	PHH1,FHA,CRY2,AT-PHH1,ATCRY2	Glyma.13G089200	4	13_20368026_AX-90522451; 13_20368693_AX-90317352; 13_20377862_AX-90488270; 13_20377914_AX-90520495
AT1G04400.2	PHH1,FHA,CRY2,AT-PHH1,ATCRY2	Glyma.14G174200	1	14_42990276_AX-90355908
AT1G04400.2	PHH1,FHA,CRY2,AT-PHH1,ATCRY2	Glyma.15G223700	3	15_40764606_AX-90522475; 15_40771943_AX-90524381; 15_40771999_AX-90455871
AT1G04400.2	PHH1,FHA,CRY2,AT-PHH1,ATCRY2	Glyma.20G209900	3	20_44599189_AX-90419387; 20_44603941_AX-90518085; 20_44604034_AX-90372800
AT1G07890.3	MEE6,ATAPX01,ATAPX1,CS1,APX1	Glyma.01G164600	2	1_50209621_AX-90380915; 1_50219879_AX-90504960
AT1G07890.3	MEE6,ATAPX01,ATAPX1,CS1,APX1	Glyma.04G248300	1	4_51540463_AX-90334083
AT1G07890.3	MEE6,ATAPX01,ATAPX1,CS1,APX1	Glyma.06G114400	2	6_9272020_AX-90429603; 6_9280828_AX-90370144
AT1G07890.3	MEE6,ATAPX01,ATAPX1,CS1,APX1	Glyma.11G078400	1	11_5914415_AX-90370547
AT1G07890.3	MEE6,ATAPX01,ATAPX1,CS1,APX1	Glyma.11G107200	1	11_8182712_AX-90326565
AT1G07890.3	MEE6,ATAPX01,ATAPX1,CS1,APX1	Glyma.12G032300	1	12_2429545_AX-90501987
AT1G07890.3	MEE6,ATAPX01,ATAPX1,CS1,APX1	Glyma.12G073100	2	12_5398023_AX-90505634; 12_5398322_AX-90448933
AT1G07890.3	MEE6,ATAPX01,ATAPX1,CS1,APX1	Glyma.15G180400	0	-
AT1G07890.3	MEE6,ATAPX01,ATAPX1,CS1,APX1	Glyma.19G103900	0	-
AT1G07890.3	MEE6,ATAPX01,ATAPX1,CS1,APX1	Glyma.U021900	0	-
AT1G08830.1	CSD1	Glyma.03G242900	4	3_44071601_AX-90520444; 3_44076865_AX-90461654; 3_44077130_AX-90334313; 3_44077176_AX-90333000
AT1G08830.1	CSD1	Glyma.11G192700	0	-
AT1G08830.1	CSD1	Glyma.12G081300	2	12_6426402_AX-90478261; 12_6426904_AX-90449596
AT1G08830.1	CSD1	Glyma.12G178800	1	12_33853206_AX-90340534
AT1G08830.1	CSD1	Glyma.16G153900	4	16_31445630_AX-90311031; 16_31445695_AX-90523470; 16_31447667_AX-90461160; 16_31450937_AX-90397982
AT1G08830.1	CSD1	Glyma.19G240400	4	19_48823002_AX-90490655; 19_48825409_AX-90520704; 19_48828805_AX-90438428; 19_48832563_AX-90473932
AT1G08970.4	NF-YC9,HAP5C	Glyma.03G239400	0	-
AT1G08970.4	NF-YC9,HAP5C	Glyma.04G196200	4	4_46806114_AX-90307834; 4_46806728_AX-90373063; 4_46807590_AX-90305381; 4_46808655_AX-90491319
AT1G08970.4	NF-YC9,HAP5C	Glyma.06G169600	3	6_14168618_AX-90437088; 6_14171339_AX-90332189; 6_14172049_AX-90462256
AT1G08970.4	NF-YC9,HAP5C	Glyma.08G148200	2	8_11304877_AX-90467266; 8_11305315_AX-90370965
AT1G08970.4	NF-YC9,HAP5C	Glyma.08G165700	2	8_13061984_AX-90386247; 8_13066558_AX-90453235
AT1G08970.4	NF-YC9,HAP5C	Glyma.10G155900	4	10_39025176_AX-90338610; 10_39028645_AX-90386279; 10_39029258_AX-90356635; 10_39029676_AX-90313029
AT1G08970.4	NF-YC9,HAP5C	Glyma.13G207500	0	-
AT1G08970.4	NF-YC9,HAP5C	Glyma.13G207600	3	13_32108948_AX-90499206; 13_32109291_AX-90416857; 13_32109372_AX-90356745
AT1G08970.4	NF-YC9,HAP5C	Glyma.13G207700	2	13_32126059_AX-90422490; 13_32128512_AX-90318159
AT1G08970.4	NF-YC9,HAP5C	Glyma.15G261300	1	15_49382402_AX-90423149
AT1G08970.4	NF-YC9,HAP5C	Glyma.19G236400	0	-
AT1G08970.4	NF-YC9,HAP5C	Glyma.20G232400	3	20_46584754_AX-90332681; 20_46584995_AX-90307735; 20_46585586_AX-90311175
AT1G09570.1	HY8,FRE1,FHY2,PHYA	Glyma.03G227300	4	3_42919728_AX-90376527; 3_42921528_AX-90448969; 3_42922175_AX-90442020; 3_42927309_AX-90336444
AT1G09570.1	HY8,FRE1,FHY2,PHYA	Glyma.09G035500	1	9_2964726_AX-90447232
AT1G09570.1	HY8,FRE1,FHY2,PHYA	Glyma.09G088500	4	9_11697282_AX-90456533; 9_11697763_AX-90348506; 9_11698795_AX-90431136; 9_11700436_AX-90327048
AT1G09570.1	HY8,FRE1,FHY2,PHYA	Glyma.10G141400	2	10_37490820_AX-90487240; 10_37490919_AX-90514750
AT1G09570.1	HY8,FRE1,FHY2,PHYA	Glyma.15G140000	5	15_11438317_AX-90382155; 15_11439098_AX-90500026; 15_11439321_AX-90340406; 15_11440877_AX-90327752; 15_11442541_AX-90420298
AT1G09570.1	HY8,FRE1,FHY2,PHYA	Glyma.15G196500	5	15_22684956_AX-90357430; 15_22686776_AX-90523162; 15_22687433_AX-90480539; 15_22687565_AX-90426908; 15_22687645_AX-90450895
AT1G09570.1	HY8,FRE1,FHY2,PHYA	Glyma.19G224200	2	19_47638344_AX-90391416; 19_47646425_AX-90318020
AT1G09570.1	HY8,FRE1,FHY2,PHYA	Glyma.20G090000	2	20_33236286_AX-90470943; 20_33241589_AX-90473062
AT1G10470.1	-	Glyma.01G037500	2	1_3987402_AX-90335069; 1_3987522_AX-90515278
AT1G10470.1	-	Glyma.02G027400	2	2_2470335_AX-90312813; 2_2473892_AX-90517900
AT1G10470.1	-	Glyma.03G130000	0	-
AT1G10470.1	-	Glyma.04G137600	0	-
AT1G10470.1	-	Glyma.04G177900	4	4_44209669_AX-90464574; 4_44210810_AX-90357228; 4_44211067_AX-90460971; 4_44211117_AX-90386506
AT1G10470.1	-	Glyma.04G223000	3	4_49358800_AX-90332418; 4_49360205_AX-90497891; 4_49360275_AX-90521179
AT1G10470.1	-	Glyma.04G247800	3	4_51501688_AX-90401222; 4_51502048_AX-90333802; 4_51502229_AX-90507930; 4_51502880_AX-90484007
AT1G10470.1	-	Glyma.05G033000	1	5_2884098_AX-90396117
AT1G10470.1	-	Glyma.06G114900	3	6_9328329_AX-90376558; 6_9329404_AX-90471205; 6_9329561_AX-90487928
AT1G10470.1	-	Glyma.06G142300	4	6_11584356_AX-90456105; 6_11585511_AX-90375751; 6_11587208_AX-90316391; 6_11588511_AX-90356666
AT1G10470.1	-	Glyma.06G187000	2	6_16267358_AX-90369844; 6_16267572_AX-90507477
AT1G10470.1	-	Glyma.08G292400	2	8_40660712_AX-90314866; 8_40661504_AX-90328759
AT1G10470.1	-	Glyma.11G155100	0	-
AT1G10470.1	-	Glyma.13G077500	0	-
AT1G10470.1	-	Glyma.13G197600	3	13_31170168_AX-90441370; 13_31171299_AX-90402271; 13_31171347_AX-90477516
AT1G10470.1	-	Glyma.15G236200	1	15_44487136_AX-90507704
AT1G10470.1	-	Glyma.17G093900	4	17_7327079_AX-90358992; 17_7327541_AX-90305920; 17_7327728_AX-90412100; 17_7332611_AX-90341882
AT1G10470.1	-	Glyma.18G130900	1	18_18236779_AX-90455656
AT1G10470.1	-	Glyma.19G132300	1	19_39302370_AX-90326808
AT1G12580.1	PEPKR1	Glyma.02G211400	0	-
AT1G12580.1	PEPKR1	Glyma.06G161200	3	6_13331360_AX-90318198; 6_13331468_AX-90465767; 6_13336188_AX-90370612
AT1G12580.1	PEPKR1	Glyma.10G118100	6	10_29657685_AX-90518095; 10_29658180_AX-90402650; 10_29658749_AX-90410141; 10_29659254_AX-90434048; 10_29668241_AX-90326741; 10_29668998_AX-90468789; 10_29671034_AX-90357985
AT1G12580.1	PEPKR1	Glyma.10G186000	0	-
AT1G12580.1	PEPKR1	Glyma.10G239600	1	10_46817710_AX-90424230
AT1G12580.1	PEPKR1	Glyma.14G179000	4	14_44031329_AX-90401961; 14_44033570_AX-90469262; 14_44038742_AX-90327288; 14_44039174_AX-90492637
AT1G12580.1	PEPKR1	Glyma.16G199400	3	16_36066818_AX-90378151; 16_36073296_AX-90411835; 16_36074874_AX-90409602
AT1G12680.1	PEPKR2	Glyma.02G211400	0	-
AT1G12680.1	PEPKR2	Glyma.04G097100	3	4_8802755_AX-90474704; 4_8805351_AX-90407460; 4_8805432_AX-90388037
AT1G12680.1	PEPKR2	Glyma.06G098900	2	6_7874952_AX-90375384; 6_7884255_AX-90356433
AT1G12680.1	PEPKR2	Glyma.14G179000	4	14_44031329_AX-90401961; 14_44033570_AX-90469262; 14_44038742_AX-90327288; 14_44039174_AX-90492637
AT1G12680.1	PEPKR2	Glyma.16G199400	3	16_36066818_AX-90378151; 16_36073296_AX-90411835; 16_36074874_AX-90409602
AT1G12860.1	-	Glyma.01G018400	2	1_1774168_AX-90322307; 1_1775088_AX-90487692
AT1G12860.1	-	Glyma.01G019700	1	1_1941887_AX-90354689
AT1G12860.1	-	Glyma.01G096600	0	-
AT1G12860.1	-	Glyma.02G217800	0	-
AT1G12860.1	-	Glyma.02G252400	0	-
AT1G12860.1	-	Glyma.03G258100	2	3_45252189_AX-90498107; 3_45252972_AX-90352663
AT1G12860.1	-	Glyma.04G090100	2	4_7925022_AX-90490099; 4_7928804_AX-90393912
AT1G12860.1	-	Glyma.04G200500	3	4_47311445_AX-90375397; 4_47312487_AX-90331625; 4_47319054_AX-90316800
AT1G12860.1	-	Glyma.05G200900	0	-
AT1G12860.1	-	Glyma.05G208300	5	5_39033526_AX-90414658; 5_39034657_AX-90426963; 5_39035579_AX-90518579; 5_39036002_AX-90432982; 5_39037110_AX-90342441
AT1G12860.1	-	Glyma.06G092000	0	-
AT1G12860.1	-	Glyma.06G165000	4	6_13671274_AX-90454386; 6_13672882_AX-90402102; 6_13676671_AX-90505628; 6_13680432_AX-90326284
AT1G12860.1	-	Glyma.07G055200	0	-
AT1G12860.1	-	Glyma.08G008200	2	8_645710_AX-90444465; 8_647747_AX-90338672
AT1G12860.1	-	Glyma.08G014900	2	8_1170641_AX-90464132; 8_1174386_AX-90448540
AT1G12860.1	-	Glyma.08G271900	3	8_35595739_AX-90515204; 8_35596911_AX-90422267; 8_35603496_AX-90479261
AT1G12860.1	-	Glyma.08G274200	1	8_36211454_AX-90377954
AT1G12860.1	-	Glyma.09G060200	1	9_5579099_AX-90335675
AT1G12860.1	-	Glyma.09G203000	4	9_42708788_AX-90312422; 9_42710668_AX-90338071; 9_42714843_AX-90438079; 9_42715500_AX-90385520
AT1G12860.1	-	Glyma.09G204500	0	-
AT1G12860.1	-	Glyma.10G034300	1	10_2948747_AX-90500492
AT1G12860.1	-	Glyma.10G281800	2	10_50286357_AX-90440896; 10_50287304_AX-90447668
AT1G12860.1	-	Glyma.13G101100	3	13_21625666_AX-90332246; 13_21625984_AX-90438215; 13_21626143_AX-90457939
AT1G12860.1	-	Glyma.13G120700	1	13_23334372_AX-90317055
AT1G12860.1	-	Glyma.14G136500	1	14_24088544_AX-90388259
AT1G12860.1	-	Glyma.14G185100	2	14_44881923_AX-90357724; 14_44883023_AX-90466471
AT1G12860.1	-	Glyma.15G166800	3	15_14549557_AX-90489372; 15_14552040_AX-90370057; 15_14555633_AX-90371603
AT1G12860.1	-	Glyma.16G049400	2	16_4725060_AX-90506799; 16_4725481_AX-90425402
AT1G12860.1	-	Glyma.16G147200	3	16_30792549_AX-90383091; 16_30793014_AX-90502792; 16_30793848_AX-90417184
AT1G12860.1	-	Glyma.17G058600	3	17_4458994_AX-90395665; 17_4460620_AX-90347660; 17_4468440_AX-90424099
AT1G12860.1	-	Glyma.19G102000	2	19_34993750_AX-90513044; 19_35002009_AX-90443798
AT1G12860.1	-	Glyma.19G256700	1	19_50068308_AX-90518280
AT1G12860.1	-	Glyma.20G107500	2	20_35009511_AX-90466197; 20_35014228_AX-90414772
AT1G13260.1	-	Glyma.01G087500	0	-
AT1G13260.1	-	Glyma.02G099500	1	2_9308478_AX-90503710
AT1G13260.1	-	Glyma.02G200500	1	2_38401394_AX-90421816
AT1G13260.1	-	Glyma.02G267400	2	2_45180077_AX-90389489; 2_45181540_AX-90332237
AT1G13260.1	-	Glyma.03G199000	0	-
AT1G13260.1	-	Glyma.03G262200	3	3_45554304_AX-90392149; 3_45554760_AX-90431931; 3_45557433_AX-90456013
AT1G13260.1	-	Glyma.06G236400	1	6_38473026_AX-90491884
AT1G13260.1	-	Glyma.07G027000	1	7_2120050_AX-90471887
AT1G13260.1	-	Glyma.07G048200	1	7_4063492_AX-90325921
AT1G13260.1	-	Glyma.10G076100	3	10_7914956_AX-90375200; 10_7918632_AX-90317445; 10_7925105_AX-90442334
AT1G13260.1	-	Glyma.10G187000	0	-
AT1G13260.1	-	Glyma.10G204400	4	10_43556831_AX-90416866; 10_43560984_AX-90428128; 10_43561517_AX-90504085; 10_43562834_AX-90372485
AT1G13260.1	-	Glyma.12G226600	2	12_38650925_AX-90375848; 12_38650976_AX-90364398
AT1G13260.1	-	Glyma.13G236500	0	-
AT1G13260.1	-	Glyma.13G274100	2	13_37559221_AX-90360785; 13_37564426_AX-90366333
AT1G13260.1	-	Glyma.14G050100	0	-
AT1G13260.1	-	Glyma.15G077100	2	15_5939078_AX-90318999; 15_5939360_AX-90507974
AT1G13260.1	-	Glyma.16G017100	0	-
AT1G13260.1	-	Glyma.19G163700	1	19_42450922_AX-90436903
AT1G13260.1	-	Glyma.19G196600	0	-
AT1G13260.1	-	Glyma.19G261300	3	19_50457818_AX-90466089; 19_50459352_AX-90432515; 19_50465488_AX-90414251
AT1G13260.1	-	Glyma.20G186200	2	20_42481836_AX-90332784; 20_42486304_AX-90351812
AT1G13260.1	-	Glyma.20G203500	5	20_44030270_AX-90476145; 20_44031545_AX-90315548; 20_44034331_AX-90384635; 20_44034394_AX-90424334; 20_44037764_AX-90393540
AT1G13260.1	-	Glyma.20G247300	2	20_47686689_AX-90339480; 20_47691496_AX-90395907
AT1G14920.1	RGA2,GAI	Glyma.04G150500	3	4_32889834_AX-90429757; 4_32894380_AX-90448369; 4_32894839_AX-90353135
AT1G14920.1	RGA2,GAI	Glyma.05G045300	2	5_4024173_AX-90402108; 5_4028055_AX-90388171
AT1G14920.1	RGA2,GAI	Glyma.05G140400	3	5_33323382_AX-90492571; 5_33325567_AX-90505963; 5_33325951_AX-90428149
AT1G14920.1	RGA2,GAI	Glyma.06G213100	1	6_21485708_AX-90417364
AT1G14920.1	RGA2,GAI	Glyma.08G095800	2	8_7305870_AX-90520097; 8_7306938_AX-90359082
AT1G14920.1	RGA2,GAI	Glyma.08G146900	2	8_11184227_AX-90517673; 8_11187045_AX-90444018
AT1G14920.1	RGA2,GAI	Glyma.09G270000	3	9_48699797_AX-90520612; 9_48701913_AX-90501568; 9_48707476_AX-90515367
AT1G14920.1	RGA2,GAI	Glyma.10G190200	0	-
AT1G14920.1	RGA2,GAI	Glyma.11G216500	1	11_31084615_AX-90373138
AT1G14920.1	RGA2,GAI	Glyma.16G053000	3	16_5123743_AX-90437032; 16_5125597_AX-90419039; 16_5126543_AX-90306381
AT1G14920.1	RGA2,GAI	Glyma.18G040000	1	18_3280055_AX-90466671
AT1G14920.1	RGA2,GAI	Glyma.18G220100	4	18_50709815_AX-90449283; 18_50710451_AX-90466557; 18_50712012_AX-90407204; 18_50712233_AX-90363725
AT1G14920.1	RGA2,GAI	Glyma.19G096400	4	19_34001494_AX-90367262; 19_34003376_AX-90326567; 19_34006465_AX-90493531; 19_34007879_AX-90405423
AT1G14920.1	RGA2,GAI	Glyma.20G200500	0	-
AT1G17360.1	-	Glyma.07G042700	4	7_3547432_AX-90502783; 7_3549128_AX-90491738; 7_3552697_AX-90406932; 7_3553091_AX-90489982
AT1G17360.1	-	Glyma.12G221800	1	12_38123728_AX-90429721
AT1G17360.1	-	Glyma.13G279600	4	13_38085125_AX-90461957; 13_38088340_AX-90470382; 13_38088445_AX-90520327; 13_38090997_AX-90467086
AT1G17360.1	-	Glyma.16G011100	2	16_966947_AX-90324828; 16_968307_AX-90343953
AT1G17455.1	ELF4-L4	Glyma.07G037300	2	7_3057041_AX-90511574; 7_3062578_AX-90332240
AT1G17455.1	ELF4-L4	Glyma.09G067300	1	9_6672523_AX-90493164
AT1G17455.1	ELF4-L4	Glyma.13G108600	0	-
AT1G17455.1	ELF4-L4	Glyma.15G176300	2	15_16623270_AX-90454522; 15_16629490_AX-90444423
AT1G17455.1	ELF4-L4	Glyma.16G006700	2	16_538674_AX-90516360; 16_543052_AX-90395943
AT1G17455.1	ELF4-L4	Glyma.17G050800	4	17_3856009_AX-90492635; 17_3856917_AX-90486076; 17_3858941_AX-90479572; 17_3861801_AX-90410136
AT1G18100.1	E12A11,MFT	Glyma.02G069200	0	-
AT1G18100.1	E12A11,MFT	Glyma.03G194700	1	3_40522742_AX-90331855
AT1G18100.1	E12A11,MFT	Glyma.05G244100	1	5_41854669_AX-90321623
AT1G18100.1	E12A11,MFT	Glyma.08G052000	0	-
AT1G18100.1	E12A11,MFT	Glyma.08G363200	2	8_47472378_AX-90420384; 8_47472722_AX-90396190
AT1G18100.1	E12A11,MFT	Glyma.09G143500	2	9_35658210_AX-90331507; 9_35658625_AX-90359039
AT1G18100.1	E12A11,MFT	Glyma.10G071400	3	10_7209395_AX-90336548; 10_7210570_AX-90520815; 10_7214190_AX-90476327
AT1G18100.1	E12A11,MFT	Glyma.11G209500	1	11_30131093_AX-90359313
AT1G18100.1	E12A11,MFT	Glyma.16G044100	3	16_4136378_AX-90422024; 16_4138708_AX-90496731; 16_4141804_AX-90471035
AT1G18100.1	E12A11,MFT	Glyma.16G044200	3	16_4162805_AX-90307402; 16_4163140_AX-90426622; 16_4164726_AX-90491376
AT1G18100.1	E12A11,MFT	Glyma.16G150700	1	16_31111615_AX-90438985
AT1G18100.1	E12A11,MFT	Glyma.16G151000	4	16_31149849_AX-90320253; 16_31150258_AX-90389917; 16_31151007_AX-90368810; 16_31151113_AX-90460743; 16_31151610_AX-90478114
AT1G18100.1	E12A11,MFT	Glyma.16G196300	1	16_35783898_AX-90331511
AT1G18100.1	E12A11,MFT	Glyma.19G108100	4	19_36027710_AX-90482123; 19_36030218_AX-90418348; 19_36035852_AX-90405594; 19_36035925_AX-90488556
AT1G18100.1	E12A11,MFT	Glyma.19G194300	1	19_45184129_AX-90523469
AT1G18750.1	AGL65	Glyma.01G050000	1	1_5869767_AX-90328990
AT1G18750.1	AGL65	Glyma.02G109000	4	2_10442620_AX-90503277; 2_10442975_AX-90406044; 2_10446090_AX-90322482; 2_10447110_AX-90365009
AT1G18750.1	AGL65	Glyma.02G287700	3	2_46798207_AX-90320264; 2_46803992_AX-90439068; 2_46804103_AX-90438094
AT1G18750.1	AGL65	Glyma.04G043800	2	4_3509392_AX-90479244; 4_3511477_AX-90504148
AT1G18750.1	AGL65	Glyma.04G257100	6	4_52336976_AX-90512923; 4_52340615_AX-90383113; 4_52340838_AX-90398872; 4_52344189_AX-90430168; 4_52348108_AX-90391195; 4_52349808_AX-90510635
AT1G18750.1	AGL65	Glyma.05G025700	1	5_2247932_AX-90475078
AT1G18750.1	AGL65	Glyma.05G148700	8	5_34274945_AX-90393411; 5_34281956_AX-90452638; 5_34282051_AX-90416058; 5_34282483_AX-90431673; 5_34284190_AX-90351599; 5_34285559_AX-90456369; 5_34294479_AX-90418931; 5_34296148_AX-90424501; 5_34296779_AX-90439496
AT1G18750.1	AGL65	Glyma.05G163200	3	5_35436324_AX-90517245; 5_35437373_AX-90348549; 5_35441323_AX-90463710
AT1G18750.1	AGL65	Glyma.06G324400	5	6_51206046_AX-90336127; 6_51208928_AX-90461699; 6_51209714_AX-90321289; 6_51212720_AX-90517192; 6_51213758_AX-90432135
AT1G18750.1	AGL65	Glyma.07G228900	2	7_40861326_AX-90404232; 7_40865105_AX-90524686
AT1G18750.1	AGL65	Glyma.08G120600	5	8_9296225_AX-90348303; 8_9305238_AX-90450626; 8_9306442_AX-90338564; 8_9306689_AX-90316550; 8_9306742_AX-90311503; 8_9310669_AX-90477320
AT1G18750.1	AGL65	Glyma.08G310100	2	8_42949094_AX-90509915; 8_42949540_AX-90501537
AT1G18750.1	AGL65	Glyma.13G086400	3	13_19859108_AX-90349418; 13_19860091_AX-90340408; 13_19861590_AX-90451339
AT1G18750.1	AGL65	Glyma.13G223300	2	13_33616344_AX-90422405; 13_33624764_AX-90482657
AT1G18750.1	AGL65	Glyma.14G027200	1	14_1976522_AX-90346757
AT1G18750.1	AGL65	Glyma.14G168700	1	14_41787434_AX-90371230
AT1G18750.1	AGL65	Glyma.15G088600	3	15_6830255_AX-90426475; 15_6831579_AX-90477970; 15_6834700_AX-90490567
AT1G18750.1	AGL65	Glyma.17G101300	1	17_7957556_AX-90475200
AT1G18750.1	AGL65	Glyma.18G105800	5	18_11776183_AX-90319941; 18_11776784_AX-90330949; 18_11778773_AX-90365453; 18_11781258_AX-90357494; 18_11782055_AX-90468385
AT1G18750.1	AGL65	Glyma.20G034000	3	20_4659715_AX-90477158; 20_4662601_AX-90368254; 20_4663612_AX-90357712
AT1G19050.1	-	Glyma.01G037500	2	1_3987402_AX-90335069; 1_3987522_AX-90515278
AT1G19050.1	-	Glyma.02G027400	2	2_2470335_AX-90312813; 2_2473892_AX-90517900
AT1G19050.1	-	Glyma.03G130000	0	-
AT1G19050.1	-	Glyma.04G137600	0	-
AT1G19050.1	-	Glyma.04G177900	4	4_44209669_AX-90464574; 4_44210810_AX-90357228; 4_44211067_AX-90460971; 4_44211117_AX-90386506
AT1G19050.1	-	Glyma.04G223000	3	4_49358800_AX-90332418; 4_49360205_AX-90497891; 4_49360275_AX-90521179
AT1G19050.1	-	Glyma.04G247800	3	4_51501688_AX-90401222; 4_51502048_AX-90333802; 4_51502229_AX-90507930; 4_51502880_AX-90484007
AT1G19050.1	-	Glyma.05G033000	1	5_2884098_AX-90396117
AT1G19050.1	-	Glyma.06G114900	3	6_9328329_AX-90376558; 6_9329404_AX-90471205; 6_9329561_AX-90487928
AT1G19050.1	-	Glyma.06G142300	4	6_11584356_AX-90456105; 6_11585511_AX-90375751; 6_11587208_AX-90316391; 6_11588511_AX-90356666
AT1G19050.1	-	Glyma.06G187000	2	6_16267358_AX-90369844; 6_16267572_AX-90507477
AT1G19050.1	-	Glyma.08G292400	2	8_40660712_AX-90314866; 8_40661504_AX-90328759
AT1G19050.1	-	Glyma.11G155100	0	-
AT1G19050.1	-	Glyma.13G077500	0	-
AT1G19050.1	-	Glyma.13G197600	3	13_31170168_AX-90441370; 13_31171299_AX-90402271; 13_31171347_AX-90477516
AT1G19050.1	-	Glyma.15G236200	1	15_44487136_AX-90507704
AT1G19050.1	-	Glyma.17G093900	4	17_7327079_AX-90358992; 17_7327541_AX-90305920; 17_7327728_AX-90412100; 17_7332611_AX-90341882
AT1G19050.1	-	Glyma.18G130900	1	18_18236779_AX-90455656
AT1G19050.1	-	Glyma.19G132300	1	19_39302370_AX-90326808
AT1G19350.3	BES1,BZR2	Glyma.01G178000	0	-
AT1G19350.3	BES1,BZR2	Glyma.04G033800	1	4_2688589_AX-90425441
AT1G19350.3	BES1,BZR2	Glyma.06G034000	1	6_2613692_AX-90367346
AT1G19350.3	BES1,BZR2	Glyma.07G099100	1	7_9347737_AX-90305853
AT1G19350.3	BES1,BZR2	Glyma.11G064300	1	11_4851519_AX-90457094
AT1G19350.3	BES1,BZR2	Glyma.12G231400	3	12_39140387_AX-90356974; 12_39140635_AX-90468002; 12_39142297_AX-90471409
AT1G19350.3	BES1,BZR2	Glyma.12G231500	1	12_39154817_AX-90355345
AT1G19350.3	BES1,BZR2	Glyma.13G266500	2	13_36961618_AX-90480975; 13_36963279_AX-90459613
AT1G19350.3	BES1,BZR2	Glyma.13G266600	4	13_36973523_AX-90416621; 13_36974001_AX-90439601; 13_36974365_AX-90439216; 13_36975526_AX-90525098
AT1G19350.3	BES1,BZR2	Glyma.14G076900	0	-
AT1G19350.3	BES1,BZR2	Glyma.14G127400	0	-
AT1G19350.3	BES1,BZR2	Glyma.17G248900	1	17_40413256_AX-90525443
AT1G20700.1	-	Glyma.02G093900	3	2_8404798_AX-90338822; 2_8408582_AX-90331990; 2_8408921_AX-90320434; 2_8409300_AX-90422765
AT1G20700.1	-	Glyma.04G016700	3	4_1258880_AX-90425269; 4_1260287_AX-90485890; 4_1263151_AX-90441582
AT1G20700.1	-	Glyma.06G016800	4	6_1245532_AX-90406262; 6_1245652_AX-90379169; 6_1246603_AX-90480419; 6_1251871_AX-90316621
AT1G20700.1	-	Glyma.10G289900	2	10_50817075_AX-90519176; 10_50821832_AX-90436446
AT1G20700.1	-	Glyma.18G288000	1	18_56790777_AX-90507200
AT1G20700.1	-	Glyma.20G099400	1	20_34254625_AX-90308924
AT1G20710.1	-	Glyma.02G093900	3	2_8404798_AX-90338822; 2_8408582_AX-90331990; 2_8408921_AX-90320434; 2_8409300_AX-90422765
AT1G20710.1	-	Glyma.04G016700	3	4_1258880_AX-90425269; 4_1260287_AX-90485890; 4_1263151_AX-90441582
AT1G20710.1	-	Glyma.10G289900	2	10_50817075_AX-90519176; 10_50821832_AX-90436446
AT1G20710.1	-	Glyma.18G288000	1	18_56790777_AX-90507200
AT1G20710.1	-	Glyma.20G099400	1	20_34254625_AX-90308924
AT1G21970.1	NF-YB9,EMB 212,EMB212,LEC1	Glyma.02G300200	1	2_47674320_AX-90382909
AT1G21970.1	NF-YB9,EMB 212,EMB212,LEC1	Glyma.03G080700	0	-
AT1G21970.1	NF-YB9,EMB 212,EMB212,LEC1	Glyma.04G211200	0	-
AT1G21970.1	NF-YB9,EMB 212,EMB212,LEC1	Glyma.07G268100	1	7_44131194_AX-90332476
AT1G21970.1	NF-YB9,EMB 212,EMB212,LEC1	Glyma.08G141000	1	8_10777788_AX-90308563
AT1G21970.1	NF-YB9,EMB 212,EMB212,LEC1	Glyma.08G329300	1	8_44718748_AX-90324456
AT1G21970.1	NF-YB9,EMB 212,EMB212,LEC1	Glyma.09G014100	1	9_1059283_AX-90430019
AT1G21970.1	NF-YB9,EMB 212,EMB212,LEC1	Glyma.10G192000	5	10_42446297_AX-90336080; 10_42450765_AX-90369268; 10_42451506_AX-90499681; 10_42452422_AX-90378107; 10_42457595_AX-90455167
AT1G21970.1	NF-YB9,EMB 212,EMB212,LEC1	Glyma.15G118800	2	15_9318442_AX-90489695; 15_9318589_AX-90349517
AT1G21970.1	NF-YB9,EMB 212,EMB212,LEC1	Glyma.17G005600	3	17_530307_AX-90325327; 17_535305_AX-90364552; 17_535379_AX-90324955
AT1G21970.1	NF-YB9,EMB 212,EMB212,LEC1	Glyma.18G077500	8	18_7351809_AX-90340867; 18_7352000_AX-90377148; 18_7353516_AX-90416253; 18_7356587_AX-90331050; 18_7357564_AX-90492005; 18_7357656_AX-90449453; 18_7359233_AX-90453753; 18_7360709_AX-90376607
AT1G21970.1	NF-YB9,EMB 212,EMB212,LEC1	Glyma.20G000600	0	-
AT1G21970.1	NF-YB9,EMB 212,EMB212,LEC1	Glyma.20G198500	2	20_43603875_AX-90358079; 20_43613445_AX-90504414
AT1G22070.1	TGA3	Glyma.01G084200	1	1_24689658_AX-90420771
AT1G22070.1	TGA3	Glyma.02G097900	3	2_8834850_AX-90337787; 2_8839894_AX-90453458; 2_8840665_AX-90391750
AT1G22070.1	TGA3	Glyma.02G176800	1	2_29022328_AX-90305377
AT1G22070.1	TGA3	Glyma.03G127600	2	3_34173881_AX-90472585; 3_34176771_AX-90308420
AT1G22070.1	TGA3	Glyma.03G128200	4	3_34259531_AX-90392488; 3_34259593_AX-90480034; 3_34262477_AX-90462869; 3_34262531_AX-90520690
AT1G22070.1	TGA3	Glyma.03G142400	0	-
AT1G22070.1	TGA3	Glyma.04G254800	3	4_52132361_AX-90415492; 4_52132655_AX-90364570; 4_52134402_AX-90523315
AT1G22070.1	TGA3	Glyma.05G182500	5	5_37030053_AX-90392680; 5_37030194_AX-90363482; 5_37030453_AX-90318072; 5_37038912_AX-90387241; 5_37041386_AX-90386218; 5_37041528_AX-90362384
AT1G22070.1	TGA3	Glyma.06G107300	4	6_8631013_AX-90383411; 6_8631479_AX-90360997; 6_8631535_AX-90373713; 6_8637246_AX-90394337; 6_8637427_AX-90521651
AT1G22070.1	TGA3	Glyma.08G140100	4	8_10719713_AX-90370010; 8_10721603_AX-90327540; 8_10721774_AX-90342348; 8_10728654_AX-90309775
AT1G22070.1	TGA3	Glyma.09G184300	1	9_40956303_AX-90327030
AT1G22070.1	TGA3	Glyma.10G092100	4	10_12742323_AX-90430644; 10_12743449_AX-90408794; 10_12745456_AX-90335136; 10_12747072_AX-90345545
AT1G22070.1	TGA3	Glyma.10G194800	0	-
AT1G22070.1	TGA3	Glyma.10G276100	1	10_49861481_AX-90326373
AT1G22070.1	TGA3	Glyma.10G296200	3	10_51307384_AX-90479470; 10_51312223_AX-90313562; 10_51318138_AX-90398127
AT1G22070.1	TGA3	Glyma.11G183700	3	11_25148916_AX-90519444; 11_25152530_AX-90496263; 11_25154687_AX-90434262
AT1G22070.1	TGA3	Glyma.11G236300	2	11_33113215_AX-90507847; 11_33115175_AX-90389026
AT1G22070.1	TGA3	Glyma.12G088700	5	12_7273445_AX-90423832; 12_7273570_AX-90471925; 12_7277371_AX-90414854; 12_7277463_AX-90486559; 12_7282438_AX-90305448; 12_7282749_AX-90405338
AT1G22070.1	TGA3	Glyma.12G184500	3	12_34581411_AX-90358466; 12_34582228_AX-90472143; 12_34585314_AX-90420449
AT1G22070.1	TGA3	Glyma.13G085100	5	13_19659442_AX-90504556; 13_19660159_AX-90342873; 13_19660703_AX-90518480; 13_19662587_AX-90434413; 13_19668138_AX-90515774
AT1G22070.1	TGA3	Glyma.13G193700	3	13_30688133_AX-90331778; 13_30688310_AX-90467237; 13_30694355_AX-90335990
AT1G22070.1	TGA3	Glyma.13G260300	0	-
AT1G22070.1	TGA3	Glyma.13G316900	5	13_41137674_AX-90488027; 13_41138292_AX-90377722; 13_41139170_AX-90339962; 13_41143324_AX-90332234; 13_41143936_AX-90403392
AT1G22070.1	TGA3	Glyma.14G167000	3	14_41307527_AX-90521572; 14_41310094_AX-90518370; 14_41310432_AX-90503306
AT1G22070.1	TGA3	Glyma.15G232000	3	15_43630647_AX-90485319; 15_43630923_AX-90344505; 15_43631434_AX-90461764
AT1G22070.1	TGA3	Glyma.18G020900	2	18_1538039_AX-90345145; 18_1538414_AX-90399561
AT1G22070.1	TGA3	Glyma.19G130200	2	19_38989777_AX-90381594; 19_38995340_AX-90321382
AT1G22070.1	TGA3	Glyma.19G145300	2	19_40604069_AX-90309036; 19_40608825_AX-90359595
AT1G22070.1	TGA3	Glyma.20G113600	1	20_35559976_AX-90405961
AT1G22070.1	TGA3	Glyma.20G246400	1	20_47651694_AX-90431767
AT1G22130.1	AGL104	Glyma.01G020500	3	1_2042486_AX-90456772; 1_2054994_AX-90352812; 1_2055135_AX-90443556; 1_2055530_AX-90327579
AT1G22130.1	AGL104	Glyma.01G064100	4	1_9381534_AX-90361163; 1_9382838_AX-90481864; 1_9383989_AX-90504225; 1_9384383_AX-90355372
AT1G22130.1	AGL104	Glyma.01G169600	2	1_50708918_AX-90405997; 1_50711807_AX-90452887
AT1G22130.1	AGL104	Glyma.02G109000	4	2_10442620_AX-90503277; 2_10442975_AX-90406044; 2_10446090_AX-90322482; 2_10447110_AX-90365009
AT1G22130.1	AGL104	Glyma.02G121500	4	2_12062948_AX-90468330; 2_12071517_AX-90350742; 2_12085663_AX-90413116; 2_12087635_AX-90500345
AT1G22130.1	AGL104	Glyma.02G185500	1	2_32932059_AX-90425609
AT1G22130.1	AGL104	Glyma.02G287700	3	2_46798207_AX-90320264; 2_46803992_AX-90439068; 2_46804103_AX-90438094
AT1G22130.1	AGL104	Glyma.03G019300	5	3_1949111_AX-90383231; 3_1963079_AX-90436499; 3_1963638_AX-90365702; 3_1967214_AX-90442639; 3_1971973_AX-90309360; 3_1972425_AX-90441378
AT1G22130.1	AGL104	Glyma.03G019400	1	3_1983038_AX-90452294
AT1G22130.1	AGL104	Glyma.04G027200	3	4_2212998_AX-90524207; 4_2214865_AX-90429993; 4_2219273_AX-90416783
AT1G22130.1	AGL104	Glyma.04G043800	2	4_3509392_AX-90479244; 4_3511477_AX-90504148
AT1G22130.1	AGL104	Glyma.04G142500	2	4_24918879_AX-90373958; 4_24923691_AX-90488245
AT1G22130.1	AGL104	Glyma.04G245500	4	4_51317506_AX-90365191; 4_51317607_AX-90444338; 4_51319268_AX-90396514; 4_51319320_AX-90462435
AT1G22130.1	AGL104	Glyma.04G257100	6	4_52336976_AX-90512923; 4_52340615_AX-90383113; 4_52340838_AX-90398872; 4_52344189_AX-90430168; 4_52348108_AX-90391195; 4_52349808_AX-90510635
AT1G22130.1	AGL104	Glyma.05G025700	1	5_2247932_AX-90475078
AT1G22130.1	AGL104	Glyma.05G050700	3	5_4535723_AX-90519147; 5_4540478_AX-90505709; 5_4543117_AX-90473294
AT1G22130.1	AGL104	Glyma.05G163200	3	5_35436324_AX-90517245; 5_35437373_AX-90348549; 5_35441323_AX-90463710
AT1G22130.1	AGL104	Glyma.05G227200	0	-
AT1G22130.1	AGL104	Glyma.06G027200	0	-
AT1G22130.1	AGL104	Glyma.06G117600	1	6_9564952_AX-90469965
AT1G22130.1	AGL104	Glyma.06G324400	5	6_51206046_AX-90336127; 6_51208928_AX-90461699; 6_51209714_AX-90321289; 6_51212720_AX-90517192; 6_51213758_AX-90432135
AT1G22130.1	AGL104	Glyma.07G080900	10	7_7376613_AX-90383725; 7_7378082_AX-90317699; 7_7379027_AX-90435177; 7_7382455_AX-90377330; 7_7385962_AX-90444328; 7_7386032_AX-90472786; 7_7394906_AX-90446398; 7_7395507_AX-90474630; 7_7404810_AX-90322973; 7_7405275_AX-90509654
AT1G22130.1	AGL104	Glyma.07G081300	1	7_7444414_AX-90323381
AT1G22130.1	AGL104	Glyma.07G181600	4	7_34971405_AX-90305513; 7_34973757_AX-90420523; 7_34983469_AX-90311269; 7_34983858_AX-90407486; 7_34991850_AX-90342337
AT1G22130.1	AGL104	Glyma.07G228900	2	7_40861326_AX-90404232; 7_40865105_AX-90524686
AT1G22130.1	AGL104	Glyma.08G065300	3	8_5002120_AX-90322089; 8_5015520_AX-90383270; 8_5020748_AX-90350018
AT1G22130.1	AGL104	Glyma.08G065400	1	8_5035492_AX-90442042
AT1G22130.1	AGL104	Glyma.08G068200	2	8_5221925_AX-90505091; 8_5229298_AX-90493375
AT1G22130.1	AGL104	Glyma.08G105400	4	8_8116360_AX-90328263; 8_8130454_AX-90413392; 8_8131165_AX-90332753; 8_8131672_AX-90331105
AT1G22130.1	AGL104	Glyma.08G120600	5	8_9296225_AX-90348303; 8_9305238_AX-90450626; 8_9306442_AX-90338564; 8_9306689_AX-90316550; 8_9306742_AX-90311503; 8_9310669_AX-90477320
AT1G22130.1	AGL104	Glyma.08G250700	0	-
AT1G22130.1	AGL104	Glyma.08G282500	3	8_38739789_AX-90326279; 8_38747470_AX-90481191; 8_38747814_AX-90523326
AT1G22130.1	AGL104	Glyma.08G310100	2	8_42949094_AX-90509915; 8_42949540_AX-90501537
AT1G22130.1	AGL104	Glyma.09G201700	3	9_42584690_AX-90406901; 9_42588303_AX-90403384; 9_42592643_AX-90436618
AT1G22130.1	AGL104	Glyma.09G266200	5	9_48383940_AX-90450115; 9_48383981_AX-90446259; 9_48390611_AX-90486003; 9_48391286_AX-90355373; 9_48402923_AX-90320161
AT1G22130.1	AGL104	Glyma.09G266400	1	9_48413934_AX-90479859
AT1G22130.1	AGL104	Glyma.09G283800	9	9_49920868_AX-90369112; 9_49921308_AX-90421390; 9_49921540_AX-90417474; 9_49921584_AX-90401122; 9_49925535_AX-90315644; 9_49925683_AX-90503498; 9_49927362_AX-90320276; 9_49927487_AX-90505685; 9_49927775_AX-90306263
AT1G22130.1	AGL104	Glyma.10G240500	5	10_46880224_AX-90334300; 10_46881527_AX-90408245; 10_46889004_AX-90386851; 10_46889452_AX-90444442; 10_46894043_AX-90462778
AT1G22130.1	AGL104	Glyma.10G240900	3	10_46928387_AX-90320204; 10_46929130_AX-90393138; 10_46930209_AX-90306076
AT1G22130.1	AGL104	Glyma.11G073700	0	-
AT1G22130.1	AGL104	Glyma.11G252300	1	11_34335119_AX-90507742
AT1G22130.1	AGL104	Glyma.13G052700	4	13_14957016_AX-90502705; 13_14959375_AX-90487864; 13_14961413_AX-90489080; 13_14961696_AX-90431114
AT1G22130.1	AGL104	Glyma.13G086400	3	13_19859108_AX-90349418; 13_19860091_AX-90340408; 13_19861590_AX-90451339
AT1G22130.1	AGL104	Glyma.13G223300	2	13_33616344_AX-90422405; 13_33624764_AX-90482657
AT1G22130.1	AGL104	Glyma.13G255200	2	13_36094196_AX-90442281; 13_36095605_AX-90391969
AT1G22130.1	AGL104	Glyma.13G256900	5	13_36209378_AX-90321937; 13_36210903_AX-90518054; 13_36217524_AX-90441833; 13_36218798_AX-90501157; 13_36220115_AX-90488977
AT1G22130.1	AGL104	Glyma.13G257000	4	13_36214284_AX-90420454; 13_36221377_AX-90401973; 13_36221688_AX-90410826; 13_36221997_AX-90348777
AT1G22130.1	AGL104	Glyma.14G027200	1	14_1976522_AX-90346757
AT1G22130.1	AGL104	Glyma.14G168700	1	14_41787434_AX-90371230
AT1G22130.1	AGL104	Glyma.15G057900	10	15_4468141_AX-90420925; 15_4470434_AX-90369470; 15_4470932_AX-90438612; 15_4471043_AX-90474167; 15_4473397_AX-90485495; 15_4475488_AX-90305835; 15_4475885_AX-90370581; 15_4478390_AX-90366660; 15_4479171_AX-90311025; 15_4479387_AX-90464213
AT1G22130.1	AGL104	Glyma.15G058000	2	15_4479676_AX-90511377; 15_4490263_AX-90412326
AT1G22130.1	AGL104	Glyma.15G059600	11	15_4589342_AX-90416590; 15_4589544_AX-90502460; 15_4591044_AX-90464479; 15_4593288_AX-90481158; 15_4595188_AX-90499616; 15_4600372_AX-90432563; 15_4602221_AX-90395005; 15_4602970_AX-90491770; 15_4605177_AX-90514203; 15_4605604_AX-90321470; 15_4607554_AX-90364366
AT1G22130.1	AGL104	Glyma.15G088600	3	15_6830255_AX-90426475; 15_6831579_AX-90477970; 15_6834700_AX-90490567
AT1G22130.1	AGL104	Glyma.16G200700	1	16_36176373_AX-90394797
AT1G22130.1	AGL104	Glyma.17G014300	0	-
AT1G22130.1	AGL104	Glyma.17G101300	1	17_7957556_AX-90475200
AT1G22130.1	AGL104	Glyma.17G132700	4	17_10680633_AX-90426009; 17_10681354_AX-90436102; 17_10687230_AX-90504807; 17_10688374_AX-90309151
AT1G22130.1	AGL104	Glyma.18G004700	3	18_377434_AX-90519361; 18_385789_AX-90318359; 18_386236_AX-90330516
AT1G22130.1	AGL104	Glyma.18G105800	5	18_11776183_AX-90319941; 18_11776784_AX-90330949; 18_11778773_AX-90365453; 18_11781258_AX-90357494; 18_11782055_AX-90468385
AT1G22130.1	AGL104	Glyma.18G224300	1	18_51189198_AX-90514609
AT1G22130.1	AGL104	Glyma.18G224500	4	18_51200312_AX-90483547; 18_51209598_AX-90466323; 18_51216542_AX-90349617; 18_51217781_AX-90422788; 18_51218149_AX-90515740
AT1G22130.1	AGL104	Glyma.20G001900	1	20_206216_AX-90310565
AT1G22130.1	AGL104	Glyma.20G034000	3	20_4659715_AX-90477158; 20_4662601_AX-90368254; 20_4663612_AX-90357712
AT1G22130.1	AGL104	Glyma.20G153700	3	20_39270118_AX-90421949; 20_39271381_AX-90466793; 20_39275104_AX-90346763
AT1G22130.1	AGL104	Glyma.20G154200	3	20_39312919_AX-90402442; 20_39321954_AX-90311195; 20_39324725_AX-90325208
AT1G22130.1	AGL104	Glyma.U018000	0	-
AT1G22300.1	-	Glyma.01G058000	2	1_7643050_AX-90457032; 1_7645234_AX-90471031
AT1G22300.1	-	Glyma.02G115900	1	2_11284852_AX-90505326
AT1G22300.1	-	Glyma.02G208700	2	2_39390598_AX-90507826; 2_39391775_AX-90398707
AT1G22300.1	-	Glyma.04G092600	1	4_8158172_AX-90357026
AT1G22300.1	-	Glyma.04G099900	1	4_9138786_AX-90348562
AT1G22300.1	-	Glyma.05G158100	3	5_35021564_AX-90336736; 5_35026008_AX-90313013; 5_35032129_AX-90324882
AT1G22300.1	-	Glyma.06G094400	0	-
AT1G22300.1	-	Glyma.06G101500	1	6_8053646_AX-90458121
AT1G22300.1	-	Glyma.07G226000	3	7_40293784_AX-90447789; 7_40300502_AX-90341589; 7_40301289_AX-90513212
AT1G22300.1	-	Glyma.08G115800	1	8_8885985_AX-90500036
AT1G22300.1	-	Glyma.08G363800	3	8_47524728_AX-90480344; 8_47531209_AX-90454042; 8_47533369_AX-90412419
AT1G22300.1	-	Glyma.12G210400	1	12_36951300_AX-90420622
AT1G22300.1	-	Glyma.12G229200	0	-
AT1G22300.1	-	Glyma.13G270600	1	13_37267204_AX-90433930
AT1G22300.1	-	Glyma.13G290900	4	13_39117981_AX-90393309; 13_39119395_AX-90502446; 13_39121413_AX-90497930; 13_39122331_AX-90447413
AT1G22300.1	-	Glyma.14G176900	4	14_43634757_AX-90405077; 14_43640969_AX-90410089; 14_43641608_AX-90418940; 14_43641926_AX-90373639
AT1G22300.1	-	Glyma.17G208100	0	-
AT1G22300.1	-	Glyma.18G298300	2	18_57589179_AX-90366100; 18_57590426_AX-90524499
AT1G22300.1	-	Glyma.20G025900	4	20_2840883_AX-90336751; 20_2849714_AX-90412221; 20_2850044_AX-90476486; 20_2850566_AX-90481422
AT1G22300.1	-	Glyma.20G043700	0	-
AT1G22770.1	FB,GI	Glyma.10G221500	4	10_45295453_AX-90333354; 10_45295508_AX-90428977; 10_45296750_AX-90521438; 10_45300271_AX-90440654
AT1G22770.1	FB,GI	Glyma.16G163200	2	16_32192817_AX-90336361; 16_32198828_AX-90413598
AT1G22770.1	FB,GI	Glyma.20G170000	2	20_40757489_AX-90357704; 20_40779226_AX-90520970
AT1G24260.2	SEP3,AGL9	Glyma.01G020500	3	1_2042486_AX-90456772; 1_2054994_AX-90352812; 1_2055135_AX-90443556; 1_2055530_AX-90327579
AT1G24260.2	SEP3,AGL9	Glyma.01G023500	4	1_2364166_AX-90484993; 1_2371555_AX-90309755; 1_2372378_AX-90410174; 1_2372757_AX-90508127
AT1G24260.2	SEP3,AGL9	Glyma.01G064100	4	1_9381534_AX-90361163; 1_9382838_AX-90481864; 1_9383989_AX-90504225; 1_9384383_AX-90355372
AT1G24260.2	SEP3,AGL9	Glyma.01G064200	1	1_9498746_AX-90364107
AT1G24260.2	SEP3,AGL9	Glyma.01G169600	2	1_50708918_AX-90405997; 1_50711807_AX-90452887
AT1G24260.2	SEP3,AGL9	Glyma.02G041500	3	2_3903267_AX-90427648; 2_3903555_AX-90453693; 2_3904226_AX-90348689
AT1G24260.2	SEP3,AGL9	Glyma.02G121500	4	2_12062948_AX-90468330; 2_12071517_AX-90350742; 2_12085663_AX-90413116; 2_12087635_AX-90500345
AT1G24260.2	SEP3,AGL9	Glyma.02G121600	3	2_12079821_AX-90515415; 2_12087232_AX-90446196; 2_12087950_AX-90495787
AT1G24260.2	SEP3,AGL9	Glyma.02G185500	1	2_32932059_AX-90425609
AT1G24260.2	SEP3,AGL9	Glyma.02G216600	3	2_40352674_AX-90446699; 2_40358476_AX-90433091; 2_40358806_AX-90446855
AT1G24260.2	SEP3,AGL9	Glyma.02G287700	3	2_46798207_AX-90320264; 2_46803992_AX-90439068; 2_46804103_AX-90438094
AT1G24260.2	SEP3,AGL9	Glyma.03G019300	5	3_1949111_AX-90383231; 3_1963079_AX-90436499; 3_1963638_AX-90365702; 3_1967214_AX-90442639; 3_1971973_AX-90309360; 3_1972425_AX-90441378
AT1G24260.2	SEP3,AGL9	Glyma.03G019400	1	3_1983038_AX-90452294
AT1G24260.2	SEP3,AGL9	Glyma.04G027200	3	4_2212998_AX-90524207; 4_2214865_AX-90429993; 4_2219273_AX-90416783
AT1G24260.2	SEP3,AGL9	Glyma.04G093900	1	4_8350369_AX-90338483
AT1G24260.2	SEP3,AGL9	Glyma.04G142500	2	4_24918879_AX-90373958; 4_24923691_AX-90488245
AT1G24260.2	SEP3,AGL9	Glyma.04G159300	3	4_39280781_AX-90394401; 4_39289776_AX-90413998; 4_39294191_AX-90518073
AT1G24260.2	SEP3,AGL9	Glyma.04G245500	4	4_51317506_AX-90365191; 4_51317607_AX-90444338; 4_51319268_AX-90396514; 4_51319320_AX-90462435
AT1G24260.2	SEP3,AGL9	Glyma.04G257100	6	4_52336976_AX-90512923; 4_52340615_AX-90383113; 4_52340838_AX-90398872; 4_52344189_AX-90430168; 4_52348108_AX-90391195; 4_52349808_AX-90510635
AT1G24260.2	SEP3,AGL9	Glyma.05G018800	1	5_1651426_AX-90425706
AT1G24260.2	SEP3,AGL9	Glyma.05G018900	4	5_1661769_AX-90455696; 5_1662889_AX-90503184; 5_1665774_AX-90338764; 5_1669527_AX-90505154
AT1G24260.2	SEP3,AGL9	Glyma.05G050700	3	5_4535723_AX-90519147; 5_4540478_AX-90505709; 5_4543117_AX-90473294
AT1G24260.2	SEP3,AGL9	Glyma.05G148700	8	5_34274945_AX-90393411; 5_34281956_AX-90452638; 5_34282051_AX-90416058; 5_34282483_AX-90431673; 5_34284190_AX-90351599; 5_34285559_AX-90456369; 5_34294479_AX-90418931; 5_34296148_AX-90424501; 5_34296779_AX-90439496
AT1G24260.2	SEP3,AGL9	Glyma.05G148800	0	-
AT1G24260.2	SEP3,AGL9	Glyma.05G163200	3	5_35436324_AX-90517245; 5_35437373_AX-90348549; 5_35441323_AX-90463710
AT1G24260.2	SEP3,AGL9	Glyma.06G027200	0	-
AT1G24260.2	SEP3,AGL9	Glyma.06G095700	3	6_7561921_AX-90364498; 6_7565393_AX-90467264; 6_7567172_AX-90515791
AT1G24260.2	SEP3,AGL9	Glyma.06G117600	1	6_9564952_AX-90469965
AT1G24260.2	SEP3,AGL9	Glyma.06G205800	4	6_19584537_AX-90510543; 6_19585253_AX-90317340; 6_19585976_AX-90433951; 6_19586329_AX-90461814
AT1G24260.2	SEP3,AGL9	Glyma.06G324400	5	6_51206046_AX-90336127; 6_51208928_AX-90461699; 6_51209714_AX-90321289; 6_51212720_AX-90517192; 6_51213758_AX-90432135
AT1G24260.2	SEP3,AGL9	Glyma.07G080900	10	7_7376613_AX-90383725; 7_7378082_AX-90317699; 7_7379027_AX-90435177; 7_7382455_AX-90377330; 7_7385962_AX-90444328; 7_7386032_AX-90472786; 7_7394906_AX-90446398; 7_7395507_AX-90474630; 7_7404810_AX-90322973; 7_7405275_AX-90509654
AT1G24260.2	SEP3,AGL9	Glyma.07G081300	1	7_7444414_AX-90323381
AT1G24260.2	SEP3,AGL9	Glyma.07G181600	4	7_34971405_AX-90305513; 7_34973757_AX-90420523; 7_34983469_AX-90311269; 7_34983858_AX-90407486; 7_34991850_AX-90342337
AT1G24260.2	SEP3,AGL9	Glyma.08G065300	3	8_5002120_AX-90322089; 8_5015520_AX-90383270; 8_5020748_AX-90350018
AT1G24260.2	SEP3,AGL9	Glyma.08G065400	1	8_5035492_AX-90442042
AT1G24260.2	SEP3,AGL9	Glyma.08G068200	2	8_5221925_AX-90505091; 8_5229298_AX-90493375
AT1G24260.2	SEP3,AGL9	Glyma.08G105400	4	8_8116360_AX-90328263; 8_8130454_AX-90413392; 8_8131165_AX-90332753; 8_8131672_AX-90331105
AT1G24260.2	SEP3,AGL9	Glyma.08G105500	3	8_8126221_AX-90318863; 8_8132778_AX-90361073; 8_8132891_AX-90327116
AT1G24260.2	SEP3,AGL9	Glyma.08G120600	5	8_9296225_AX-90348303; 8_9305238_AX-90450626; 8_9306442_AX-90338564; 8_9306689_AX-90316550; 8_9306742_AX-90311503; 8_9310669_AX-90477320
AT1G24260.2	SEP3,AGL9	Glyma.08G250700	0	-
AT1G24260.2	SEP3,AGL9	Glyma.08G250800	2	8_21988064_AX-90522072; 8_21988202_AX-90496090
AT1G24260.2	SEP3,AGL9	Glyma.08G269800	4	8_34807512_AX-90307150; 8_34809787_AX-90460761; 8_34810005_AX-90424997; 8_34821047_AX-90460261
AT1G24260.2	SEP3,AGL9	Glyma.08G310100	2	8_42949094_AX-90509915; 8_42949540_AX-90501537
AT1G24260.2	SEP3,AGL9	Glyma.09G149000	1	9_36819781_AX-90457126
AT1G24260.2	SEP3,AGL9	Glyma.09G201700	3	9_42584690_AX-90406901; 9_42588303_AX-90403384; 9_42592643_AX-90436618
AT1G24260.2	SEP3,AGL9	Glyma.09G231600	1	9_45486352_AX-90417188
AT1G24260.2	SEP3,AGL9	Glyma.09G266200	5	9_48383940_AX-90450115; 9_48383981_AX-90446259; 9_48390611_AX-90486003; 9_48391286_AX-90355373; 9_48402923_AX-90320161
AT1G24260.2	SEP3,AGL9	Glyma.09G266400	1	9_48413934_AX-90479859
AT1G24260.2	SEP3,AGL9	Glyma.09G283800	9	9_49920868_AX-90369112; 9_49921308_AX-90421390; 9_49921540_AX-90417474; 9_49921584_AX-90401122; 9_49925535_AX-90315644; 9_49925683_AX-90503498; 9_49927362_AX-90320276; 9_49927487_AX-90505685; 9_49927775_AX-90306263
AT1G24260.2	SEP3,AGL9	Glyma.10G240500	5	10_46880224_AX-90334300; 10_46881527_AX-90408245; 10_46889004_AX-90386851; 10_46889452_AX-90444442; 10_46894043_AX-90462778
AT1G24260.2	SEP3,AGL9	Glyma.10G240900	3	10_46928387_AX-90320204; 10_46929130_AX-90393138; 10_46930209_AX-90306076
AT1G24260.2	SEP3,AGL9	Glyma.11G029900	4	11_2163551_AX-90454890; 11_2166129_AX-90508897; 11_2167243_AX-90336536; 11_2167744_AX-90504062; 11_2168817_AX-90379917
AT1G24260.2	SEP3,AGL9	Glyma.11G073700	0	-
AT1G24260.2	SEP3,AGL9	Glyma.11G252300	1	11_34335119_AX-90507742
AT1G24260.2	SEP3,AGL9	Glyma.13G034100	5	13_10669834_AX-90419768; 13_10671701_AX-90397657; 13_10671790_AX-90305859; 13_10672416_AX-90463744; 13_10673354_AX-90308107
AT1G24260.2	SEP3,AGL9	Glyma.13G052100	4	13_14899502_AX-90460908; 13_14904764_AX-90370814; 13_14906923_AX-90398139; 13_14912665_AX-90492124
AT1G24260.2	SEP3,AGL9	Glyma.13G052700	4	13_14957016_AX-90502705; 13_14959375_AX-90487864; 13_14961413_AX-90489080; 13_14961696_AX-90431114
AT1G24260.2	SEP3,AGL9	Glyma.13G223300	2	13_33616344_AX-90422405; 13_33624764_AX-90482657
AT1G24260.2	SEP3,AGL9	Glyma.13G255200	2	13_36094196_AX-90442281; 13_36095605_AX-90391969
AT1G24260.2	SEP3,AGL9	Glyma.13G256900	5	13_36209378_AX-90321937; 13_36210903_AX-90518054; 13_36217524_AX-90441833; 13_36218798_AX-90501157; 13_36220115_AX-90488977
AT1G24260.2	SEP3,AGL9	Glyma.13G257000	4	13_36214284_AX-90420454; 13_36221377_AX-90401973; 13_36221688_AX-90410826; 13_36221997_AX-90348777
AT1G24260.2	SEP3,AGL9	Glyma.14G027200	1	14_1976522_AX-90346757
AT1G24260.2	SEP3,AGL9	Glyma.14G155100	1	14_33715358_AX-90393730
AT1G24260.2	SEP3,AGL9	Glyma.14G183800	6	14_44732233_AX-90500365; 14_44733880_AX-90398140; 14_44735962_AX-90481924; 14_44736977_AX-90333440; 14_44737426_AX-90352183; 14_44740860_AX-90404963
AT1G24260.2	SEP3,AGL9	Glyma.15G057900	10	15_4468141_AX-90420925; 15_4470434_AX-90369470; 15_4470932_AX-90438612; 15_4471043_AX-90474167; 15_4473397_AX-90485495; 15_4475488_AX-90305835; 15_4475885_AX-90370581; 15_4478390_AX-90366660; 15_4479171_AX-90311025; 15_4479387_AX-90464213
AT1G24260.2	SEP3,AGL9	Glyma.15G059600	11	15_4589342_AX-90416590; 15_4589544_AX-90502460; 15_4591044_AX-90464479; 15_4593288_AX-90481158; 15_4595188_AX-90499616; 15_4600372_AX-90432563; 15_4602221_AX-90395005; 15_4602970_AX-90491770; 15_4605177_AX-90514203; 15_4605604_AX-90321470; 15_4607554_AX-90364366
AT1G24260.2	SEP3,AGL9	Glyma.15G088600	3	15_6830255_AX-90426475; 15_6831579_AX-90477970; 15_6834700_AX-90490567
AT1G24260.2	SEP3,AGL9	Glyma.16G091300	4	16_14156644_AX-90486787; 16_14157295_AX-90404727; 16_14157892_AX-90333623; 16_14160103_AX-90412831
AT1G24260.2	SEP3,AGL9	Glyma.16G200700	1	16_36176373_AX-90394797
AT1G24260.2	SEP3,AGL9	Glyma.17G080900	0	-
AT1G24260.2	SEP3,AGL9	Glyma.17G081200	3	17_6312806_AX-90435795; 17_6316674_AX-90493093; 17_6318332_AX-90525024
AT1G24260.2	SEP3,AGL9	Glyma.17G132700	4	17_10680633_AX-90426009; 17_10681354_AX-90436102; 17_10687230_AX-90504807; 17_10688374_AX-90309151
AT1G24260.2	SEP3,AGL9	Glyma.18G004700	3	18_377434_AX-90519361; 18_385789_AX-90318359; 18_386236_AX-90330516
AT1G24260.2	SEP3,AGL9	Glyma.18G105800	5	18_11776183_AX-90319941; 18_11776784_AX-90330949; 18_11778773_AX-90365453; 18_11781258_AX-90357494; 18_11782055_AX-90468385
AT1G24260.2	SEP3,AGL9	Glyma.18G224300	1	18_51189198_AX-90514609
AT1G24260.2	SEP3,AGL9	Glyma.18G224500	4	18_51200312_AX-90483547; 18_51209598_AX-90466323; 18_51216542_AX-90349617; 18_51217781_AX-90422788; 18_51218149_AX-90515740
AT1G24260.2	SEP3,AGL9	Glyma.18G273500	3	18_55623417_AX-90364573; 18_55623777_AX-90411301; 18_55630793_AX-90489514
AT1G24260.2	SEP3,AGL9	Glyma.18G273600	1	18_55641322_AX-90401144
AT1G24260.2	SEP3,AGL9	Glyma.19G034500	2	19_4508748_AX-90423442; 19_4512262_AX-90482015
AT1G24260.2	SEP3,AGL9	Glyma.19G034600	2	19_4538004_AX-90426553; 19_4547954_AX-90478449
AT1G24260.2	SEP3,AGL9	Glyma.20G153700	3	20_39270118_AX-90421949; 20_39271381_AX-90466793; 20_39275104_AX-90346763
AT1G24260.2	SEP3,AGL9	Glyma.20G154200	3	20_39312919_AX-90402442; 20_39321954_AX-90311195; 20_39324725_AX-90325208
AT1G24260.2	SEP3,AGL9	Glyma.U018000	0	-
AT1G25440.1	-	Glyma.02G230800	0	-
AT1G25440.1	-	Glyma.04G058900	0	-
AT1G25440.1	-	Glyma.05G233700	2	5_41086940_AX-90318481; 5_41087529_AX-90418121
AT1G25440.1	-	Glyma.06G059600	0	-
AT1G25440.1	-	Glyma.07G091400	5	7_8539926_AX-90465425; 7_8540439_AX-90519987; 7_8541221_AX-90366483; 7_8548422_AX-90323051; 7_8548734_AX-90312093
AT1G25440.1	-	Glyma.08G041100	1	8_3255118_AX-90494787
AT1G25440.1	-	Glyma.08G255200	1	8_22601527_AX-90319652
AT1G25440.1	-	Glyma.09G184600	1	9_40988500_AX-90331174
AT1G25440.1	-	Glyma.10G274300	1	10_49716656_AX-90474317
AT1G25440.1	-	Glyma.13G050300	1	13_14630892_AX-90510491
AT1G25440.1	-	Glyma.13G093800	2	13_20903822_AX-90356193; 13_20903985_AX-90513331
AT1G25440.1	-	Glyma.13G100700	0	-
AT1G25440.1	-	Glyma.14G197900	1	14_46328040_AX-90500914
AT1G25440.1	-	Glyma.15G241200	1	15_45839467_AX-90333383
AT1G25440.1	-	Glyma.16G067000	2	16_6643454_AX-90494945; 16_6645501_AX-90354954
AT1G25440.1	-	Glyma.17G059100	2	17_4486738_AX-90356491; 17_4488151_AX-90379382
AT1G25440.1	-	Glyma.17G066600	1	17_5146824_AX-90366785
AT1G25440.1	-	Glyma.19G039000	1	19_5468948_AX-90426905
AT1G25440.1	-	Glyma.19G079600	3	19_28916385_AX-90508543; 19_28917054_AX-90507344; 19_28918982_AX-90354469
AT1G25440.1	-	Glyma.20G115600	1	20_35748038_AX-90366459
AT1G25540.1	PFT1	Glyma.01G086600	3	1_25680531_AX-90346089; 1_25700753_AX-90343180; 1_25710006_AX-90406660
AT1G25540.1	PFT1	Glyma.02G098300	4	2_8979216_AX-90317310; 2_8979808_AX-90447106; 2_8983664_AX-90377993; 2_8987833_AX-90406716
AT1G25540.1	PFT1	Glyma.02G098500	3	2_9044657_AX-90352165; 2_9051990_AX-90362046; 2_9062982_AX-90391547
AT1G25560.1	EDF1,TEM1	Glyma.01G022500	2	1_2246694_AX-90499046; 1_2249306_AX-90427993
AT1G25560.1	EDF1,TEM1	Glyma.01G087500	0	-
AT1G25560.1	EDF1,TEM1	Glyma.01G195900	1	1_52992728_AX-90500826
AT1G25560.1	EDF1,TEM1	Glyma.02G099500	1	2_9308478_AX-90503710
AT1G25560.1	EDF1,TEM1	Glyma.02G200500	1	2_38401394_AX-90421816
AT1G25560.1	EDF1,TEM1	Glyma.02G267400	2	2_45180077_AX-90389489; 2_45181540_AX-90332237
AT1G25560.1	EDF1,TEM1	Glyma.03G094700	1	3_27953856_AX-90311070
AT1G25560.1	EDF1,TEM1	Glyma.03G199000	0	-
AT1G25560.1	EDF1,TEM1	Glyma.03G262200	3	3_45554304_AX-90392149; 3_45554760_AX-90431931; 3_45557433_AX-90456013
AT1G25560.1	EDF1,TEM1	Glyma.03G263700	2	3_45663430_AX-90375914; 3_45665491_AX-90494560
AT1G25560.1	EDF1,TEM1	Glyma.05G108600	2	5_28774800_AX-90454933; 5_28776800_AX-90493493
AT1G25560.1	EDF1,TEM1	Glyma.06G049200	3	6_3688462_AX-90339418; 6_3695486_AX-90517553; 6_3702330_AX-90522265
AT1G25560.1	EDF1,TEM1	Glyma.06G236400	1	6_38473026_AX-90491884
AT1G25560.1	EDF1,TEM1	Glyma.07G027000	1	7_2120050_AX-90471887
AT1G25560.1	EDF1,TEM1	Glyma.07G038200	2	7_3144152_AX-90320739; 7_3144272_AX-90316794
AT1G25560.1	EDF1,TEM1	Glyma.07G048200	1	7_4063492_AX-90325921
AT1G25560.1	EDF1,TEM1	Glyma.08G215700	1	8_17514307_AX-90414312
AT1G25560.1	EDF1,TEM1	Glyma.08G279000	3	8_37695575_AX-90391965; 8_37696405_AX-90442657; 8_37697067_AX-90425670
AT1G25560.1	EDF1,TEM1	Glyma.08G320700	4	8_43970363_AX-90500270; 8_43973096_AX-90453783; 8_43974969_AX-90435347; 8_43979355_AX-90484173
AT1G25560.1	EDF1,TEM1	Glyma.09G199800	3	9_42428705_AX-90386443; 9_42436834_AX-90329113; 9_42437029_AX-90512005; 9_42438034_AX-90330079
AT1G25560.1	EDF1,TEM1	Glyma.10G076100	3	10_7914956_AX-90375200; 10_7918632_AX-90317445; 10_7925105_AX-90442334
AT1G25560.1	EDF1,TEM1	Glyma.10G171400	2	10_40495772_AX-90413154; 10_40497068_AX-90395480
AT1G25560.1	EDF1,TEM1	Glyma.10G204400	4	10_43556831_AX-90416866; 10_43560984_AX-90428128; 10_43561517_AX-90504085; 10_43562834_AX-90372485
AT1G25560.1	EDF1,TEM1	Glyma.11G045800	4	11_3410944_AX-90438638; 11_3413081_AX-90354298; 11_3413630_AX-90428511; 11_3422401_AX-90499139
AT1G25560.1	EDF1,TEM1	Glyma.11G131900	4	11_10104602_AX-90318887; 11_10109488_AX-90379400; 11_10109874_AX-90387845; 11_10113984_AX-90332100
AT1G25560.1	EDF1,TEM1	Glyma.12G056300	1	12_4103239_AX-90341899
AT1G25560.1	EDF1,TEM1	Glyma.12G226600	2	12_38650925_AX-90375848; 12_38650976_AX-90364398
AT1G25560.1	EDF1,TEM1	Glyma.13G040400	1	13_12876945_AX-90469699
AT1G25560.1	EDF1,TEM1	Glyma.13G096900	2	13_21190709_AX-90313217; 13_21190791_AX-90335899
AT1G25560.1	EDF1,TEM1	Glyma.13G236500	0	-
AT1G25560.1	EDF1,TEM1	Glyma.13G236600	3	13_34696833_AX-90512126; 13_34702082_AX-90509174; 13_34704842_AX-90460896
AT1G25560.1	EDF1,TEM1	Glyma.13G274100	2	13_37559221_AX-90360785; 13_37564426_AX-90366333
AT1G25560.1	EDF1,TEM1	Glyma.14G089200	0	-
AT1G25560.1	EDF1,TEM1	Glyma.14G123900	1	14_18813271_AX-90352626
AT1G25560.1	EDF1,TEM1	Glyma.15G077000	3	15_5916830_AX-90413960; 15_5921635_AX-90495233; 15_5921789_AX-90318170
AT1G25560.1	EDF1,TEM1	Glyma.15G077100	2	15_5939078_AX-90318999; 15_5939360_AX-90507974
AT1G25560.1	EDF1,TEM1	Glyma.16G007400	1	16_606348_AX-90427795
AT1G25560.1	EDF1,TEM1	Glyma.16G017100	0	-
AT1G25560.1	EDF1,TEM1	Glyma.17G062600	4	17_4808587_AX-90344811; 17_4810186_AX-90379808; 17_4819168_AX-90495184; 17_4820389_AX-90341944
AT1G25560.1	EDF1,TEM1	Glyma.17G124100	1	17_9903618_AX-90334547
AT1G25560.1	EDF1,TEM1	Glyma.17G158300	2	17_13595868_AX-90506290; 17_13599594_AX-90395418
AT1G25560.1	EDF1,TEM1	Glyma.18G091600	1	18_9166043_AX-90480713
AT1G25560.1	EDF1,TEM1	Glyma.18G148000	3	18_25340376_AX-90458131; 18_25340838_AX-90482715; 18_25341116_AX-90466030
AT1G25560.1	EDF1,TEM1	Glyma.19G196600	0	-
AT1G25560.1	EDF1,TEM1	Glyma.19G261300	3	19_50457818_AX-90466089; 19_50459352_AX-90432515; 19_50465488_AX-90414251
AT1G25560.1	EDF1,TEM1	Glyma.20G186200	2	20_42481836_AX-90332784; 20_42486304_AX-90351812
AT1G25560.1	EDF1,TEM1	Glyma.20G247300	2	20_47686689_AX-90339480; 20_47691496_AX-90395907
AT1G26310.1	-	Glyma.01G020500	3	1_2042486_AX-90456772; 1_2054994_AX-90352812; 1_2055135_AX-90443556; 1_2055530_AX-90327579
AT1G26310.1	-	Glyma.01G023500	4	1_2364166_AX-90484993; 1_2371555_AX-90309755; 1_2372378_AX-90410174; 1_2372757_AX-90508127
AT1G26310.1	-	Glyma.01G064100	4	1_9381534_AX-90361163; 1_9382838_AX-90481864; 1_9383989_AX-90504225; 1_9384383_AX-90355372
AT1G26310.1	-	Glyma.01G064200	1	1_9498746_AX-90364107
AT1G26310.1	-	Glyma.01G169600	2	1_50708918_AX-90405997; 1_50711807_AX-90452887
AT1G26310.1	-	Glyma.02G041500	3	2_3903267_AX-90427648; 2_3903555_AX-90453693; 2_3904226_AX-90348689
AT1G26310.1	-	Glyma.02G121500	4	2_12062948_AX-90468330; 2_12071517_AX-90350742; 2_12085663_AX-90413116; 2_12087635_AX-90500345
AT1G26310.1	-	Glyma.02G121600	3	2_12079821_AX-90515415; 2_12087232_AX-90446196; 2_12087950_AX-90495787
AT1G26310.1	-	Glyma.02G185500	1	2_32932059_AX-90425609
AT1G26310.1	-	Glyma.02G287700	3	2_46798207_AX-90320264; 2_46803992_AX-90439068; 2_46804103_AX-90438094
AT1G26310.1	-	Glyma.03G019300	5	3_1949111_AX-90383231; 3_1963079_AX-90436499; 3_1963638_AX-90365702; 3_1967214_AX-90442639; 3_1971973_AX-90309360; 3_1972425_AX-90441378
AT1G26310.1	-	Glyma.03G019400	1	3_1983038_AX-90452294
AT1G26310.1	-	Glyma.04G027200	3	4_2212998_AX-90524207; 4_2214865_AX-90429993; 4_2219273_AX-90416783
AT1G26310.1	-	Glyma.04G093900	1	4_8350369_AX-90338483
AT1G26310.1	-	Glyma.04G142500	2	4_24918879_AX-90373958; 4_24923691_AX-90488245
AT1G26310.1	-	Glyma.04G159300	3	4_39280781_AX-90394401; 4_39289776_AX-90413998; 4_39294191_AX-90518073
AT1G26310.1	-	Glyma.04G245500	4	4_51317506_AX-90365191; 4_51317607_AX-90444338; 4_51319268_AX-90396514; 4_51319320_AX-90462435
AT1G26310.1	-	Glyma.04G257100	6	4_52336976_AX-90512923; 4_52340615_AX-90383113; 4_52340838_AX-90398872; 4_52344189_AX-90430168; 4_52348108_AX-90391195; 4_52349808_AX-90510635
AT1G26310.1	-	Glyma.05G018800	1	5_1651426_AX-90425706
AT1G26310.1	-	Glyma.05G018900	4	5_1661769_AX-90455696; 5_1662889_AX-90503184; 5_1665774_AX-90338764; 5_1669527_AX-90505154
AT1G26310.1	-	Glyma.05G050700	3	5_4535723_AX-90519147; 5_4540478_AX-90505709; 5_4543117_AX-90473294
AT1G26310.1	-	Glyma.05G148800	0	-
AT1G26310.1	-	Glyma.05G163200	3	5_35436324_AX-90517245; 5_35437373_AX-90348549; 5_35441323_AX-90463710
AT1G26310.1	-	Glyma.06G027200	0	-
AT1G26310.1	-	Glyma.06G095700	3	6_7561921_AX-90364498; 6_7565393_AX-90467264; 6_7567172_AX-90515791
AT1G26310.1	-	Glyma.06G117600	1	6_9564952_AX-90469965
AT1G26310.1	-	Glyma.06G205800	4	6_19584537_AX-90510543; 6_19585253_AX-90317340; 6_19585976_AX-90433951; 6_19586329_AX-90461814
AT1G26310.1	-	Glyma.06G324400	5	6_51206046_AX-90336127; 6_51208928_AX-90461699; 6_51209714_AX-90321289; 6_51212720_AX-90517192; 6_51213758_AX-90432135
AT1G26310.1	-	Glyma.07G080900	10	7_7376613_AX-90383725; 7_7378082_AX-90317699; 7_7379027_AX-90435177; 7_7382455_AX-90377330; 7_7385962_AX-90444328; 7_7386032_AX-90472786; 7_7394906_AX-90446398; 7_7395507_AX-90474630; 7_7404810_AX-90322973; 7_7405275_AX-90509654
AT1G26310.1	-	Glyma.07G081300	1	7_7444414_AX-90323381
AT1G26310.1	-	Glyma.07G181600	4	7_34971405_AX-90305513; 7_34973757_AX-90420523; 7_34983469_AX-90311269; 7_34983858_AX-90407486; 7_34991850_AX-90342337
AT1G26310.1	-	Glyma.08G065300	3	8_5002120_AX-90322089; 8_5015520_AX-90383270; 8_5020748_AX-90350018
AT1G26310.1	-	Glyma.08G065400	1	8_5035492_AX-90442042
AT1G26310.1	-	Glyma.08G105500	3	8_8126221_AX-90318863; 8_8132778_AX-90361073; 8_8132891_AX-90327116
AT1G26310.1	-	Glyma.08G120600	5	8_9296225_AX-90348303; 8_9305238_AX-90450626; 8_9306442_AX-90338564; 8_9306689_AX-90316550; 8_9306742_AX-90311503; 8_9310669_AX-90477320
AT1G26310.1	-	Glyma.08G250700	0	-
AT1G26310.1	-	Glyma.08G250800	2	8_21988064_AX-90522072; 8_21988202_AX-90496090
AT1G26310.1	-	Glyma.08G269800	4	8_34807512_AX-90307150; 8_34809787_AX-90460761; 8_34810005_AX-90424997; 8_34821047_AX-90460261
AT1G26310.1	-	Glyma.08G310100	2	8_42949094_AX-90509915; 8_42949540_AX-90501537
AT1G26310.1	-	Glyma.09G149000	1	9_36819781_AX-90457126
AT1G26310.1	-	Glyma.09G201700	3	9_42584690_AX-90406901; 9_42588303_AX-90403384; 9_42592643_AX-90436618
AT1G26310.1	-	Glyma.09G266200	5	9_48383940_AX-90450115; 9_48383981_AX-90446259; 9_48390611_AX-90486003; 9_48391286_AX-90355373; 9_48402923_AX-90320161
AT1G26310.1	-	Glyma.09G266400	1	9_48413934_AX-90479859
AT1G26310.1	-	Glyma.09G283800	9	9_49920868_AX-90369112; 9_49921308_AX-90421390; 9_49921540_AX-90417474; 9_49921584_AX-90401122; 9_49925535_AX-90315644; 9_49925683_AX-90503498; 9_49927362_AX-90320276; 9_49927487_AX-90505685; 9_49927775_AX-90306263
AT1G26310.1	-	Glyma.10G240500	5	10_46880224_AX-90334300; 10_46881527_AX-90408245; 10_46889004_AX-90386851; 10_46889452_AX-90444442; 10_46894043_AX-90462778
AT1G26310.1	-	Glyma.10G240900	3	10_46928387_AX-90320204; 10_46929130_AX-90393138; 10_46930209_AX-90306076
AT1G26310.1	-	Glyma.11G029900	4	11_2163551_AX-90454890; 11_2166129_AX-90508897; 11_2167243_AX-90336536; 11_2167744_AX-90504062; 11_2168817_AX-90379917
AT1G26310.1	-	Glyma.11G073700	0	-
AT1G26310.1	-	Glyma.11G252300	1	11_34335119_AX-90507742
AT1G26310.1	-	Glyma.13G034100	5	13_10669834_AX-90419768; 13_10671701_AX-90397657; 13_10671790_AX-90305859; 13_10672416_AX-90463744; 13_10673354_AX-90308107
AT1G26310.1	-	Glyma.13G052100	4	13_14899502_AX-90460908; 13_14904764_AX-90370814; 13_14906923_AX-90398139; 13_14912665_AX-90492124
AT1G26310.1	-	Glyma.13G052700	4	13_14957016_AX-90502705; 13_14959375_AX-90487864; 13_14961413_AX-90489080; 13_14961696_AX-90431114
AT1G26310.1	-	Glyma.13G223300	2	13_33616344_AX-90422405; 13_33624764_AX-90482657
AT1G26310.1	-	Glyma.13G255200	2	13_36094196_AX-90442281; 13_36095605_AX-90391969
AT1G26310.1	-	Glyma.13G256900	5	13_36209378_AX-90321937; 13_36210903_AX-90518054; 13_36217524_AX-90441833; 13_36218798_AX-90501157; 13_36220115_AX-90488977
AT1G26310.1	-	Glyma.13G257000	4	13_36214284_AX-90420454; 13_36221377_AX-90401973; 13_36221688_AX-90410826; 13_36221997_AX-90348777
AT1G26310.1	-	Glyma.14G027200	1	14_1976522_AX-90346757
AT1G26310.1	-	Glyma.14G155100	1	14_33715358_AX-90393730
AT1G26310.1	-	Glyma.15G057900	10	15_4468141_AX-90420925; 15_4470434_AX-90369470; 15_4470932_AX-90438612; 15_4471043_AX-90474167; 15_4473397_AX-90485495; 15_4475488_AX-90305835; 15_4475885_AX-90370581; 15_4478390_AX-90366660; 15_4479171_AX-90311025; 15_4479387_AX-90464213
AT1G26310.1	-	Glyma.15G059600	11	15_4589342_AX-90416590; 15_4589544_AX-90502460; 15_4591044_AX-90464479; 15_4593288_AX-90481158; 15_4595188_AX-90499616; 15_4600372_AX-90432563; 15_4602221_AX-90395005; 15_4602970_AX-90491770; 15_4605177_AX-90514203; 15_4605604_AX-90321470; 15_4607554_AX-90364366
AT1G26310.1	-	Glyma.15G088600	3	15_6830255_AX-90426475; 15_6831579_AX-90477970; 15_6834700_AX-90490567
AT1G26310.1	-	Glyma.16G091300	4	16_14156644_AX-90486787; 16_14157295_AX-90404727; 16_14157892_AX-90333623; 16_14160103_AX-90412831
AT1G26310.1	-	Glyma.16G200700	1	16_36176373_AX-90394797
AT1G26310.1	-	Glyma.17G080900	0	-
AT1G26310.1	-	Glyma.17G081200	3	17_6312806_AX-90435795; 17_6316674_AX-90493093; 17_6318332_AX-90525024
AT1G26310.1	-	Glyma.17G132700	4	17_10680633_AX-90426009; 17_10681354_AX-90436102; 17_10687230_AX-90504807; 17_10688374_AX-90309151
AT1G26310.1	-	Glyma.18G004700	3	18_377434_AX-90519361; 18_385789_AX-90318359; 18_386236_AX-90330516
AT1G26310.1	-	Glyma.18G105800	5	18_11776183_AX-90319941; 18_11776784_AX-90330949; 18_11778773_AX-90365453; 18_11781258_AX-90357494; 18_11782055_AX-90468385
AT1G26310.1	-	Glyma.18G224300	1	18_51189198_AX-90514609
AT1G26310.1	-	Glyma.18G224500	4	18_51200312_AX-90483547; 18_51209598_AX-90466323; 18_51216542_AX-90349617; 18_51217781_AX-90422788; 18_51218149_AX-90515740
AT1G26310.1	-	Glyma.18G273500	3	18_55623417_AX-90364573; 18_55623777_AX-90411301; 18_55630793_AX-90489514
AT1G26310.1	-	Glyma.18G273600	1	18_55641322_AX-90401144
AT1G26310.1	-	Glyma.19G034500	2	19_4508748_AX-90423442; 19_4512262_AX-90482015
AT1G26310.1	-	Glyma.19G034600	2	19_4538004_AX-90426553; 19_4547954_AX-90478449
AT1G26310.1	-	Glyma.20G001900	1	20_206216_AX-90310565
AT1G26310.1	-	Glyma.20G153700	3	20_39270118_AX-90421949; 20_39271381_AX-90466793; 20_39275104_AX-90346763
AT1G26310.1	-	Glyma.20G154200	3	20_39312919_AX-90402442; 20_39321954_AX-90311195; 20_39324725_AX-90325208
AT1G26310.1	-	Glyma.U018000	0	-
AT1G26480.1	GF14 IOTA,GRF12	Glyma.01G058000	2	1_7643050_AX-90457032; 1_7645234_AX-90471031
AT1G26480.1	GF14 IOTA,GRF12	Glyma.02G115900	1	2_11284852_AX-90505326
AT1G26480.1	GF14 IOTA,GRF12	Glyma.02G208700	2	2_39390598_AX-90507826; 2_39391775_AX-90398707
AT1G26480.1	GF14 IOTA,GRF12	Glyma.04G092600	1	4_8158172_AX-90357026
AT1G26480.1	GF14 IOTA,GRF12	Glyma.04G099900	1	4_9138786_AX-90348562
AT1G26480.1	GF14 IOTA,GRF12	Glyma.05G158100	3	5_35021564_AX-90336736; 5_35026008_AX-90313013; 5_35032129_AX-90324882
AT1G26480.1	GF14 IOTA,GRF12	Glyma.06G094400	0	-
AT1G26480.1	GF14 IOTA,GRF12	Glyma.06G101500	1	6_8053646_AX-90458121
AT1G26480.1	GF14 IOTA,GRF12	Glyma.07G226000	3	7_40293784_AX-90447789; 7_40300502_AX-90341589; 7_40301289_AX-90513212
AT1G26480.1	GF14 IOTA,GRF12	Glyma.08G115800	1	8_8885985_AX-90500036
AT1G26480.1	GF14 IOTA,GRF12	Glyma.08G363800	3	8_47524728_AX-90480344; 8_47531209_AX-90454042; 8_47533369_AX-90412419
AT1G26480.1	GF14 IOTA,GRF12	Glyma.12G210400	1	12_36951300_AX-90420622
AT1G26480.1	GF14 IOTA,GRF12	Glyma.12G229200	0	-
AT1G26480.1	GF14 IOTA,GRF12	Glyma.13G270600	1	13_37267204_AX-90433930
AT1G26480.1	GF14 IOTA,GRF12	Glyma.13G290900	4	13_39117981_AX-90393309; 13_39119395_AX-90502446; 13_39121413_AX-90497930; 13_39122331_AX-90447413
AT1G26480.1	GF14 IOTA,GRF12	Glyma.14G176900	4	14_43634757_AX-90405077; 14_43640969_AX-90410089; 14_43641608_AX-90418940; 14_43641926_AX-90373639
AT1G26480.1	GF14 IOTA,GRF12	Glyma.17G208100	0	-
AT1G26480.1	GF14 IOTA,GRF12	Glyma.18G298300	2	18_57589179_AX-90366100; 18_57590426_AX-90524499
AT1G26480.1	GF14 IOTA,GRF12	Glyma.20G025900	4	20_2840883_AX-90336751; 20_2849714_AX-90412221; 20_2850044_AX-90476486; 20_2850566_AX-90481422
AT1G26480.1	GF14 IOTA,GRF12	Glyma.20G043700	0	-
AT1G26790.1	-	Glyma.01G021100	1	1_2141781_AX-90437207
AT1G26790.1	-	Glyma.01G049400	2	1_5759171_AX-90341121; 1_5765298_AX-90359053
AT1G26790.1	-	Glyma.01G183000	1	1_51844298_AX-90329413
AT1G26790.1	-	Glyma.02G062700	1	2_5654145_AX-90398666
AT1G26790.1	-	Glyma.02G092700	2	2_8213905_AX-90423025; 2_8214559_AX-90487264
AT1G26790.1	-	Glyma.02G108600	4	2_10377921_AX-90375570; 2_10384204_AX-90325214; 2_10384858_AX-90352850; 2_10385295_AX-90353073
AT1G26790.1	-	Glyma.02G195700	1	2_36955483_AX-90455078
AT1G26790.1	-	Glyma.03G007900	4	3_759447_AX-90447290; 3_764962_AX-90406120; 3_766140_AX-90316891; 3_766243_AX-90326323
AT1G26790.1	-	Glyma.03G258800	2	3_45319459_AX-90335396; 3_45324756_AX-90353776
AT1G26790.1	-	Glyma.04G158800	0	-
AT1G26790.1	-	Glyma.04G168300	2	4_42186818_AX-90513631; 4_42194415_AX-90370212
AT1G26790.1	-	Glyma.04G183700	1	4_45193787_AX-90475469
AT1G26790.1	-	Glyma.04G233300	1	4_50158713_AX-90330824
AT1G26790.1	-	Glyma.04G239500	1	4_50799031_AX-90374428
AT1G26790.1	-	Glyma.05G018100	5	5_1603584_AX-90393971; 5_1606534_AX-90310801; 5_1608263_AX-90522470; 5_1609044_AX-90388600; 5_1609151_AX-90505839
AT1G26790.1	-	Glyma.05G025900	3	5_2261958_AX-90318724; 5_2262550_AX-90487980; 5_2264385_AX-90379689
AT1G26790.1	-	Glyma.05G037800	2	5_3356822_AX-90512769; 5_3363495_AX-90317033
AT1G26790.1	-	Glyma.05G158200	0	-
AT1G26790.1	-	Glyma.06G124300	0	-
AT1G26790.1	-	Glyma.06G131500	2	6_10831886_AX-90522850; 6_10836993_AX-90492028
AT1G26790.1	-	Glyma.06G182200	1	6_15602319_AX-90414722
AT1G26790.1	-	Glyma.06G194800	0	-
AT1G26790.1	-	Glyma.06G206400	0	-
AT1G26790.1	-	Glyma.07G012100	4	7_939606_AX-90378490; 7_939651_AX-90499099; 7_940885_AX-90518585; 7_941182_AX-90452795; 7_944081_AX-90406832
AT1G26790.1	-	Glyma.07G053900	0	-
AT1G26790.1	-	Glyma.07G193900	1	7_36250971_AX-90403481
AT1G26790.1	-	Glyma.07G198900	5	7_36727865_AX-90430158; 7_36728792_AX-90451775; 7_36729010_AX-90487772; 7_36731222_AX-90450334; 7_36731687_AX-90429268
AT1G26790.1	-	Glyma.07G229600	2	7_40956149_AX-90497908; 7_40956403_AX-90404111
AT1G26790.1	-	Glyma.08G115900	4	8_8885702_AX-90403181; 8_8886154_AX-90471402; 8_8887881_AX-90358009; 8_8889707_AX-90493792
AT1G26790.1	-	Glyma.08G195300	2	8_15746808_AX-90508266; 8_15748120_AX-90501548
AT1G26790.1	-	Glyma.08G228900	2	8_18697614_AX-90361811; 8_18697802_AX-90331343
AT1G26790.1	-	Glyma.08G276300	4	8_36857126_AX-90514608; 8_36857963_AX-90323794; 8_36863800_AX-90340858; 8_36863867_AX-90444563
AT1G26790.1	-	Glyma.08G358100	0	-
AT1G26790.1	-	Glyma.09G201000	1	9_42518283_AX-90474382
AT1G26790.1	-	Glyma.09G237000	1	9_45912668_AX-90414902
AT1G26790.1	-	Glyma.10G082000	2	10_9921987_AX-90446056; 10_9923241_AX-90447092
AT1G26790.1	-	Glyma.10G173700	2	10_40751041_AX-90515855; 10_40751124_AX-90368873
AT1G26790.1	-	Glyma.11G059300	1	11_4486960_AX-90318192
AT1G26790.1	-	Glyma.12G063800	1	12_4681230_AX-90436656
AT1G26790.1	-	Glyma.12G072400	1	12_5331959_AX-90499121
AT1G26790.1	-	Glyma.13G062500	3	13_16014257_AX-90441648; 13_16017061_AX-90482901; 13_16017190_AX-90413739
AT1G26790.1	-	Glyma.13G177600	3	13_29167945_AX-90473458; 13_29168456_AX-90454898; 13_29170111_AX-90520392
AT1G26790.1	-	Glyma.13G230200	2	13_34221927_AX-90322475; 13_34221983_AX-90332359
AT1G26790.1	-	Glyma.13G237500	0	-
AT1G26790.1	-	Glyma.13G237600	1	13_34796202_AX-90499499
AT1G26790.1	-	Glyma.13G241900	1	13_35177891_AX-90306981
AT1G26790.1	-	Glyma.13G329000	2	13_42356208_AX-90466002; 13_42357361_AX-90503816
AT1G26790.1	-	Glyma.13G352000	3	13_44099762_AX-90502479; 13_44103818_AX-90492281; 13_44103947_AX-90309813
AT1G26790.1	-	Glyma.15G022800	2	15_1778761_AX-90309052; 15_1784244_AX-90496322
AT1G26790.1	-	Glyma.15G044800	1	15_3588197_AX-90313199
AT1G26790.1	-	Glyma.15G076000	1	15_5837379_AX-90313107
AT1G26790.1	-	Glyma.15G082400	0	-
AT1G26790.1	-	Glyma.15G215500	2	15_35277731_AX-90510801; 15_35278031_AX-90411519
AT1G26790.1	-	Glyma.16G022900	0	-
AT1G26790.1	-	Glyma.16G145000	1	16_30562360_AX-90366276
AT1G26790.1	-	Glyma.17G081800	0	-
AT1G26790.1	-	Glyma.17G089300	2	17_6941725_AX-90480247; 17_6941970_AX-90381974
AT1G26790.1	-	Glyma.17G101000	3	17_7938684_AX-90472335; 17_7940414_AX-90446453; 17_7940554_AX-90425464
AT1G26790.1	-	Glyma.17G180600	0	-
AT1G26790.1	-	Glyma.18G150800	1	18_28047850_AX-90525514
AT1G26790.1	-	Glyma.18G176300	3	18_42037526_AX-90488901; 18_42037794_AX-90456239; 18_42038586_AX-90376604
AT1G26790.1	-	Glyma.18G260500	3	18_54646808_AX-90383929; 18_54647370_AX-90443901; 18_54647422_AX-90346875
AT1G26790.1	-	Glyma.18G289700	2	18_56913680_AX-90508020; 18_56914514_AX-90429452
AT1G26790.1	-	Glyma.19G023200	1	19_2684297_AX-90356212
AT1G26790.1	-	Glyma.19G118000	4	19_37470670_AX-90480352; 19_37471530_AX-90344685; 19_37471685_AX-90459989; 19_37471924_AX-90437367
AT1G26790.1	-	Glyma.19G199200	0	-
AT1G26790.1	-	Glyma.19G200300	2	19_45727293_AX-90409717; 19_45729277_AX-90411826
AT1G26790.1	-	Glyma.19G257500	4	19_50153611_AX-90482656; 19_50153984_AX-90491871; 19_50154144_AX-90465539; 19_50154337_AX-90437097
AT1G26790.1	-	Glyma.20G035200	0	-
AT1G26790.1	-	Glyma.20G216600	1	20_45236288_AX-90502983
AT1G26790.1	-	Glyma.U021300	0	-
AT1G27320.1	AHK3,HK3	Glyma.02G087000	7	2_7556792_AX-90437896; 2_7560152_AX-90494866; 2_7560253_AX-90327577; 2_7562290_AX-90376631; 2_7563664_AX-90392401; 2_7563846_AX-90431552; 2_7565388_AX-90521710
AT1G27320.1	AHK3,HK3	Glyma.02G305900	4	2_48052155_AX-90494993; 2_48057223_AX-90365467; 2_48061522_AX-90416535; 2_48066254_AX-90522312
AT1G27320.1	AHK3,HK3	Glyma.03G219100	9	3_42262874_AX-90392828; 3_42265027_AX-90408834; 3_42266139_AX-90498720; 3_42267187_AX-90465658; 3_42271886_AX-90486059; 3_42274452_AX-90497870; 3_42274673_AX-90524779; 3_42277810_AX-90475156; 3_42278919_AX-90463161
AT1G27320.1	AHK3,HK3	Glyma.05G148100	4	5_34231021_AX-90522059; 5_34233044_AX-90415813; 5_34235642_AX-90365632; 5_34237666_AX-90450054
AT1G27320.1	AHK3,HK3	Glyma.05G241600	3	5_41655475_AX-90464314; 5_41657652_AX-90415068; 5_41660320_AX-90508679
AT1G27320.1	AHK3,HK3	Glyma.07G158800	5	7_19882218_AX-90400127; 7_19882716_AX-90516396; 7_19883262_AX-90471264; 7_19884413_AX-90424765; 7_19884914_AX-90481355
AT1G27320.1	AHK3,HK3	Glyma.07G173700	1	7_30829536_AX-90447112
AT1G27320.1	AHK3,HK3	Glyma.08G049000	3	8_3811742_AX-90460591; 8_3815067_AX-90517517; 8_3820646_AX-90339725
AT1G27320.1	AHK3,HK3	Glyma.08G105000	5	8_8081879_AX-90401386; 8_8082240_AX-90459978; 8_8083580_AX-90522469; 8_8086062_AX-90326244; 8_8086913_AX-90313576
AT1G27320.1	AHK3,HK3	Glyma.14G007100	3	14_560532_AX-90355958; 14_567518_AX-90340284; 14_578386_AX-90336290
AT1G28050.1	-	Glyma.02G152900	2	2_15703838_AX-90330120; 2_15709993_AX-90495072
AT1G28050.1	-	Glyma.02G223700	3	2_41141305_AX-90314035; 2_41143628_AX-90511718; 2_41147262_AX-90523278
AT1G28050.1	-	Glyma.03G209800	2	3_41652642_AX-90472542; 3_41653670_AX-90438500
AT1G28050.1	-	Glyma.08G255200	1	8_22601527_AX-90319652
AT1G28050.1	-	Glyma.10G021400	0	-
AT1G28050.1	-	Glyma.12G196100	2	12_35738690_AX-90343192; 12_35740942_AX-90478946
AT1G28050.1	-	Glyma.13G009300	2	13_2574663_AX-90381670; 13_2578186_AX-90430157
AT1G28050.1	-	Glyma.13G093800	2	13_20903822_AX-90356193; 13_20903985_AX-90513331
AT1G28050.1	-	Glyma.13G306400	3	13_40257585_AX-90390620; 13_40260608_AX-90404036; 13_40260915_AX-90355025
AT1G28050.1	-	Glyma.14G190400	2	14_45540673_AX-90491601; 14_45543717_AX-90318530
AT1G28050.1	-	Glyma.16G050900	2	16_4874702_AX-90463393; 16_4877787_AX-90401582
AT1G28050.1	-	Glyma.17G066600	1	17_5146824_AX-90366785
AT1G28050.1	-	Glyma.19G099700	3	19_34684429_AX-90470106; 19_34689965_AX-90318959; 19_34690683_AX-90474493
AT1G28050.1	-	Glyma.19G207100	1	19_46245542_AX-90345277
AT1G28050.1	-	Glyma.20G060400	0	-
AT1G29160.1	-	Glyma.01G021100	1	1_2141781_AX-90437207
AT1G29160.1	-	Glyma.01G049400	2	1_5759171_AX-90341121; 1_5765298_AX-90359053
AT1G29160.1	-	Glyma.02G092700	2	2_8213905_AX-90423025; 2_8214559_AX-90487264
AT1G29160.1	-	Glyma.02G108600	4	2_10377921_AX-90375570; 2_10384204_AX-90325214; 2_10384858_AX-90352850; 2_10385295_AX-90353073
AT1G29160.1	-	Glyma.02G195700	1	2_36955483_AX-90455078
AT1G29160.1	-	Glyma.03G007900	4	3_759447_AX-90447290; 3_764962_AX-90406120; 3_766140_AX-90316891; 3_766243_AX-90326323
AT1G29160.1	-	Glyma.03G258800	2	3_45319459_AX-90335396; 3_45324756_AX-90353776
AT1G29160.1	-	Glyma.04G158800	0	-
AT1G29160.1	-	Glyma.04G168300	2	4_42186818_AX-90513631; 4_42194415_AX-90370212
AT1G29160.1	-	Glyma.04G183700	1	4_45193787_AX-90475469
AT1G29160.1	-	Glyma.04G239500	1	4_50799031_AX-90374428
AT1G29160.1	-	Glyma.05G018100	5	5_1603584_AX-90393971; 5_1606534_AX-90310801; 5_1608263_AX-90522470; 5_1609044_AX-90388600; 5_1609151_AX-90505839
AT1G29160.1	-	Glyma.05G025900	3	5_2261958_AX-90318724; 5_2262550_AX-90487980; 5_2264385_AX-90379689
AT1G29160.1	-	Glyma.05G158200	0	-
AT1G29160.1	-	Glyma.06G124300	0	-
AT1G29160.1	-	Glyma.06G182200	1	6_15602319_AX-90414722
AT1G29160.1	-	Glyma.06G194800	0	-
AT1G29160.1	-	Glyma.06G206400	0	-
AT1G29160.1	-	Glyma.07G012100	4	7_939606_AX-90378490; 7_939651_AX-90499099; 7_940885_AX-90518585; 7_941182_AX-90452795; 7_944081_AX-90406832
AT1G29160.1	-	Glyma.07G053900	0	-
AT1G29160.1	-	Glyma.07G193900	1	7_36250971_AX-90403481
AT1G29160.1	-	Glyma.07G198800	2	7_36715076_AX-90462026; 7_36718614_AX-90434004
AT1G29160.1	-	Glyma.07G198900	5	7_36727865_AX-90430158; 7_36728792_AX-90451775; 7_36729010_AX-90487772; 7_36731222_AX-90450334; 7_36731687_AX-90429268
AT1G29160.1	-	Glyma.07G229600	2	7_40956149_AX-90497908; 7_40956403_AX-90404111
AT1G29160.1	-	Glyma.08G115900	4	8_8885702_AX-90403181; 8_8886154_AX-90471402; 8_8887881_AX-90358009; 8_8889707_AX-90493792
AT1G29160.1	-	Glyma.08G195300	2	8_15746808_AX-90508266; 8_15748120_AX-90501548
AT1G29160.1	-	Glyma.08G228900	2	8_18697614_AX-90361811; 8_18697802_AX-90331343
AT1G29160.1	-	Glyma.08G276300	4	8_36857126_AX-90514608; 8_36857963_AX-90323794; 8_36863800_AX-90340858; 8_36863867_AX-90444563
AT1G29160.1	-	Glyma.08G358100	0	-
AT1G29160.1	-	Glyma.09G201000	1	9_42518283_AX-90474382
AT1G29160.1	-	Glyma.09G237000	1	9_45912668_AX-90414902
AT1G29160.1	-	Glyma.10G082000	2	10_9921987_AX-90446056; 10_9923241_AX-90447092
AT1G29160.1	-	Glyma.10G173700	2	10_40751041_AX-90515855; 10_40751124_AX-90368873
AT1G29160.1	-	Glyma.11G140200	1	11_10687866_AX-90360335
AT1G29160.1	-	Glyma.12G063800	1	12_4681230_AX-90436656
AT1G29160.1	-	Glyma.12G072400	1	12_5331959_AX-90499121
AT1G29160.1	-	Glyma.13G062500	3	13_16014257_AX-90441648; 13_16017061_AX-90482901; 13_16017190_AX-90413739
AT1G29160.1	-	Glyma.13G177500	1	13_29160050_AX-90364753
AT1G29160.1	-	Glyma.13G177600	3	13_29167945_AX-90473458; 13_29168456_AX-90454898; 13_29170111_AX-90520392
AT1G29160.1	-	Glyma.13G182700	3	13_29584721_AX-90421937; 13_29588831_AX-90347058; 13_29588982_AX-90449774
AT1G29160.1	-	Glyma.13G230200	2	13_34221927_AX-90322475; 13_34221983_AX-90332359
AT1G29160.1	-	Glyma.13G237500	0	-
AT1G29160.1	-	Glyma.13G237600	1	13_34796202_AX-90499499
AT1G29160.1	-	Glyma.13G335200	1	13_42869130_AX-90343142
AT1G29160.1	-	Glyma.13G352000	3	13_44099762_AX-90502479; 13_44103818_AX-90492281; 13_44103947_AX-90309813
AT1G29160.1	-	Glyma.15G022800	2	15_1778761_AX-90309052; 15_1784244_AX-90496322
AT1G29160.1	-	Glyma.15G039300	3	15_3099728_AX-90416312; 15_3100306_AX-90507265; 15_3100592_AX-90327995
AT1G29160.1	-	Glyma.15G075800	1	15_5821614_AX-90439476
AT1G29160.1	-	Glyma.15G082400	0	-
AT1G29160.1	-	Glyma.15G215500	2	15_35277731_AX-90510801; 15_35278031_AX-90411519
AT1G29160.1	-	Glyma.16G022900	0	-
AT1G29160.1	-	Glyma.17G081800	0	-
AT1G29160.1	-	Glyma.17G101000	3	17_7938684_AX-90472335; 17_7940414_AX-90446453; 17_7940554_AX-90425464
AT1G29160.1	-	Glyma.17G180600	0	-
AT1G29160.1	-	Glyma.18G150800	1	18_28047850_AX-90525514
AT1G29160.1	-	Glyma.18G176300	3	18_42037526_AX-90488901; 18_42037794_AX-90456239; 18_42038586_AX-90376604
AT1G29160.1	-	Glyma.18G260500	3	18_54646808_AX-90383929; 18_54647370_AX-90443901; 18_54647422_AX-90346875
AT1G29160.1	-	Glyma.18G289700	2	18_56913680_AX-90508020; 18_56914514_AX-90429452
AT1G29160.1	-	Glyma.19G023200	1	19_2684297_AX-90356212
AT1G29160.1	-	Glyma.19G118000	4	19_37470670_AX-90480352; 19_37471530_AX-90344685; 19_37471685_AX-90459989; 19_37471924_AX-90437367
AT1G29160.1	-	Glyma.19G199200	0	-
AT1G29160.1	-	Glyma.19G200300	2	19_45727293_AX-90409717; 19_45729277_AX-90411826
AT1G29160.1	-	Glyma.19G257500	4	19_50153611_AX-90482656; 19_50153984_AX-90491871; 19_50154144_AX-90465539; 19_50154337_AX-90437097
AT1G29160.1	-	Glyma.20G035200	0	-
AT1G29160.1	-	Glyma.20G216600	1	20_45236288_AX-90502983
AT1G29160.1	-	Glyma.U021300	0	-
AT1G30060.1	-	Glyma.07G220200	0	-
AT1G30060.1	-	Glyma.20G018500	3	20_1910002_AX-90451040; 20_1912810_AX-90359234; 20_1912954_AX-90408648
AT1G30950.1	UFO	Glyma.05G134000	1	5_32687534_AX-90518033
AT1G30950.1	UFO	Glyma.08G088700	1	8_6707276_AX-90330823
AT1G30970.1	SUF4	Glyma.05G241800	2	5_41695539_AX-90482772; 5_41695657_AX-90350709
AT1G30970.1	SUF4	Glyma.08G049300	2	8_3844571_AX-90473908; 8_3844997_AX-90336980
AT1G32640.1	JAI1,ZBF1,JIN1,ATMYC2,MYC2,RD22BP1	Glyma.01G018400	2	1_1774168_AX-90322307; 1_1775088_AX-90487692
AT1G32640.1	JAI1,ZBF1,JIN1,ATMYC2,MYC2,RD22BP1	Glyma.01G096600	0	-
AT1G32640.1	JAI1,ZBF1,JIN1,ATMYC2,MYC2,RD22BP1	Glyma.02G147800	3	2_15255644_AX-90491239; 2_15259884_AX-90455181; 2_15260093_AX-90490329
AT1G32640.1	JAI1,ZBF1,JIN1,ATMYC2,MYC2,RD22BP1	Glyma.03G258100	2	3_45252189_AX-90498107; 3_45252972_AX-90352663
AT1G32640.1	JAI1,ZBF1,JIN1,ATMYC2,MYC2,RD22BP1	Glyma.07G051500	2	7_4449598_AX-90349234; 7_4450262_AX-90375594
AT1G32640.1	JAI1,ZBF1,JIN1,ATMYC2,MYC2,RD22BP1	Glyma.07G055200	0	-
AT1G32640.1	JAI1,ZBF1,JIN1,ATMYC2,MYC2,RD22BP1	Glyma.08G271900	3	8_35595739_AX-90515204; 8_35596911_AX-90422267; 8_35603496_AX-90479261
AT1G32640.1	JAI1,ZBF1,JIN1,ATMYC2,MYC2,RD22BP1	Glyma.09G204500	0	-
AT1G32640.1	JAI1,ZBF1,JIN1,ATMYC2,MYC2,RD22BP1	Glyma.10G034300	1	10_2948747_AX-90500492
AT1G32640.1	JAI1,ZBF1,JIN1,ATMYC2,MYC2,RD22BP1	Glyma.13G120700	1	13_23334372_AX-90317055
AT1G32640.1	JAI1,ZBF1,JIN1,ATMYC2,MYC2,RD22BP1	Glyma.16G020500	1	16_1878432_AX-90463576
AT1G32640.1	JAI1,ZBF1,JIN1,ATMYC2,MYC2,RD22BP1	Glyma.16G023900	4	16_2322539_AX-90349099; 16_2322764_AX-90372323; 16_2322959_AX-90347258; 16_2323426_AX-90406066
AT1G32640.1	JAI1,ZBF1,JIN1,ATMYC2,MYC2,RD22BP1	Glyma.17G209000	0	-
AT1G32640.1	JAI1,ZBF1,JIN1,ATMYC2,MYC2,RD22BP1	Glyma.19G256700	1	19_50068308_AX-90518280
AT1G34760.1	-	Glyma.01G058000	2	1_7643050_AX-90457032; 1_7645234_AX-90471031
AT1G34760.1	-	Glyma.02G115900	1	2_11284852_AX-90505326
AT1G34760.1	-	Glyma.02G208700	2	2_39390598_AX-90507826; 2_39391775_AX-90398707
AT1G34760.1	-	Glyma.04G092600	1	4_8158172_AX-90357026
AT1G34760.1	-	Glyma.04G099900	1	4_9138786_AX-90348562
AT1G34760.1	-	Glyma.05G158100	3	5_35021564_AX-90336736; 5_35026008_AX-90313013; 5_35032129_AX-90324882
AT1G34760.1	-	Glyma.06G094400	0	-
AT1G34760.1	-	Glyma.06G101500	1	6_8053646_AX-90458121
AT1G34760.1	-	Glyma.07G226000	3	7_40293784_AX-90447789; 7_40300502_AX-90341589; 7_40301289_AX-90513212
AT1G34760.1	-	Glyma.08G115800	1	8_8885985_AX-90500036
AT1G34760.1	-	Glyma.08G363800	3	8_47524728_AX-90480344; 8_47531209_AX-90454042; 8_47533369_AX-90412419
AT1G34760.1	-	Glyma.12G210400	1	12_36951300_AX-90420622
AT1G34760.1	-	Glyma.12G229200	0	-
AT1G34760.1	-	Glyma.13G270600	1	13_37267204_AX-90433930
AT1G34760.1	-	Glyma.13G290900	4	13_39117981_AX-90393309; 13_39119395_AX-90502446; 13_39121413_AX-90497930; 13_39122331_AX-90447413
AT1G34760.1	-	Glyma.14G176900	4	14_43634757_AX-90405077; 14_43640969_AX-90410089; 14_43641608_AX-90418940; 14_43641926_AX-90373639
AT1G34760.1	-	Glyma.17G208100	0	-
AT1G34760.1	-	Glyma.18G298300	2	18_57589179_AX-90366100; 18_57590426_AX-90524499
AT1G34760.1	-	Glyma.20G025900	4	20_2840883_AX-90336751; 20_2849714_AX-90412221; 20_2850044_AX-90476486; 20_2850566_AX-90481422
AT1G34760.1	-	Glyma.20G043700	0	-
AT1G44575.1	NPQ4,PSBS	Glyma.04G249700	1	4_51633416_AX-90457102
AT1G44575.1	NPQ4,PSBS	Glyma.06G113200	1	6_9200798_AX-90446165
AT1G44575.1	NPQ4,PSBS	Glyma.13G078900	4	13_18552044_AX-90432774; 13_18553144_AX-90502413; 13_18557091_AX-90343381; 13_18557838_AX-90439290
AT1G45249.3	ABF2,ATAREB1,AREB1	Glyma.02G131700	2	2_13587201_AX-90338290; 2_13587635_AX-90466097
AT1G45249.3	ABF2,ATAREB1,AREB1	Glyma.03G003400	6	3_308386_AX-90361960; 3_313840_AX-90407278; 3_314087_AX-90312655; 3_314600_AX-90395787; 3_322057_AX-90437493; 3_322438_AX-90332732
AT1G45249.3	ABF2,ATAREB1,AREB1	Glyma.04G039300	3	4_3110725_AX-90456094; 4_3119652_AX-90472922; 4_3124149_AX-90427101
AT1G45249.3	ABF2,ATAREB1,AREB1	Glyma.04G124200	0	-
AT1G45249.3	ABF2,ATAREB1,AREB1	Glyma.05G079800	2	5_11363425_AX-90454800; 5_11371963_AX-90416739
AT1G45249.3	ABF2,ATAREB1,AREB1	Glyma.06G040400	1	6_3049000_AX-90370292
AT1G45249.3	ABF2,ATAREB1,AREB1	Glyma.06G040500	3	6_3043891_AX-90392877; 6_3044100_AX-90509603; 6_3045941_AX-90348551
AT1G45249.3	ABF2,ATAREB1,AREB1	Glyma.06G314400	1	6_50333496_AX-90371837
AT1G45249.3	ABF2,ATAREB1,AREB1	Glyma.07G213100	1	7_38534753_AX-90325603
AT1G45249.3	ABF2,ATAREB1,AREB1	Glyma.08G183600	3	8_14734411_AX-90448470; 8_14738914_AX-90384769; 8_14739353_AX-90376656
AT1G45249.3	ABF2,ATAREB1,AREB1	Glyma.08G227000	0	-
AT1G45249.3	ABF2,ATAREB1,AREB1	Glyma.10G071700	3	10_7261077_AX-90401994; 10_7262247_AX-90512510; 10_7262364_AX-90359819
AT1G45249.3	ABF2,ATAREB1,AREB1	Glyma.10G223800	0	-
AT1G45249.3	ABF2,ATAREB1,AREB1	Glyma.12G184400	2	12_34561676_AX-90433225; 12_34565278_AX-90461197
AT1G45249.3	ABF2,ATAREB1,AREB1	Glyma.13G075000	0	-
AT1G45249.3	ABF2,ATAREB1,AREB1	Glyma.13G153200	0	-
AT1G45249.3	ABF2,ATAREB1,AREB1	Glyma.13G317000	2	13_41146158_AX-90449002; 13_41150465_AX-90368383
AT1G45249.3	ABF2,ATAREB1,AREB1	Glyma.14G167100	4	14_41320894_AX-90352117; 14_41326386_AX-90317529; 14_41329056_AX-90344824; 14_41329177_AX-90390937
AT1G45249.3	ABF2,ATAREB1,AREB1	Glyma.15G049000	2	15_3867266_AX-90349640; 15_3867337_AX-90436892
AT1G45249.3	ABF2,ATAREB1,AREB1	Glyma.15G222400	5	15_40350869_AX-90402712; 15_40351629_AX-90434546; 15_40354590_AX-90305747; 15_40355307_AX-90403749; 15_40355475_AX-90477408
AT1G45249.3	ABF2,ATAREB1,AREB1	Glyma.19G067900	1	19_19875865_AX-90427390
AT1G45249.3	ABF2,ATAREB1,AREB1	Glyma.19G122800	1	19_38100260_AX-90375268
AT1G45249.3	ABF2,ATAREB1,AREB1	Glyma.19G194500	3	19_45197612_AX-90364451; 19_45204441_AX-90342158; 19_45209411_AX-90453595
AT1G45249.3	ABF2,ATAREB1,AREB1	Glyma.20G049200	4	20_9651180_AX-90328029; 20_9651352_AX-90404458; 20_9654576_AX-90483945; 20_9655919_AX-90413915
AT1G46408.1	-	Glyma.02G185500	1	2_32932059_AX-90425609
AT1G46408.1	-	Glyma.10G254700	0	-
AT1G46408.1	-	Glyma.13G256900	5	13_36209378_AX-90321937; 13_36210903_AX-90518054; 13_36217524_AX-90441833; 13_36218798_AX-90501157; 13_36220115_AX-90488977
AT1G46408.1	-	Glyma.15G057900	10	15_4468141_AX-90420925; 15_4470434_AX-90369470; 15_4470932_AX-90438612; 15_4471043_AX-90474167; 15_4473397_AX-90485495; 15_4475488_AX-90305835; 15_4475885_AX-90370581; 15_4478390_AX-90366660; 15_4479171_AX-90311025; 15_4479387_AX-90464213
AT1G46408.1	-	Glyma.15G058000	2	15_4479676_AX-90511377; 15_4490263_AX-90412326
AT1G46408.1	-	Glyma.20G153700	3	20_39270118_AX-90421949; 20_39271381_AX-90466793; 20_39275104_AX-90346763
AT1G46480.1	WOX4	Glyma.01G166800	2	1_50464305_AX-90433119; 1_50469539_AX-90455612
AT1G46480.1	WOX4	Glyma.02G254800	0	-
AT1G46480.1	WOX4	Glyma.04G040900	0	-
AT1G46480.1	WOX4	Glyma.05G245900	1	5_41975938_AX-90487575
AT1G46480.1	WOX4	Glyma.06G041800	2	6_3161914_AX-90420458; 6_3162847_AX-90518786
AT1G46480.1	WOX4	Glyma.07G101000	0	-
AT1G46480.1	WOX4	Glyma.07G131000	1	7_15522719_AX-90521321
AT1G46480.1	WOX4	Glyma.07G219400	4	7_39296691_AX-90477512; 7_39297124_AX-90446080; 7_39299464_AX-90342756; 7_39301677_AX-90448739; 7_39305527_AX-90454195
AT1G46480.1	WOX4	Glyma.08G053700	0	-
AT1G46480.1	WOX4	Glyma.09G177800	1	9_40244326_AX-90436962
AT1G46480.1	WOX4	Glyma.11G076500	3	11_5721552_AX-90513302; 11_5723241_AX-90494419; 11_5724246_AX-90503288
AT1G46480.1	WOX4	Glyma.11G140400	1	11_10714454_AX-90472984
AT1G46480.1	WOX4	Glyma.11G227800	0	-
AT1G46480.1	WOX4	Glyma.12G063900	1	12_4700750_AX-90505872
AT1G46480.1	WOX4	Glyma.14G084600	1	14_7426883_AX-90413143
AT1G46480.1	WOX4	Glyma.15G039600	2	15_3124583_AX-90419471; 15_3125683_AX-90402103
AT1G46480.1	WOX4	Glyma.17G240300	1	17_39592293_AX-90457233
AT1G46480.1	WOX4	Glyma.18G029700	4	18_2254941_AX-90331379; 18_2254997_AX-90423037; 18_2255135_AX-90402560; 18_2256295_AX-90497765
AT1G46480.1	WOX4	Glyma.18G179300	5	18_43259546_AX-90366945; 18_43266268_AX-90435682; 18_43267115_AX-90400631; 18_43267930_AX-90491915; 18_43269169_AX-90426910
AT1G46480.1	WOX4	Glyma.20G017600	0	-
AT1G47250.1	PAF2	Glyma.06G254200	2	6_43256925_AX-90396300; 6_43259895_AX-90394830
AT1G47250.1	PAF2	Glyma.09G161300	0	-
AT1G47250.1	PAF2	Glyma.12G147200	3	12_20526274_AX-90351964; 12_20529217_AX-90433440; 12_20530830_AX-90441742
AT1G47250.1	PAF2	Glyma.13G176700	2	13_29082123_AX-90411085; 13_29083308_AX-90525409
AT1G47250.1	PAF2	Glyma.14G073000	1	14_6136527_AX-90467784
AT1G47250.1	PAF2	Glyma.17G252100	0	-
AT1G49720.2	ABF1	Glyma.02G131700	2	2_13587201_AX-90338290; 2_13587635_AX-90466097
AT1G49720.2	ABF1	Glyma.03G003400	6	3_308386_AX-90361960; 3_313840_AX-90407278; 3_314087_AX-90312655; 3_314600_AX-90395787; 3_322057_AX-90437493; 3_322438_AX-90332732
AT1G49720.2	ABF1	Glyma.04G039300	3	4_3110725_AX-90456094; 4_3119652_AX-90472922; 4_3124149_AX-90427101
AT1G49720.2	ABF1	Glyma.04G124200	0	-
AT1G49720.2	ABF1	Glyma.05G079800	2	5_11363425_AX-90454800; 5_11371963_AX-90416739
AT1G49720.2	ABF1	Glyma.06G040400	1	6_3049000_AX-90370292
AT1G49720.2	ABF1	Glyma.06G040500	3	6_3043891_AX-90392877; 6_3044100_AX-90509603; 6_3045941_AX-90348551
AT1G49720.2	ABF1	Glyma.06G314400	1	6_50333496_AX-90371837
AT1G49720.2	ABF1	Glyma.07G213100	1	7_38534753_AX-90325603
AT1G49720.2	ABF1	Glyma.08G227000	0	-
AT1G49720.2	ABF1	Glyma.09G086700	1	9_10808065_AX-90433975
AT1G49720.2	ABF1	Glyma.10G071700	3	10_7261077_AX-90401994; 10_7262247_AX-90512510; 10_7262364_AX-90359819
AT1G49720.2	ABF1	Glyma.12G184400	2	12_34561676_AX-90433225; 12_34565278_AX-90461197
AT1G49720.2	ABF1	Glyma.13G075000	0	-
AT1G49720.2	ABF1	Glyma.13G153200	0	-
AT1G49720.2	ABF1	Glyma.13G317000	2	13_41146158_AX-90449002; 13_41150465_AX-90368383
AT1G49720.2	ABF1	Glyma.14G167100	4	14_41320894_AX-90352117; 14_41326386_AX-90317529; 14_41329056_AX-90344824; 14_41329177_AX-90390937
AT1G49720.2	ABF1	Glyma.15G049000	2	15_3867266_AX-90349640; 15_3867337_AX-90436892
AT1G49720.2	ABF1	Glyma.15G222400	5	15_40350869_AX-90402712; 15_40351629_AX-90434546; 15_40354590_AX-90305747; 15_40355307_AX-90403749; 15_40355475_AX-90477408
AT1G49720.2	ABF1	Glyma.19G067900	1	19_19875865_AX-90427390
AT1G49720.2	ABF1	Glyma.19G122800	1	19_38100260_AX-90375268
AT1G49720.2	ABF1	Glyma.19G194500	3	19_45197612_AX-90364451; 19_45204441_AX-90342158; 19_45209411_AX-90453595
AT1G49720.2	ABF1	Glyma.20G049200	4	20_9651180_AX-90328029; 20_9651352_AX-90404458; 20_9654576_AX-90483945; 20_9655919_AX-90413915
AT1G50680.1	-	Glyma.01G087500	0	-
AT1G50680.1	-	Glyma.02G099500	1	2_9308478_AX-90503710
AT1G50680.1	-	Glyma.02G132500	0	-
AT1G50680.1	-	Glyma.02G200500	1	2_38401394_AX-90421816
AT1G50680.1	-	Glyma.03G199000	0	-
AT1G50680.1	-	Glyma.03G262200	3	3_45554304_AX-90392149; 3_45554760_AX-90431931; 3_45557433_AX-90456013
AT1G50680.1	-	Glyma.05G186700	2	5_37325743_AX-90356815; 5_37326027_AX-90515338
AT1G50680.1	-	Glyma.07G048200	1	7_4063492_AX-90325921
AT1G50680.1	-	Glyma.09G041500	2	9_3489321_AX-90349484; 9_3489432_AX-90349679
AT1G50680.1	-	Glyma.10G076100	3	10_7914956_AX-90375200; 10_7918632_AX-90317445; 10_7925105_AX-90442334
AT1G50680.1	-	Glyma.10G204400	4	10_43556831_AX-90416866; 10_43560984_AX-90428128; 10_43561517_AX-90504085; 10_43562834_AX-90372485
AT1G50680.1	-	Glyma.15G152000	2	15_12588701_AX-90348700; 15_12589485_AX-90340392
AT1G50680.1	-	Glyma.16G017100	0	-
AT1G50680.1	-	Glyma.19G196600	0	-
AT1G50680.1	-	Glyma.19G261300	3	19_50457818_AX-90466089; 19_50459352_AX-90432515; 19_50465488_AX-90414251
AT1G50680.1	-	Glyma.20G186200	2	20_42481836_AX-90332784; 20_42486304_AX-90351812
AT1G50680.1	-	Glyma.20G247300	2	20_47686689_AX-90339480; 20_47691496_AX-90395907
AT1G51120.1	-	Glyma.01G087500	0	-
AT1G51120.1	-	Glyma.02G099500	1	2_9308478_AX-90503710
AT1G51120.1	-	Glyma.02G200500	1	2_38401394_AX-90421816
AT1G51120.1	-	Glyma.03G199000	0	-
AT1G51120.1	-	Glyma.03G262200	3	3_45554304_AX-90392149; 3_45554760_AX-90431931; 3_45557433_AX-90456013
AT1G51120.1	-	Glyma.07G048200	1	7_4063492_AX-90325921
AT1G51120.1	-	Glyma.10G076100	3	10_7914956_AX-90375200; 10_7918632_AX-90317445; 10_7925105_AX-90442334
AT1G51120.1	-	Glyma.10G204400	4	10_43556831_AX-90416866; 10_43560984_AX-90428128; 10_43561517_AX-90504085; 10_43562834_AX-90372485
AT1G51120.1	-	Glyma.19G196600	0	-
AT1G51120.1	-	Glyma.19G261300	3	19_50457818_AX-90466089; 19_50459352_AX-90432515; 19_50465488_AX-90414251
AT1G51120.1	-	Glyma.20G186200	2	20_42481836_AX-90332784; 20_42486304_AX-90351812
AT1G51120.1	-	Glyma.20G247300	2	20_47686689_AX-90339480; 20_47691496_AX-90395907
AT1G53090.1	-	Glyma.01G224200	3	1_55307201_AX-90306683; 1_55317491_AX-90395298; 1_55321128_AX-90394043
AT1G53090.1	-	Glyma.02G267800	4	2_45220188_AX-90391214; 2_45220295_AX-90442957; 2_45220713_AX-90337356; 2_45222156_AX-90452114
AT1G53090.1	-	Glyma.05G214900	2	5_39573688_AX-90381233; 5_39576900_AX-90310067
AT1G53090.1	-	Glyma.06G241900	2	6_40032985_AX-90483956; 6_40037186_AX-90319341
AT1G53090.1	-	Glyma.06G242100	3	6_40163092_AX-90521558; 6_40163750_AX-90436413; 6_40167270_AX-90480719
AT1G53090.1	-	Glyma.07G058200	6	7_5197694_AX-90377654; 7_5198809_AX-90426517; 7_5199647_AX-90444461; 7_5201187_AX-90486404; 7_5207540_AX-90477044; 7_5207791_AX-90425360
AT1G53090.1	-	Glyma.08G021200	6	8_1710693_AX-90356302; 8_1713739_AX-90415896; 8_1715007_AX-90420332; 8_1716682_AX-90414901; 8_1717286_AX-90482547; 8_1717458_AX-90415756
AT1G53090.1	-	Glyma.11G018700	3	11_1310066_AX-90380558; 11_1311307_AX-90504849; 11_1316940_AX-90407461
AT1G53090.1	-	Glyma.12G155700	3	12_24478207_AX-90332271; 12_24480192_AX-90381630; 12_24482787_AX-90438937
AT1G53090.1	-	Glyma.12G224600	2	12_38415433_AX-90514691; 12_38419494_AX-90389826
AT1G53090.1	-	Glyma.13G276700	3	13_37809273_AX-90305162; 13_37813798_AX-90471832; 13_37818826_AX-90385807
AT1G53090.1	-	Glyma.16G027200	4	16_2641559_AX-90373580; 16_2644752_AX-90446822; 16_2646259_AX-90369636; 16_2647226_AX-90449257
AT1G53310.1	PPC1,ATPEPC1,PEPC1,ATPPC1	Glyma.06G229900	2	6_35340970_AX-90442948; 6_35346774_AX-90334168
AT1G53310.1	PPC1,ATPEPC1,PEPC1,ATPPC1	Glyma.06G277500	4	6_46937889_AX-90501195; 6_46938231_AX-90407360; 6_46938933_AX-90452223; 6_46939113_AX-90383558; 6_46944194_AX-90461758
AT1G53310.1	PPC1,ATPEPC1,PEPC1,ATPPC1	Glyma.12G161300	1	12_29906266_AX-90421369
AT1G53310.1	PPC1,ATPEPC1,PEPC1,ATPPC1	Glyma.12G210600	5	12_36952153_AX-90386700; 12_36953812_AX-90372464; 12_36954388_AX-90435224; 12_36956712_AX-90346663; 12_36957729_AX-90427358
AT1G53310.1	PPC1,ATPEPC1,PEPC1,ATPPC1	Glyma.12G229400	1	12_38938451_AX-90322373
AT1G53310.1	PPC1,ATPEPC1,PEPC1,ATPPC1	Glyma.13G270400	2	13_37244731_AX-90437711; 13_37257281_AX-90477064
AT1G53310.1	PPC1,ATPEPC1,PEPC1,ATPPC1	Glyma.13G290700	1	13_39112891_AX-90440360
AT1G54490.1	XRN4,ATXRN4,AIN1,EIN5	Glyma.03G245000	5	3_44234414_AX-90412383; 3_44238413_AX-90338424; 3_44239462_AX-90492643; 3_44244636_AX-90307287; 3_44245179_AX-90471943
AT1G54490.1	XRN4,ATXRN4,AIN1,EIN5	Glyma.10G159900	2	10_39415301_AX-90470175; 10_39415668_AX-90467554
AT1G54490.1	XRN4,ATXRN4,AIN1,EIN5	Glyma.11G180000	4	11_24569866_AX-90485504; 11_24571560_AX-90487990; 11_24571834_AX-90340279; 11_24572732_AX-90512846
AT1G54490.1	XRN4,ATXRN4,AIN1,EIN5	Glyma.12G093500	1	12_7647277_AX-90350860
AT1G54490.1	XRN4,ATXRN4,AIN1,EIN5	Glyma.14G218000	5	14_48317375_AX-90341220; 14_48320471_AX-90339938; 14_48322886_AX-90512763; 14_48325929_AX-90517976; 14_48326040_AX-90403052
AT1G54490.1	XRN4,ATXRN4,AIN1,EIN5	Glyma.17G257100	3	17_41116821_AX-90445707; 17_41117259_AX-90327524; 17_41123426_AX-90375763
AT1G54490.1	XRN4,ATXRN4,AIN1,EIN5	Glyma.19G242400	2	19_49010894_AX-90478286; 19_49025969_AX-90441947
AT1G54490.1	XRN4,ATXRN4,AIN1,EIN5	Glyma.20G228700	3	20_46291670_AX-90434618; 20_46292392_AX-90413070; 20_46295764_AX-90439704
AT1G54830.2	NF-YC3	Glyma.03G239400	0	-
AT1G54830.2	NF-YC3	Glyma.04G196200	4	4_46806114_AX-90307834; 4_46806728_AX-90373063; 4_46807590_AX-90305381; 4_46808655_AX-90491319
AT1G54830.2	NF-YC3	Glyma.06G169600	3	6_14168618_AX-90437088; 6_14171339_AX-90332189; 6_14172049_AX-90462256
AT1G54830.2	NF-YC3	Glyma.08G148200	2	8_11304877_AX-90467266; 8_11305315_AX-90370965
AT1G54830.2	NF-YC3	Glyma.08G165700	2	8_13061984_AX-90386247; 8_13066558_AX-90453235
AT1G54830.2	NF-YC3	Glyma.10G155900	4	10_39025176_AX-90338610; 10_39028645_AX-90386279; 10_39029258_AX-90356635; 10_39029676_AX-90313029
AT1G54830.2	NF-YC3	Glyma.13G207500	0	-
AT1G54830.2	NF-YC3	Glyma.13G207600	3	13_32108948_AX-90499206; 13_32109291_AX-90416857; 13_32109372_AX-90356745
AT1G54830.2	NF-YC3	Glyma.15G261300	1	15_49382402_AX-90423149
AT1G54830.2	NF-YC3	Glyma.19G236400	0	-
AT1G54830.2	NF-YC3	Glyma.20G232400	3	20_46584754_AX-90332681; 20_46584995_AX-90307735; 20_46585586_AX-90311175
AT1G56170.1	HAP5B,ATHAP5B,NF-YC2	Glyma.03G239400	0	-
AT1G56170.1	HAP5B,ATHAP5B,NF-YC2	Glyma.04G196200	4	4_46806114_AX-90307834; 4_46806728_AX-90373063; 4_46807590_AX-90305381; 4_46808655_AX-90491319
AT1G56170.1	HAP5B,ATHAP5B,NF-YC2	Glyma.06G169600	3	6_14168618_AX-90437088; 6_14171339_AX-90332189; 6_14172049_AX-90462256
AT1G56170.1	HAP5B,ATHAP5B,NF-YC2	Glyma.08G148200	2	8_11304877_AX-90467266; 8_11305315_AX-90370965
AT1G56170.1	HAP5B,ATHAP5B,NF-YC2	Glyma.08G165700	2	8_13061984_AX-90386247; 8_13066558_AX-90453235
AT1G56170.1	HAP5B,ATHAP5B,NF-YC2	Glyma.10G155900	4	10_39025176_AX-90338610; 10_39028645_AX-90386279; 10_39029258_AX-90356635; 10_39029676_AX-90313029
AT1G56170.1	HAP5B,ATHAP5B,NF-YC2	Glyma.13G207500	0	-
AT1G56170.1	HAP5B,ATHAP5B,NF-YC2	Glyma.13G207600	3	13_32108948_AX-90499206; 13_32109291_AX-90416857; 13_32109372_AX-90356745
AT1G56170.1	HAP5B,ATHAP5B,NF-YC2	Glyma.13G207700	2	13_32126059_AX-90422490; 13_32128512_AX-90318159
AT1G56170.1	HAP5B,ATHAP5B,NF-YC2	Glyma.15G261300	1	15_49382402_AX-90423149
AT1G56170.1	HAP5B,ATHAP5B,NF-YC2	Glyma.19G236400	0	-
AT1G56170.1	HAP5B,ATHAP5B,NF-YC2	Glyma.20G232400	3	20_46584754_AX-90332681; 20_46584995_AX-90307735; 20_46585586_AX-90311175
AT1G59940.1	ARR3	Glyma.01G037500	2	1_3987402_AX-90335069; 1_3987522_AX-90515278
AT1G59940.1	ARR3	Glyma.02G027400	2	2_2470335_AX-90312813; 2_2473892_AX-90517900
AT1G59940.1	ARR3	Glyma.03G130000	0	-
AT1G59940.1	ARR3	Glyma.04G137600	0	-
AT1G59940.1	ARR3	Glyma.04G177900	4	4_44209669_AX-90464574; 4_44210810_AX-90357228; 4_44211067_AX-90460971; 4_44211117_AX-90386506
AT1G59940.1	ARR3	Glyma.04G223000	3	4_49358800_AX-90332418; 4_49360205_AX-90497891; 4_49360275_AX-90521179
AT1G59940.1	ARR3	Glyma.04G247800	3	4_51501688_AX-90401222; 4_51502048_AX-90333802; 4_51502229_AX-90507930; 4_51502880_AX-90484007
AT1G59940.1	ARR3	Glyma.05G033000	1	5_2884098_AX-90396117
AT1G59940.1	ARR3	Glyma.06G114900	3	6_9328329_AX-90376558; 6_9329404_AX-90471205; 6_9329561_AX-90487928
AT1G59940.1	ARR3	Glyma.06G142300	4	6_11584356_AX-90456105; 6_11585511_AX-90375751; 6_11587208_AX-90316391; 6_11588511_AX-90356666
AT1G59940.1	ARR3	Glyma.06G187000	2	6_16267358_AX-90369844; 6_16267572_AX-90507477
AT1G59940.1	ARR3	Glyma.08G292400	2	8_40660712_AX-90314866; 8_40661504_AX-90328759
AT1G59940.1	ARR3	Glyma.11G155100	0	-
AT1G59940.1	ARR3	Glyma.13G077500	0	-
AT1G59940.1	ARR3	Glyma.13G197600	3	13_31170168_AX-90441370; 13_31171299_AX-90402271; 13_31171347_AX-90477516
AT1G59940.1	ARR3	Glyma.15G236200	1	15_44487136_AX-90507704
AT1G59940.1	ARR3	Glyma.17G093900	4	17_7327079_AX-90358992; 17_7327541_AX-90305920; 17_7327728_AX-90412100; 17_7332611_AX-90341882
AT1G59940.1	ARR3	Glyma.18G130900	1	18_18236779_AX-90455656
AT1G59940.1	ARR3	Glyma.19G132300	1	19_39302370_AX-90326808
AT1G62300.1	WRKY6,ATWRKY6	Glyma.01G043300	2	1_4713571_AX-90306471; 1_4714070_AX-90482272
AT1G62300.1	WRKY6,ATWRKY6	Glyma.01G128100	1	1_44019228_AX-90389390
AT1G62300.1	WRKY6,ATWRKY6	Glyma.02G007500	1	2_781277_AX-90462285
AT1G62300.1	WRKY6,ATWRKY6	Glyma.02G020300	3	2_1844055_AX-90477283; 2_1844239_AX-90437553; 2_1848243_AX-90425996
AT1G62300.1	WRKY6,ATWRKY6	Glyma.02G112100	4	2_10858491_AX-90368541; 2_10858714_AX-90405017; 2_10859066_AX-90320176; 2_10863703_AX-90439414
AT1G62300.1	WRKY6,ATWRKY6	Glyma.02G232600	3	2_42002400_AX-90515575; 2_42003167_AX-90486698; 2_42003873_AX-90496501
AT1G62300.1	WRKY6,ATWRKY6	Glyma.02G293400	2	2_47208243_AX-90500507; 2_47209457_AX-90380697
AT1G62300.1	WRKY6,ATWRKY6	Glyma.02G297400	4	2_47503440_AX-90483704; 2_47505520_AX-90406954; 2_47505765_AX-90407689; 2_47506584_AX-90423137
AT1G62300.1	WRKY6,ATWRKY6	Glyma.03G042700	1	3_5408827_AX-90525093
AT1G62300.1	WRKY6,ATWRKY6	Glyma.03G176600	6	3_38952064_AX-90371820; 3_38952250_AX-90359483; 3_38954346_AX-90384372; 3_38954798_AX-90375717; 3_38955005_AX-90311602; 3_38960959_AX-90328654
AT1G62300.1	WRKY6,ATWRKY6	Glyma.03G224700	2	3_42700765_AX-90482945; 3_42700817_AX-90385077
AT1G62300.1	WRKY6,ATWRKY6	Glyma.03G256700	3	3_45152747_AX-90506253; 3_45153906_AX-90342500; 3_45154310_AX-90350827
AT1G62300.1	WRKY6,ATWRKY6	Glyma.04G115500	2	4_13219931_AX-90435582; 4_13223210_AX-90478230
AT1G62300.1	WRKY6,ATWRKY6	Glyma.04G173500	1	4_43480478_AX-90453788
AT1G62300.1	WRKY6,ATWRKY6	Glyma.04G223200	2	4_49380403_AX-90311921; 4_49380524_AX-90454180
AT1G62300.1	WRKY6,ATWRKY6	Glyma.04G238300	2	4_50686498_AX-90431485; 4_50687532_AX-90414224
AT1G62300.1	WRKY6,ATWRKY6	Glyma.05G029000	1	5_2490903_AX-90519319
AT1G62300.1	WRKY6,ATWRKY6	Glyma.05G123000	0	-
AT1G62300.1	WRKY6,ATWRKY6	Glyma.05G215900	1	5_39637942_AX-90518724
AT1G62300.1	WRKY6,ATWRKY6	Glyma.06G125600	1	6_10250107_AX-90368038
AT1G62300.1	WRKY6,ATWRKY6	Glyma.06G142100	0	-
AT1G62300.1	WRKY6,ATWRKY6	Glyma.06G190800	0	-
AT1G62300.1	WRKY6,ATWRKY6	Glyma.06G242200	1	6_40188352_AX-90365167
AT1G62300.1	WRKY6,ATWRKY6	Glyma.06G307700	1	6_49643142_AX-90372241
AT1G62300.1	WRKY6,ATWRKY6	Glyma.06G320700	5	6_50937933_AX-90372458; 6_50945219_AX-90459830; 6_50945580_AX-90318180; 6_50947165_AX-90439029; 6_50947207_AX-90326091
AT1G62300.1	WRKY6,ATWRKY6	Glyma.07G057400	3	7_5101512_AX-90440974; 7_5101920_AX-90482252; 7_5102970_AX-90449107
AT1G62300.1	WRKY6,ATWRKY6	Glyma.07G133700	4	7_15838824_AX-90493095; 7_15838963_AX-90480759; 7_15839010_AX-90407449; 7_15839729_AX-90391955
AT1G62300.1	WRKY6,ATWRKY6	Glyma.07G262700	3	7_43716117_AX-90314174; 7_43718337_AX-90387639; 7_43718801_AX-90365067
AT1G62300.1	WRKY6,ATWRKY6	Glyma.08G021900	5	8_1763258_AX-90372151; 8_1764497_AX-90484782; 8_1764560_AX-90428630; 8_1766391_AX-90347779; 8_1767723_AX-90433954
AT1G62300.1	WRKY6,ATWRKY6	Glyma.08G078100	1	8_5958365_AX-90379249
AT1G62300.1	WRKY6,ATWRKY6	Glyma.08G240800	2	8_20546738_AX-90413530; 8_20550495_AX-90494576
AT1G62300.1	WRKY6,ATWRKY6	Glyma.08G320200	1	8_43920446_AX-90416870
AT1G62300.1	WRKY6,ATWRKY6	Glyma.08G325800	5	8_44392521_AX-90509634; 8_44393029_AX-90384205; 8_44393461_AX-90397451; 8_44393596_AX-90452902; 8_44395730_AX-90394601
AT1G62300.1	WRKY6,ATWRKY6	Glyma.09G005700	1	9_444574_AX-90380000
AT1G62300.1	WRKY6,ATWRKY6	Glyma.09G080000	1	9_9170495_AX-90412455
AT1G62300.1	WRKY6,ATWRKY6	Glyma.09G127100	1	9_31347137_AX-90379313
AT1G62300.1	WRKY6,ATWRKY6	Glyma.09G240000	2	9_46240874_AX-90382158; 9_46242264_AX-90510773
AT1G62300.1	WRKY6,ATWRKY6	Glyma.09G254400	1	9_47386311_AX-90312434
AT1G62300.1	WRKY6,ATWRKY6	Glyma.09G274000	5	9_49003947_AX-90434559; 9_49004031_AX-90515426; 9_49004237_AX-90350228; 9_49009522_AX-90393136; 9_49010038_AX-90310611
AT1G62300.1	WRKY6,ATWRKY6	Glyma.09G280200	3	9_49544802_AX-90494557; 9_49545122_AX-90504176; 9_49545203_AX-90423620
AT1G62300.1	WRKY6,ATWRKY6	Glyma.10G111400	1	10_26186612_AX-90391996
AT1G62300.1	WRKY6,ATWRKY6	Glyma.10G138300	2	10_37192931_AX-90462710; 10_37193000_AX-90309140
AT1G62300.1	WRKY6,ATWRKY6	Glyma.11G163300	0	-
AT1G62300.1	WRKY6,ATWRKY6	Glyma.12G097100	1	12_8279331_AX-90380364
AT1G62300.1	WRKY6,ATWRKY6	Glyma.13G117600	4	13_23076446_AX-90343318; 13_23079748_AX-90390562; 13_23083994_AX-90342317; 13_23084299_AX-90385675
AT1G62300.1	WRKY6,ATWRKY6	Glyma.13G310100	2	13_40562865_AX-90315432; 13_40566209_AX-90453356
AT1G62300.1	WRKY6,ATWRKY6	Glyma.14G016200	2	14_1157444_AX-90325574; 14_1159002_AX-90442563
AT1G62300.1	WRKY6,ATWRKY6	Glyma.14G200200	3	14_46524272_AX-90375506; 14_46525271_AX-90331521; 14_46525690_AX-90434851
AT1G62300.1	WRKY6,ATWRKY6	Glyma.15G110300	2	15_8648395_AX-90308751; 15_8649017_AX-90363348
AT1G62300.1	WRKY6,ATWRKY6	Glyma.15G186300	2	15_19145240_AX-90324116; 15_19148581_AX-90488645
AT1G62300.1	WRKY6,ATWRKY6	Glyma.16G026400	3	16_2563206_AX-90511148; 16_2564247_AX-90376075; 16_2565244_AX-90516420
AT1G62300.1	WRKY6,ATWRKY6	Glyma.16G031400	2	16_2954086_AX-90325238; 16_2958896_AX-90325127
AT1G62300.1	WRKY6,ATWRKY6	Glyma.16G219800	0	-
AT1G62300.1	WRKY6,ATWRKY6	Glyma.17G011400	0	-
AT1G62300.1	WRKY6,ATWRKY6	Glyma.17G042300	2	17_3134810_AX-90464871; 17_3134894_AX-90471143
AT1G62300.1	WRKY6,ATWRKY6	Glyma.17G097900	2	17_7709334_AX-90447408; 17_7710581_AX-90394760
AT1G62300.1	WRKY6,ATWRKY6	Glyma.18G056600	1	18_4953024_AX-90345056
AT1G62300.1	WRKY6,ATWRKY6	Glyma.18G081200	1	18_7836385_AX-90313123
AT1G62300.1	WRKY6,ATWRKY6	Glyma.18G092200	0	-
AT1G62300.1	WRKY6,ATWRKY6	Glyma.18G124700	2	18_16264417_AX-90449129; 18_16265444_AX-90506359
AT1G62300.1	WRKY6,ATWRKY6	Glyma.18G183100	3	18_44127964_AX-90311748; 18_44129511_AX-90360292; 18_44130836_AX-90517501
AT1G62300.1	WRKY6,ATWRKY6	Glyma.18G208800	2	18_49342000_AX-90314921; 18_49344851_AX-90449471
AT1G62300.1	WRKY6,ATWRKY6	Glyma.18G213200	4	18_50013514_AX-90472117; 18_50013653_AX-90354898; 18_50014203_AX-90381601; 18_50014515_AX-90336504
AT1G62300.1	WRKY6,ATWRKY6	Glyma.18G238600	3	18_52746172_AX-90512761; 18_52746227_AX-90317590; 18_52746624_AX-90386999
AT1G62300.1	WRKY6,ATWRKY6	Glyma.18G256500	4	18_54252566_AX-90435330; 18_54254416_AX-90435515; 18_54254645_AX-90348908; 18_54254702_AX-90417038
AT1G62300.1	WRKY6,ATWRKY6	Glyma.18G263400	3	18_54875329_AX-90451414; 18_54875469_AX-90352886; 18_54879115_AX-90334688
AT1G62300.1	WRKY6,ATWRKY6	Glyma.19G020600	4	19_2229034_AX-90504762; 19_2230132_AX-90326646; 19_2230285_AX-90381731; 19_2231282_AX-90524935
AT1G62300.1	WRKY6,ATWRKY6	Glyma.19G177400	4	19_43673452_AX-90417525; 19_43675785_AX-90309641; 19_43677049_AX-90480787; 19_43679381_AX-90350806
AT1G62300.1	WRKY6,ATWRKY6	Glyma.19G221700	5	19_47351030_AX-90514129; 19_47351294_AX-90518008; 19_47351370_AX-90455155; 19_47354159_AX-90477966; 19_47354298_AX-90348940
AT1G62300.1	WRKY6,ATWRKY6	Glyma.20G030500	1	20_3681954_AX-90344449
AT1G62360.1	WAM,BUM1,BUM,WAM1,STM,SHL	Glyma.01G028300	2	1_2946649_AX-90381180; 1_2950888_AX-90431535
AT1G62360.1	WAM,BUM1,BUM,WAM1,STM,SHL	Glyma.02G036900	2	2_3436338_AX-90428505; 2_3444797_AX-90513138
AT1G62360.1	WAM,BUM1,BUM,WAM1,STM,SHL	Glyma.02G269900	0	-
AT1G62360.1	WAM,BUM1,BUM,WAM1,STM,SHL	Glyma.03G231100	3	3_43266729_AX-90342845; 3_43267700_AX-90327075; 3_43269322_AX-90501333
AT1G62360.1	WAM,BUM1,BUM,WAM1,STM,SHL	Glyma.04G049500	3	4_4010626_AX-90483372; 4_4011194_AX-90480938; 4_4014019_AX-90432012
AT1G62360.1	WAM,BUM1,BUM,WAM1,STM,SHL	Glyma.04G185100	3	4_45479409_AX-90459336; 4_45479753_AX-90399077; 4_45481099_AX-90384123; 4_45487246_AX-90374035
AT1G62360.1	WAM,BUM1,BUM,WAM1,STM,SHL	Glyma.07G263600	1	7_43793070_AX-90416348
AT1G62360.1	WAM,BUM1,BUM,WAM1,STM,SHL	Glyma.08G284300	1	8_39224127_AX-90331952
AT1G62360.1	WAM,BUM1,BUM,WAM1,STM,SHL	Glyma.09G007500	2	9_546754_AX-90411694; 9_547935_AX-90412513
AT1G62360.1	WAM,BUM1,BUM,WAM1,STM,SHL	Glyma.10G147000	4	10_38231209_AX-90467308; 10_38234342_AX-90441565; 10_38234586_AX-90516826; 10_38235442_AX-90482241
AT1G62360.1	WAM,BUM1,BUM,WAM1,STM,SHL	Glyma.14G047000	3	14_3581227_AX-90521292; 14_3581334_AX-90353819; 14_3581988_AX-90433275; 14_3587920_AX-90475423
AT1G62360.1	WAM,BUM1,BUM,WAM1,STM,SHL	Glyma.14G091200	2	14_8387755_AX-90411926; 14_8389281_AX-90523290
AT1G62360.1	WAM,BUM1,BUM,WAM1,STM,SHL	Glyma.15G111900	3	15_8774152_AX-90512783; 15_8774345_AX-90408069; 15_8775120_AX-90335426
AT1G62360.1	WAM,BUM1,BUM,WAM1,STM,SHL	Glyma.15G257800	1	15_48777914_AX-90344713
AT1G62360.1	WAM,BUM1,BUM,WAM1,STM,SHL	Glyma.17G010200	4	17_823066_AX-90318478; 17_831152_AX-90415931; 17_831430_AX-90312637; 17_838218_AX-90404968
AT1G62360.1	WAM,BUM1,BUM,WAM1,STM,SHL	Glyma.18G141200	1	18_21901799_AX-90357769
AT1G62360.1	WAM,BUM1,BUM,WAM1,STM,SHL	Glyma.19G228300	4	19_47972068_AX-90340595; 19_47980353_AX-90497395; 19_47982003_AX-90388636; 19_47982793_AX-90328721
AT1G62360.1	WAM,BUM1,BUM,WAM1,STM,SHL	Glyma.20G097500	2	20_34048081_AX-90481760; 20_34051795_AX-90370463
AT1G62360.1	WAM,BUM1,BUM,WAM1,STM,SHL	Glyma.U039200	0	-
AT1G62830.1	LDL1,ATSWP1,ATLSD1,LSD1,SWP1	Glyma.02G159100	1	2_17648026_AX-90403118
AT1G62830.1	LDL1,ATSWP1,ATLSD1,LSD1,SWP1	Glyma.06G250100	3	6_42303347_AX-90415206; 6_42303948_AX-90434606; 6_42304190_AX-90389297
AT1G62830.1	LDL1,ATSWP1,ATLSD1,LSD1,SWP1	Glyma.07G090100	7	7_8430483_AX-90491467; 7_8431030_AX-90470449; 7_8431807_AX-90504010; 7_8436021_AX-90360074; 7_8436637_AX-90430829; 7_8440000_AX-90447010; 7_8440070_AX-90372121
AT1G62830.1	LDL1,ATSWP1,ATLSD1,LSD1,SWP1	Glyma.09G063000	3	9_6019034_AX-90366748; 9_6024808_AX-90507606; 9_6025749_AX-90429711
AT1G62830.1	LDL1,ATSWP1,ATLSD1,LSD1,SWP1	Glyma.09G185800	4	9_41083226_AX-90355351; 9_41091370_AX-90443977; 9_41091554_AX-90437276; 9_41092309_AX-90392776
AT1G62830.1	LDL1,ATSWP1,ATLSD1,LSD1,SWP1	Glyma.14G216900	4	14_48169300_AX-90430274; 14_48169709_AX-90481394; 14_48171154_AX-90515763; 14_48178296_AX-90398721
AT1G62830.1	LDL1,ATSWP1,ATLSD1,LSD1,SWP1	Glyma.15G169600	1	15_15224401_AX-90364170
AT1G62830.1	LDL1,ATSWP1,ATLSD1,LSD1,SWP1	Glyma.17G255500	3	17_40941409_AX-90428986; 17_40947442_AX-90507088; 17_40954584_AX-90521987; 17_40955357_AX-90390584
AT1G64280.1	NIM1,ATNPR1,SAI1,NPR1	Glyma.02G283300	4	2_46512722_AX-90451661; 2_46513521_AX-90377957; 2_46515753_AX-90364458; 2_46521589_AX-90309362
AT1G64280.1	NIM1,ATNPR1,SAI1,NPR1	Glyma.09G020800	1	9_1639742_AX-90352194
AT1G64280.1	NIM1,ATNPR1,SAI1,NPR1	Glyma.09G064700	3	9_6283810_AX-90447525; 9_6284772_AX-90476316; 9_6284919_AX-90319453
AT1G64280.1	NIM1,ATNPR1,SAI1,NPR1	Glyma.14G031300	5	14_2264619_AX-90524811; 14_2266051_AX-90497109; 14_2268542_AX-90320357; 14_2269419_AX-90371899; 14_2270501_AX-90479563
AT1G64280.1	NIM1,ATNPR1,SAI1,NPR1	Glyma.15G127200	5	15_10090606_AX-90514755; 15_10094028_AX-90371807; 15_10095784_AX-90509810; 15_10095860_AX-90463084; 15_10095999_AX-90367490
AT1G64860.1	SIG1,SIGA,SIGB,SIG2,RPOD1	Glyma.09G223600	4	9_44863200_AX-90305372; 9_44863602_AX-90510546; 9_44863745_AX-90355045; 9_44865847_AX-90379144
AT1G64860.1	SIG1,SIGA,SIGB,SIG2,RPOD1	Glyma.12G013300	2	12_968693_AX-90381627; 12_971096_AX-90308741
AT1G65380.1	CLV2,AtRLP10	Glyma.01G117000	3	1_40364876_AX-90494502; 1_40368373_AX-90394476; 1_40371937_AX-90350103
AT1G65380.1	CLV2,AtRLP10	Glyma.01G117200	0	-
AT1G65380.1	CLV2,AtRLP10	Glyma.01G120000	0	-
AT1G65380.1	CLV2,AtRLP10	Glyma.01G120100	0	-
AT1G65380.1	CLV2,AtRLP10	Glyma.01G120300	0	-
AT1G65380.1	CLV2,AtRLP10	Glyma.01G126900	5	1_43633485_AX-90396355; 1_43633653_AX-90445689; 1_43633791_AX-90351957; 1_43634163_AX-90484372; 1_43634412_AX-90459214
AT1G65380.1	CLV2,AtRLP10	Glyma.03G052400	0	-
AT1G65380.1	CLV2,AtRLP10	Glyma.03G054800	1	3_7457772_AX-90506744
AT1G65380.1	CLV2,AtRLP10	Glyma.03G055300	1	3_7600677_AX-90313327
AT1G65380.1	CLV2,AtRLP10	Glyma.03G066500	3	3_13131970_AX-90516004; 3_13133281_AX-90461313; 3_13133873_AX-90502638
AT1G65380.1	CLV2,AtRLP10	Glyma.04G115700	3	4_13277360_AX-90480605; 4_13277548_AX-90384365; 4_13277611_AX-90365074
AT1G65380.1	CLV2,AtRLP10	Glyma.04G220400	3	4_49104089_AX-90383110; 4_49104346_AX-90512865; 4_49107166_AX-90405584
AT1G65380.1	CLV2,AtRLP10	Glyma.06G056400	4	6_4260490_AX-90501896; 6_4260540_AX-90515539; 6_4261291_AX-90306511; 6_4261477_AX-90508163
AT1G65380.1	CLV2,AtRLP10	Glyma.06G145500	4	6_11874318_AX-90510508; 6_11875119_AX-90430049; 6_11875717_AX-90478619; 6_11876023_AX-90487015
AT1G65380.1	CLV2,AtRLP10	Glyma.06G220200	2	6_25623277_AX-90481082; 6_25625614_AX-90345584
AT1G65380.1	CLV2,AtRLP10	Glyma.06G320600	2	6_50917596_AX-90503661; 6_50925012_AX-90388343
AT1G65380.1	CLV2,AtRLP10	Glyma.07G143500	0	-
AT1G65380.1	CLV2,AtRLP10	Glyma.07G143900	2	7_17138493_AX-90452997; 7_17142258_AX-90486356
AT1G65380.1	CLV2,AtRLP10	Glyma.07G144100	0	-
AT1G65380.1	CLV2,AtRLP10	Glyma.09G145600	4	9_36167178_AX-90388090; 9_36168412_AX-90453766; 9_36168559_AX-90321220; 9_36169321_AX-90328509
AT1G65380.1	CLV2,AtRLP10	Glyma.09G217500	2	9_44053258_AX-90422942; 9_44053397_AX-90426847
AT1G65380.1	CLV2,AtRLP10	Glyma.09G251800	1	9_47216593_AX-90493104
AT1G65380.1	CLV2,AtRLP10	Glyma.10G129000	0	-
AT1G65380.1	CLV2,AtRLP10	Glyma.12G002500	3	12_203373_AX-90453106; 12_207101_AX-90410054; 12_209472_AX-90319134
AT1G65380.1	CLV2,AtRLP10	Glyma.12G123100	1	12_13475012_AX-90380843
AT1G65380.1	CLV2,AtRLP10	Glyma.12G206800	3	12_36684091_AX-90357053; 12_36684207_AX-90378127; 12_36684765_AX-90410251
AT1G65380.1	CLV2,AtRLP10	Glyma.13G266300	4	13_36926995_AX-90427514; 13_36938478_AX-90499969; 13_36940790_AX-90438549; 13_36942196_AX-90389564
AT1G65380.1	CLV2,AtRLP10	Glyma.13G294100	2	13_39363096_AX-90327857; 13_39363249_AX-90442749
AT1G65380.1	CLV2,AtRLP10	Glyma.13G341500	3	13_43324962_AX-90507558; 13_43325515_AX-90375810; 13_43325731_AX-90448947
AT1G65380.1	CLV2,AtRLP10	Glyma.15G001500	2	15_167094_AX-90434688; 15_167976_AX-90367587
AT1G65380.1	CLV2,AtRLP10	Glyma.16G171000	0	-
AT1G65380.1	CLV2,AtRLP10	Glyma.16G171600	0	-
AT1G65380.1	CLV2,AtRLP10	Glyma.16G174100	1	16_33476417_AX-90370099
AT1G65380.1	CLV2,AtRLP10	Glyma.16G174700	0	-
AT1G65380.1	CLV2,AtRLP10	Glyma.16G183500	0	-
AT1G65380.1	CLV2,AtRLP10	Glyma.16G184000	0	-
AT1G65380.1	CLV2,AtRLP10	Glyma.16G184500	0	-
AT1G65380.1	CLV2,AtRLP10	Glyma.16G184700	0	-
AT1G65380.1	CLV2,AtRLP10	Glyma.16G185100	0	-
AT1G65380.1	CLV2,AtRLP10	Glyma.16G185800	1	16_34750023_AX-90494358
AT1G65380.1	CLV2,AtRLP10	Glyma.16G186100	0	-
AT1G65380.1	CLV2,AtRLP10	Glyma.16G187400	0	-
AT1G65380.1	CLV2,AtRLP10	Glyma.16G187900	0	-
AT1G65380.1	CLV2,AtRLP10	Glyma.16G190200	0	-
AT1G65380.1	CLV2,AtRLP10	Glyma.16G190400	0	-
AT1G65380.1	CLV2,AtRLP10	Glyma.16G190600	0	-
AT1G65380.1	CLV2,AtRLP10	Glyma.16G190900	0	-
AT1G65380.1	CLV2,AtRLP10	Glyma.16G191000	1	16_35337975_AX-90512800
AT1G65380.1	CLV2,AtRLP10	Glyma.16G191500	0	-
AT1G65380.1	CLV2,AtRLP10	Glyma.16G191800	0	-
AT1G65380.1	CLV2,AtRLP10	Glyma.16G192300	1	16_35447892_AX-90433205
AT1G65380.1	CLV2,AtRLP10	Glyma.16G192600	0	-
AT1G65380.1	CLV2,AtRLP10	Glyma.16G192800	0	-
AT1G65380.1	CLV2,AtRLP10	Glyma.16G192900	1	16_35508669_AX-90394239
AT1G65380.1	CLV2,AtRLP10	Glyma.16G193000	1	16_35511745_AX-90491238
AT1G65380.1	CLV2,AtRLP10	Glyma.16G193300	0	-
AT1G65380.1	CLV2,AtRLP10	Glyma.16G193600	1	16_35577079_AX-90330246
AT1G65380.1	CLV2,AtRLP10	Glyma.16G193700	0	-
AT1G65380.1	CLV2,AtRLP10	Glyma.16G193900	0	-
AT1G65380.1	CLV2,AtRLP10	Glyma.18G176000	3	18_41867614_AX-90481342; 18_41867725_AX-90482508; 18_41869119_AX-90401250
AT1G65380.1	CLV2,AtRLP10	Glyma.18G195200	0	-
AT1G65380.1	CLV2,AtRLP10	Glyma.18G198800	0	-
AT1G65380.1	CLV2,AtRLP10	Glyma.18G199000	0	-
AT1G65380.1	CLV2,AtRLP10	Glyma.18G240800	3	18_52940538_AX-90366392; 18_52940747_AX-90323330; 18_52948219_AX-90517166
AT1G65380.1	CLV2,AtRLP10	Glyma.18G273000	5	18_55575980_AX-90378079; 18_55576067_AX-90360094; 18_55576692_AX-90402301; 18_55577773_AX-90508833; 18_55578922_AX-90422339
AT1G65380.1	CLV2,AtRLP10	Glyma.19G100800	0	-
AT1G65380.1	CLV2,AtRLP10	Glyma.U035200	0	-
AT1G65380.1	CLV2,AtRLP10	Glyma.U037600	0	-
AT1G65380.1	CLV2,AtRLP10	Glyma.U044500	0	-
AT1G65480.1	FT	Glyma.02G069200	0	-
AT1G65480.1	FT	Glyma.02G069500	1	2_6116764_AX-90376779
AT1G65480.1	FT	Glyma.08G256000	0	-
AT1G65480.1	FT	Glyma.08G363100	0	-
AT1G65480.1	FT	Glyma.08G363200	2	8_47472378_AX-90420384; 8_47472722_AX-90396190
AT1G65480.1	FT	Glyma.12G184000	3	12_34536706_AX-90496966; 12_34536716_AX-90480540; 12_34542256_AX-90427980
AT1G65480.1	FT	Glyma.13G317100	2	13_41161267_AX-90358781; 13_41161329_AX-90359846
AT1G65480.1	FT	Glyma.16G044100	3	16_4136378_AX-90422024; 16_4138708_AX-90496731; 16_4141804_AX-90471035
AT1G65480.1	FT	Glyma.16G044200	3	16_4162805_AX-90307402; 16_4163140_AX-90426622; 16_4164726_AX-90491376
AT1G65480.1	FT	Glyma.16G150700	1	16_31111615_AX-90438985
AT1G65480.1	FT	Glyma.16G151000	4	16_31149849_AX-90320253; 16_31150258_AX-90389917; 16_31151007_AX-90368810; 16_31151113_AX-90460743; 16_31151610_AX-90478114
AT1G65480.1	FT	Glyma.18G298800	2	18_57634020_AX-90333813; 18_57639093_AX-90462250
AT1G65480.1	FT	Glyma.18G298900	2	18_57651685_AX-90363785; 18_57655709_AX-90508091
AT1G65480.1	FT	Glyma.18G299000	1	18_57670680_AX-90464121
AT1G65480.1	FT	Glyma.19G108100	4	19_36027710_AX-90482123; 19_36030218_AX-90418348; 19_36035852_AX-90405594; 19_36035925_AX-90488556
AT1G65480.1	FT	Glyma.19G108200	1	19_36051634_AX-90349158
AT1G68050.1	ADO3,FKF1	Glyma.05G239400	1	5_41508319_AX-90442742
AT1G68050.1	ADO3,FKF1	Glyma.08G046500	4	8_3655383_AX-90401934; 8_3658721_AX-90493703; 8_3664875_AX-90391806; 8_3665523_AX-90362811
AT1G68050.1	ADO3,FKF1	Glyma.09G056100	4	9_5015575_AX-90444646; 9_5015955_AX-90319445; 9_5016149_AX-90343391; 9_5021316_AX-90357729
AT1G68050.1	ADO3,FKF1	Glyma.13G097600	2	13_21274132_AX-90509112; 13_21274253_AX-90390385
AT1G68050.1	ADO3,FKF1	Glyma.15G162300	3	15_13850034_AX-90344997; 15_13851805_AX-90320622; 15_13854378_AX-90314873
AT1G68050.1	ADO3,FKF1	Glyma.17G062000	3	17_4744910_AX-90370596; 17_4745962_AX-90350064; 17_4749347_AX-90521148
AT1G68750.1	ATPPC4,PPC4	Glyma.01G091000	2	1_27471018_AX-90402270; 1_27473398_AX-90362421
AT1G68750.1	ATPPC4,PPC4	Glyma.02G117500	0	-
AT1G68750.1	ATPPC4,PPC4	Glyma.02G117600	0	-
AT1G68750.1	ATPPC4,PPC4	Glyma.02G117700	0	-
AT1G68750.1	ATPPC4,PPC4	Glyma.02G117900	0	-
AT1G68750.1	ATPPC4,PPC4	Glyma.02G118200	0	-
AT1G68750.1	ATPPC4,PPC4	Glyma.02G118400	0	-
AT1G68750.1	ATPPC4,PPC4	Glyma.02G130700	3	2_13473473_AX-90473466; 2_13475691_AX-90366010; 2_13478261_AX-90348960; 2_13482904_AX-90498775
AT1G68750.1	ATPPC4,PPC4	Glyma.06G277500	4	6_46937889_AX-90501195; 6_46938231_AX-90407360; 6_46938933_AX-90452223; 6_46939113_AX-90383558; 6_46944194_AX-90461758
AT1G68750.1	ATPPC4,PPC4	Glyma.10G205500	5	10_43703135_AX-90519836; 10_43709124_AX-90442590; 10_43709800_AX-90379366; 10_43709849_AX-90318951; 10_43710426_AX-90387873
AT1G68750.1	ATPPC4,PPC4	Glyma.12G210600	5	12_36952153_AX-90386700; 12_36953812_AX-90372464; 12_36954388_AX-90435224; 12_36956712_AX-90346663; 12_36957729_AX-90427358
AT1G68750.1	ATPPC4,PPC4	Glyma.12G229400	1	12_38938451_AX-90322373
AT1G68750.1	ATPPC4,PPC4	Glyma.13G270400	2	13_37244731_AX-90437711; 13_37257281_AX-90477064
AT1G68750.1	ATPPC4,PPC4	Glyma.13G290700	1	13_39112891_AX-90440360
AT1G68840.1	-	Glyma.01G022500	2	1_2246694_AX-90499046; 1_2249306_AX-90427993
AT1G68840.1	-	Glyma.01G087500	0	-
AT1G68840.1	-	Glyma.01G195900	1	1_52992728_AX-90500826
AT1G68840.1	-	Glyma.01G231200	2	1_55832557_AX-90466650; 1_55837132_AX-90517164
AT1G68840.1	-	Glyma.02G006300	3	2_686956_AX-90411153; 2_688361_AX-90492868; 2_689220_AX-90498521; 2_690616_AX-90408150
AT1G68840.1	-	Glyma.02G016100	2	2_1443901_AX-90429877; 2_1450013_AX-90325143
AT1G68840.1	-	Glyma.02G080200	1	2_6911606_AX-90455513
AT1G68840.1	-	Glyma.02G099500	1	2_9308478_AX-90503710
AT1G68840.1	-	Glyma.02G200500	1	2_38401394_AX-90421816
AT1G68840.1	-	Glyma.02G267400	2	2_45180077_AX-90389489; 2_45181540_AX-90332237
AT1G68840.1	-	Glyma.03G094700	1	3_27953856_AX-90311070
AT1G68840.1	-	Glyma.03G199000	0	-
AT1G68840.1	-	Glyma.03G262200	3	3_45554304_AX-90392149; 3_45554760_AX-90431931; 3_45557433_AX-90456013
AT1G68840.1	-	Glyma.03G263700	2	3_45663430_AX-90375914; 3_45665491_AX-90494560
AT1G68840.1	-	Glyma.04G047900	2	4_3861130_AX-90314657; 4_3861671_AX-90423452
AT1G68840.1	-	Glyma.04G217400	0	-
AT1G68840.1	-	Glyma.05G015900	1	5_1437894_AX-90413942
AT1G68840.1	-	Glyma.05G108600	2	5_28774800_AX-90454933; 5_28776800_AX-90493493
AT1G68840.1	-	Glyma.05G186700	2	5_37325743_AX-90356815; 5_37326027_AX-90515338
AT1G68840.1	-	Glyma.06G049200	3	6_3688462_AX-90339418; 6_3695486_AX-90517553; 6_3702330_AX-90522265
AT1G68840.1	-	Glyma.06G236400	1	6_38473026_AX-90491884
AT1G68840.1	-	Glyma.06G290000	1	6_47884503_AX-90432522
AT1G68840.1	-	Glyma.07G027000	1	7_2120050_AX-90471887
AT1G68840.1	-	Glyma.07G038200	2	7_3144152_AX-90320739; 7_3144272_AX-90316794
AT1G68840.1	-	Glyma.07G044300	0	-
AT1G68840.1	-	Glyma.07G048200	1	7_4063492_AX-90325921
AT1G68840.1	-	Glyma.07G212400	1	7_38390079_AX-90328066
AT1G68840.1	-	Glyma.08G145300	1	8_11047413_AX-90449757
AT1G68840.1	-	Glyma.08G215700	1	8_17514307_AX-90414312
AT1G68840.1	-	Glyma.08G297000	1	8_41328217_AX-90412163
AT1G68840.1	-	Glyma.08G320700	4	8_43970363_AX-90500270; 8_43973096_AX-90453783; 8_43974969_AX-90435347; 8_43979355_AX-90484173
AT1G68840.1	-	Glyma.09G041500	2	9_3489321_AX-90349484; 9_3489432_AX-90349679
AT1G68840.1	-	Glyma.09G199800	3	9_42428705_AX-90386443; 9_42436834_AX-90329113; 9_42437029_AX-90512005; 9_42438034_AX-90330079
AT1G68840.1	-	Glyma.09G248200	2	9_46957056_AX-90494606; 9_46959156_AX-90418622
AT1G68840.1	-	Glyma.10G007100	4	10_696896_AX-90465350; 10_698562_AX-90374560; 10_705281_AX-90305155; 10_706240_AX-90369827
AT1G68840.1	-	Glyma.10G016500	3	10_1475851_AX-90388457; 10_1481711_AX-90363304; 10_1482298_AX-90466162
AT1G68840.1	-	Glyma.10G036200	0	-
AT1G68840.1	-	Glyma.10G076100	3	10_7914956_AX-90375200; 10_7918632_AX-90317445; 10_7925105_AX-90442334
AT1G68840.1	-	Glyma.10G171400	2	10_40495772_AX-90413154; 10_40497068_AX-90395480
AT1G68840.1	-	Glyma.10G187000	0	-
AT1G68840.1	-	Glyma.10G204400	4	10_43556831_AX-90416866; 10_43560984_AX-90428128; 10_43561517_AX-90504085; 10_43562834_AX-90372485
AT1G68840.1	-	Glyma.10G223200	1	10_45416310_AX-90460636
AT1G68840.1	-	Glyma.11G014200	4	11_987527_AX-90382607; 11_989447_AX-90470467; 11_990656_AX-90412227; 11_996513_AX-90411858
AT1G68840.1	-	Glyma.11G045800	4	11_3410944_AX-90438638; 11_3413081_AX-90354298; 11_3413630_AX-90428511; 11_3422401_AX-90499139
AT1G68840.1	-	Glyma.11G131900	4	11_10104602_AX-90318887; 11_10109488_AX-90379400; 11_10109874_AX-90387845; 11_10113984_AX-90332100
AT1G68840.1	-	Glyma.12G056300	1	12_4103239_AX-90341899
AT1G68840.1	-	Glyma.12G117000	1	12_11748984_AX-90445681
AT1G68840.1	-	Glyma.12G226600	2	12_38650925_AX-90375848; 12_38650976_AX-90364398
AT1G68840.1	-	Glyma.13G040400	1	13_12876945_AX-90469699
AT1G68840.1	-	Glyma.13G060600	2	13_15793059_AX-90334455; 13_15794675_AX-90435439
AT1G68840.1	-	Glyma.13G096900	2	13_21190709_AX-90313217; 13_21190791_AX-90335899
AT1G68840.1	-	Glyma.13G122500	1	13_23534842_AX-90417886
AT1G68840.1	-	Glyma.13G274100	2	13_37559221_AX-90360785; 13_37564426_AX-90366333
AT1G68840.1	-	Glyma.14G050100	0	-
AT1G68840.1	-	Glyma.14G089200	0	-
AT1G68840.1	-	Glyma.14G123900	1	14_18813271_AX-90352626
AT1G68840.1	-	Glyma.15G077100	2	15_5939078_AX-90318999; 15_5939360_AX-90507974
AT1G68840.1	-	Glyma.15G079200	0	-
AT1G68840.1	-	Glyma.15G152000	2	15_12588701_AX-90348700; 15_12589485_AX-90340392
AT1G68840.1	-	Glyma.16G007400	1	16_606348_AX-90427795
AT1G68840.1	-	Glyma.16G012600	0	-
AT1G68840.1	-	Glyma.16G017100	0	-
AT1G68840.1	-	Glyma.16G040000	5	16_3753945_AX-90330417; 16_3754029_AX-90435790; 16_3758497_AX-90381236; 16_3758569_AX-90423957; 16_3759224_AX-90474807
AT1G68840.1	-	Glyma.16G079600	1	16_8275964_AX-90495131
AT1G68840.1	-	Glyma.16G164800	0	-
AT1G68840.1	-	Glyma.17G062600	4	17_4808587_AX-90344811; 17_4810186_AX-90379808; 17_4819168_AX-90495184; 17_4820389_AX-90341944
AT1G68840.1	-	Glyma.17G124100	1	17_9903618_AX-90334547
AT1G68840.1	-	Glyma.17G158300	2	17_13595868_AX-90506290; 17_13599594_AX-90395418
AT1G68840.1	-	Glyma.18G091600	1	18_9166043_AX-90480713
AT1G68840.1	-	Glyma.18G125200	0	-
AT1G68840.1	-	Glyma.18G148000	3	18_25340376_AX-90458131; 18_25340838_AX-90482715; 18_25341116_AX-90466030
AT1G68840.1	-	Glyma.18G244600	2	18_53238666_AX-90335833; 18_53238845_AX-90487551
AT1G68840.1	-	Glyma.18G262800	2	18_54833154_AX-90465274; 18_54838877_AX-90513356
AT1G68840.1	-	Glyma.19G026000	1	19_3268138_AX-90449004
AT1G68840.1	-	Glyma.19G113100	1	19_36738011_AX-90414137
AT1G68840.1	-	Glyma.19G163700	1	19_42450922_AX-90436903
AT1G68840.1	-	Glyma.19G196600	0	-
AT1G68840.1	-	Glyma.19G213100	2	19_46655356_AX-90319972; 19_46658430_AX-90505257
AT1G68840.1	-	Glyma.19G261300	3	19_50457818_AX-90466089; 19_50459352_AX-90432515; 19_50465488_AX-90414251
AT1G68840.1	-	Glyma.19G262700	1	19_50544984_AX-90520825
AT1G68840.1	-	Glyma.20G168500	0	-
AT1G68840.1	-	Glyma.20G186200	2	20_42481836_AX-90332784; 20_42486304_AX-90351812
AT1G68840.1	-	Glyma.20G203500	5	20_44030270_AX-90476145; 20_44031545_AX-90315548; 20_44034331_AX-90384635; 20_44034394_AX-90424334; 20_44037764_AX-90393540
AT1G68840.1	-	Glyma.20G203600	1	20_44044310_AX-90449017
AT1G68840.1	-	Glyma.20G247300	2	20_47686689_AX-90339480; 20_47691496_AX-90395907
AT1G68840.1	-	Glyma.U037700	0	-
AT1G69120.1	AP1,AGL7	Glyma.01G020500	3	1_2042486_AX-90456772; 1_2054994_AX-90352812; 1_2055135_AX-90443556; 1_2055530_AX-90327579
AT1G69120.1	AP1,AGL7	Glyma.01G023500	4	1_2364166_AX-90484993; 1_2371555_AX-90309755; 1_2372378_AX-90410174; 1_2372757_AX-90508127
AT1G69120.1	AP1,AGL7	Glyma.01G064100	4	1_9381534_AX-90361163; 1_9382838_AX-90481864; 1_9383989_AX-90504225; 1_9384383_AX-90355372
AT1G69120.1	AP1,AGL7	Glyma.01G064200	1	1_9498746_AX-90364107
AT1G69120.1	AP1,AGL7	Glyma.01G169600	2	1_50708918_AX-90405997; 1_50711807_AX-90452887
AT1G69120.1	AP1,AGL7	Glyma.02G041500	3	2_3903267_AX-90427648; 2_3903555_AX-90453693; 2_3904226_AX-90348689
AT1G69120.1	AP1,AGL7	Glyma.02G121500	4	2_12062948_AX-90468330; 2_12071517_AX-90350742; 2_12085663_AX-90413116; 2_12087635_AX-90500345
AT1G69120.1	AP1,AGL7	Glyma.02G121600	3	2_12079821_AX-90515415; 2_12087232_AX-90446196; 2_12087950_AX-90495787
AT1G69120.1	AP1,AGL7	Glyma.02G185500	1	2_32932059_AX-90425609
AT1G69120.1	AP1,AGL7	Glyma.02G287700	3	2_46798207_AX-90320264; 2_46803992_AX-90439068; 2_46804103_AX-90438094
AT1G69120.1	AP1,AGL7	Glyma.03G019300	5	3_1949111_AX-90383231; 3_1963079_AX-90436499; 3_1963638_AX-90365702; 3_1967214_AX-90442639; 3_1971973_AX-90309360; 3_1972425_AX-90441378
AT1G69120.1	AP1,AGL7	Glyma.03G019400	1	3_1983038_AX-90452294
AT1G69120.1	AP1,AGL7	Glyma.04G093900	1	4_8350369_AX-90338483
AT1G69120.1	AP1,AGL7	Glyma.04G142500	2	4_24918879_AX-90373958; 4_24923691_AX-90488245
AT1G69120.1	AP1,AGL7	Glyma.04G159300	3	4_39280781_AX-90394401; 4_39289776_AX-90413998; 4_39294191_AX-90518073
AT1G69120.1	AP1,AGL7	Glyma.04G245500	4	4_51317506_AX-90365191; 4_51317607_AX-90444338; 4_51319268_AX-90396514; 4_51319320_AX-90462435
AT1G69120.1	AP1,AGL7	Glyma.04G257100	6	4_52336976_AX-90512923; 4_52340615_AX-90383113; 4_52340838_AX-90398872; 4_52344189_AX-90430168; 4_52348108_AX-90391195; 4_52349808_AX-90510635
AT1G69120.1	AP1,AGL7	Glyma.05G018800	1	5_1651426_AX-90425706
AT1G69120.1	AP1,AGL7	Glyma.05G018900	4	5_1661769_AX-90455696; 5_1662889_AX-90503184; 5_1665774_AX-90338764; 5_1669527_AX-90505154
AT1G69120.1	AP1,AGL7	Glyma.05G050700	3	5_4535723_AX-90519147; 5_4540478_AX-90505709; 5_4543117_AX-90473294
AT1G69120.1	AP1,AGL7	Glyma.05G148800	0	-
AT1G69120.1	AP1,AGL7	Glyma.05G163200	3	5_35436324_AX-90517245; 5_35437373_AX-90348549; 5_35441323_AX-90463710
AT1G69120.1	AP1,AGL7	Glyma.06G027200	0	-
AT1G69120.1	AP1,AGL7	Glyma.06G095700	3	6_7561921_AX-90364498; 6_7565393_AX-90467264; 6_7567172_AX-90515791
AT1G69120.1	AP1,AGL7	Glyma.06G117600	1	6_9564952_AX-90469965
AT1G69120.1	AP1,AGL7	Glyma.06G205800	4	6_19584537_AX-90510543; 6_19585253_AX-90317340; 6_19585976_AX-90433951; 6_19586329_AX-90461814
AT1G69120.1	AP1,AGL7	Glyma.06G324400	5	6_51206046_AX-90336127; 6_51208928_AX-90461699; 6_51209714_AX-90321289; 6_51212720_AX-90517192; 6_51213758_AX-90432135
AT1G69120.1	AP1,AGL7	Glyma.07G080900	10	7_7376613_AX-90383725; 7_7378082_AX-90317699; 7_7379027_AX-90435177; 7_7382455_AX-90377330; 7_7385962_AX-90444328; 7_7386032_AX-90472786; 7_7394906_AX-90446398; 7_7395507_AX-90474630; 7_7404810_AX-90322973; 7_7405275_AX-90509654
AT1G69120.1	AP1,AGL7	Glyma.07G081300	1	7_7444414_AX-90323381
AT1G69120.1	AP1,AGL7	Glyma.07G181600	4	7_34971405_AX-90305513; 7_34973757_AX-90420523; 7_34983469_AX-90311269; 7_34983858_AX-90407486; 7_34991850_AX-90342337
AT1G69120.1	AP1,AGL7	Glyma.08G065300	3	8_5002120_AX-90322089; 8_5015520_AX-90383270; 8_5020748_AX-90350018
AT1G69120.1	AP1,AGL7	Glyma.08G065400	1	8_5035492_AX-90442042
AT1G69120.1	AP1,AGL7	Glyma.08G068200	2	8_5221925_AX-90505091; 8_5229298_AX-90493375
AT1G69120.1	AP1,AGL7	Glyma.08G105500	3	8_8126221_AX-90318863; 8_8132778_AX-90361073; 8_8132891_AX-90327116
AT1G69120.1	AP1,AGL7	Glyma.08G120600	5	8_9296225_AX-90348303; 8_9305238_AX-90450626; 8_9306442_AX-90338564; 8_9306689_AX-90316550; 8_9306742_AX-90311503; 8_9310669_AX-90477320
AT1G69120.1	AP1,AGL7	Glyma.08G250700	0	-
AT1G69120.1	AP1,AGL7	Glyma.08G250800	2	8_21988064_AX-90522072; 8_21988202_AX-90496090
AT1G69120.1	AP1,AGL7	Glyma.08G269800	4	8_34807512_AX-90307150; 8_34809787_AX-90460761; 8_34810005_AX-90424997; 8_34821047_AX-90460261
AT1G69120.1	AP1,AGL7	Glyma.08G310100	2	8_42949094_AX-90509915; 8_42949540_AX-90501537
AT1G69120.1	AP1,AGL7	Glyma.09G149000	1	9_36819781_AX-90457126
AT1G69120.1	AP1,AGL7	Glyma.09G201700	3	9_42584690_AX-90406901; 9_42588303_AX-90403384; 9_42592643_AX-90436618
AT1G69120.1	AP1,AGL7	Glyma.09G231600	1	9_45486352_AX-90417188
AT1G69120.1	AP1,AGL7	Glyma.09G266200	5	9_48383940_AX-90450115; 9_48383981_AX-90446259; 9_48390611_AX-90486003; 9_48391286_AX-90355373; 9_48402923_AX-90320161
AT1G69120.1	AP1,AGL7	Glyma.09G266400	1	9_48413934_AX-90479859
AT1G69120.1	AP1,AGL7	Glyma.09G283800	9	9_49920868_AX-90369112; 9_49921308_AX-90421390; 9_49921540_AX-90417474; 9_49921584_AX-90401122; 9_49925535_AX-90315644; 9_49925683_AX-90503498; 9_49927362_AX-90320276; 9_49927487_AX-90505685; 9_49927775_AX-90306263
AT1G69120.1	AP1,AGL7	Glyma.10G240500	5	10_46880224_AX-90334300; 10_46881527_AX-90408245; 10_46889004_AX-90386851; 10_46889452_AX-90444442; 10_46894043_AX-90462778
AT1G69120.1	AP1,AGL7	Glyma.10G240900	3	10_46928387_AX-90320204; 10_46929130_AX-90393138; 10_46930209_AX-90306076
AT1G69120.1	AP1,AGL7	Glyma.11G073700	0	-
AT1G69120.1	AP1,AGL7	Glyma.11G252300	1	11_34335119_AX-90507742
AT1G69120.1	AP1,AGL7	Glyma.13G052100	4	13_14899502_AX-90460908; 13_14904764_AX-90370814; 13_14906923_AX-90398139; 13_14912665_AX-90492124
AT1G69120.1	AP1,AGL7	Glyma.13G052700	4	13_14957016_AX-90502705; 13_14959375_AX-90487864; 13_14961413_AX-90489080; 13_14961696_AX-90431114
AT1G69120.1	AP1,AGL7	Glyma.13G223300	2	13_33616344_AX-90422405; 13_33624764_AX-90482657
AT1G69120.1	AP1,AGL7	Glyma.13G255200	2	13_36094196_AX-90442281; 13_36095605_AX-90391969
AT1G69120.1	AP1,AGL7	Glyma.13G256900	5	13_36209378_AX-90321937; 13_36210903_AX-90518054; 13_36217524_AX-90441833; 13_36218798_AX-90501157; 13_36220115_AX-90488977
AT1G69120.1	AP1,AGL7	Glyma.13G257000	4	13_36214284_AX-90420454; 13_36221377_AX-90401973; 13_36221688_AX-90410826; 13_36221997_AX-90348777
AT1G69120.1	AP1,AGL7	Glyma.14G027200	1	14_1976522_AX-90346757
AT1G69120.1	AP1,AGL7	Glyma.15G057900	10	15_4468141_AX-90420925; 15_4470434_AX-90369470; 15_4470932_AX-90438612; 15_4471043_AX-90474167; 15_4473397_AX-90485495; 15_4475488_AX-90305835; 15_4475885_AX-90370581; 15_4478390_AX-90366660; 15_4479171_AX-90311025; 15_4479387_AX-90464213
AT1G69120.1	AP1,AGL7	Glyma.15G058000	2	15_4479676_AX-90511377; 15_4490263_AX-90412326
AT1G69120.1	AP1,AGL7	Glyma.15G059600	11	15_4589342_AX-90416590; 15_4589544_AX-90502460; 15_4591044_AX-90464479; 15_4593288_AX-90481158; 15_4595188_AX-90499616; 15_4600372_AX-90432563; 15_4602221_AX-90395005; 15_4602970_AX-90491770; 15_4605177_AX-90514203; 15_4605604_AX-90321470; 15_4607554_AX-90364366
AT1G69120.1	AP1,AGL7	Glyma.15G088600	3	15_6830255_AX-90426475; 15_6831579_AX-90477970; 15_6834700_AX-90490567
AT1G69120.1	AP1,AGL7	Glyma.16G091300	4	16_14156644_AX-90486787; 16_14157295_AX-90404727; 16_14157892_AX-90333623; 16_14160103_AX-90412831
AT1G69120.1	AP1,AGL7	Glyma.16G200700	1	16_36176373_AX-90394797
AT1G69120.1	AP1,AGL7	Glyma.17G080900	0	-
AT1G69120.1	AP1,AGL7	Glyma.17G081200	3	17_6312806_AX-90435795; 17_6316674_AX-90493093; 17_6318332_AX-90525024
AT1G69120.1	AP1,AGL7	Glyma.17G132700	4	17_10680633_AX-90426009; 17_10681354_AX-90436102; 17_10687230_AX-90504807; 17_10688374_AX-90309151
AT1G69120.1	AP1,AGL7	Glyma.18G004700	3	18_377434_AX-90519361; 18_385789_AX-90318359; 18_386236_AX-90330516
AT1G69120.1	AP1,AGL7	Glyma.18G105800	5	18_11776183_AX-90319941; 18_11776784_AX-90330949; 18_11778773_AX-90365453; 18_11781258_AX-90357494; 18_11782055_AX-90468385
AT1G69120.1	AP1,AGL7	Glyma.18G224300	1	18_51189198_AX-90514609
AT1G69120.1	AP1,AGL7	Glyma.18G224500	4	18_51200312_AX-90483547; 18_51209598_AX-90466323; 18_51216542_AX-90349617; 18_51217781_AX-90422788; 18_51218149_AX-90515740
AT1G69120.1	AP1,AGL7	Glyma.18G273500	3	18_55623417_AX-90364573; 18_55623777_AX-90411301; 18_55630793_AX-90489514
AT1G69120.1	AP1,AGL7	Glyma.18G273600	1	18_55641322_AX-90401144
AT1G69120.1	AP1,AGL7	Glyma.19G034500	2	19_4508748_AX-90423442; 19_4512262_AX-90482015
AT1G69120.1	AP1,AGL7	Glyma.19G034600	2	19_4538004_AX-90426553; 19_4547954_AX-90478449
AT1G69120.1	AP1,AGL7	Glyma.20G001900	1	20_206216_AX-90310565
AT1G69120.1	AP1,AGL7	Glyma.20G153700	3	20_39270118_AX-90421949; 20_39271381_AX-90466793; 20_39275104_AX-90346763
AT1G69120.1	AP1,AGL7	Glyma.20G154200	3	20_39312919_AX-90402442; 20_39321954_AX-90311195; 20_39324725_AX-90325208
AT1G69120.1	AP1,AGL7	Glyma.U018000	0	-
AT1G69570.1	-	Glyma.01G049400	2	1_5759171_AX-90341121; 1_5765298_AX-90359053
AT1G69570.1	-	Glyma.01G183000	1	1_51844298_AX-90329413
AT1G69570.1	-	Glyma.02G092700	2	2_8213905_AX-90423025; 2_8214559_AX-90487264
AT1G69570.1	-	Glyma.02G108600	4	2_10377921_AX-90375570; 2_10384204_AX-90325214; 2_10384858_AX-90352850; 2_10385295_AX-90353073
AT1G69570.1	-	Glyma.02G195700	1	2_36955483_AX-90455078
AT1G69570.1	-	Glyma.03G007900	4	3_759447_AX-90447290; 3_764962_AX-90406120; 3_766140_AX-90316891; 3_766243_AX-90326323
AT1G69570.1	-	Glyma.03G258800	2	3_45319459_AX-90335396; 3_45324756_AX-90353776
AT1G69570.1	-	Glyma.04G158800	0	-
AT1G69570.1	-	Glyma.04G168300	2	4_42186818_AX-90513631; 4_42194415_AX-90370212
AT1G69570.1	-	Glyma.04G183700	1	4_45193787_AX-90475469
AT1G69570.1	-	Glyma.04G233300	1	4_50158713_AX-90330824
AT1G69570.1	-	Glyma.04G239500	1	4_50799031_AX-90374428
AT1G69570.1	-	Glyma.05G018100	5	5_1603584_AX-90393971; 5_1606534_AX-90310801; 5_1608263_AX-90522470; 5_1609044_AX-90388600; 5_1609151_AX-90505839
AT1G69570.1	-	Glyma.05G025900	3	5_2261958_AX-90318724; 5_2262550_AX-90487980; 5_2264385_AX-90379689
AT1G69570.1	-	Glyma.05G037800	2	5_3356822_AX-90512769; 5_3363495_AX-90317033
AT1G69570.1	-	Glyma.05G158200	0	-
AT1G69570.1	-	Glyma.06G124300	0	-
AT1G69570.1	-	Glyma.06G131500	2	6_10831886_AX-90522850; 6_10836993_AX-90492028
AT1G69570.1	-	Glyma.06G182200	1	6_15602319_AX-90414722
AT1G69570.1	-	Glyma.06G194800	0	-
AT1G69570.1	-	Glyma.06G206400	0	-
AT1G69570.1	-	Glyma.07G012100	4	7_939606_AX-90378490; 7_939651_AX-90499099; 7_940885_AX-90518585; 7_941182_AX-90452795; 7_944081_AX-90406832
AT1G69570.1	-	Glyma.07G053900	0	-
AT1G69570.1	-	Glyma.07G193900	1	7_36250971_AX-90403481
AT1G69570.1	-	Glyma.07G198800	2	7_36715076_AX-90462026; 7_36718614_AX-90434004
AT1G69570.1	-	Glyma.07G198900	5	7_36727865_AX-90430158; 7_36728792_AX-90451775; 7_36729010_AX-90487772; 7_36731222_AX-90450334; 7_36731687_AX-90429268
AT1G69570.1	-	Glyma.07G229600	2	7_40956149_AX-90497908; 7_40956403_AX-90404111
AT1G69570.1	-	Glyma.08G115900	4	8_8885702_AX-90403181; 8_8886154_AX-90471402; 8_8887881_AX-90358009; 8_8889707_AX-90493792
AT1G69570.1	-	Glyma.08G195300	2	8_15746808_AX-90508266; 8_15748120_AX-90501548
AT1G69570.1	-	Glyma.08G228900	2	8_18697614_AX-90361811; 8_18697802_AX-90331343
AT1G69570.1	-	Glyma.08G276300	4	8_36857126_AX-90514608; 8_36857963_AX-90323794; 8_36863800_AX-90340858; 8_36863867_AX-90444563
AT1G69570.1	-	Glyma.08G358100	0	-
AT1G69570.1	-	Glyma.09G237000	1	9_45912668_AX-90414902
AT1G69570.1	-	Glyma.10G082000	2	10_9921987_AX-90446056; 10_9923241_AX-90447092
AT1G69570.1	-	Glyma.10G173700	2	10_40751041_AX-90515855; 10_40751124_AX-90368873
AT1G69570.1	-	Glyma.11G140200	1	11_10687866_AX-90360335
AT1G69570.1	-	Glyma.12G063800	1	12_4681230_AX-90436656
AT1G69570.1	-	Glyma.12G072400	1	12_5331959_AX-90499121
AT1G69570.1	-	Glyma.13G062500	3	13_16014257_AX-90441648; 13_16017061_AX-90482901; 13_16017190_AX-90413739
AT1G69570.1	-	Glyma.13G177500	1	13_29160050_AX-90364753
AT1G69570.1	-	Glyma.13G177600	3	13_29167945_AX-90473458; 13_29168456_AX-90454898; 13_29170111_AX-90520392
AT1G69570.1	-	Glyma.13G182700	3	13_29584721_AX-90421937; 13_29588831_AX-90347058; 13_29588982_AX-90449774
AT1G69570.1	-	Glyma.13G230200	2	13_34221927_AX-90322475; 13_34221983_AX-90332359
AT1G69570.1	-	Glyma.13G237500	0	-
AT1G69570.1	-	Glyma.13G237600	1	13_34796202_AX-90499499
AT1G69570.1	-	Glyma.13G241900	1	13_35177891_AX-90306981
AT1G69570.1	-	Glyma.13G329000	2	13_42356208_AX-90466002; 13_42357361_AX-90503816
AT1G69570.1	-	Glyma.13G352000	3	13_44099762_AX-90502479; 13_44103818_AX-90492281; 13_44103947_AX-90309813
AT1G69570.1	-	Glyma.15G022800	2	15_1778761_AX-90309052; 15_1784244_AX-90496322
AT1G69570.1	-	Glyma.15G039300	3	15_3099728_AX-90416312; 15_3100306_AX-90507265; 15_3100592_AX-90327995
AT1G69570.1	-	Glyma.15G044800	1	15_3588197_AX-90313199
AT1G69570.1	-	Glyma.15G071400	1	15_5472747_AX-90433305
AT1G69570.1	-	Glyma.15G075800	1	15_5821614_AX-90439476
AT1G69570.1	-	Glyma.15G076000	1	15_5837379_AX-90313107
AT1G69570.1	-	Glyma.15G082400	0	-
AT1G69570.1	-	Glyma.15G215500	2	15_35277731_AX-90510801; 15_35278031_AX-90411519
AT1G69570.1	-	Glyma.16G022900	0	-
AT1G69570.1	-	Glyma.17G081800	0	-
AT1G69570.1	-	Glyma.17G089300	2	17_6941725_AX-90480247; 17_6941970_AX-90381974
AT1G69570.1	-	Glyma.17G101000	3	17_7938684_AX-90472335; 17_7940414_AX-90446453; 17_7940554_AX-90425464
AT1G69570.1	-	Glyma.17G180600	0	-
AT1G69570.1	-	Glyma.18G176300	3	18_42037526_AX-90488901; 18_42037794_AX-90456239; 18_42038586_AX-90376604
AT1G69570.1	-	Glyma.18G260500	3	18_54646808_AX-90383929; 18_54647370_AX-90443901; 18_54647422_AX-90346875
AT1G69570.1	-	Glyma.18G289700	2	18_56913680_AX-90508020; 18_56914514_AX-90429452
AT1G69570.1	-	Glyma.19G023200	1	19_2684297_AX-90356212
AT1G69570.1	-	Glyma.19G199200	0	-
AT1G69570.1	-	Glyma.19G200300	2	19_45727293_AX-90409717; 19_45729277_AX-90411826
AT1G69570.1	-	Glyma.19G257500	4	19_50153611_AX-90482656; 19_50153984_AX-90491871; 19_50154144_AX-90465539; 19_50154337_AX-90437097
AT1G69570.1	-	Glyma.20G035200	0	-
AT1G69570.1	-	Glyma.20G216600	1	20_45236288_AX-90502983
AT1G69570.1	-	Glyma.U021300	0	-
AT1G71830.1	ATSERK1,SERK1	Glyma.01G028700	1	1_3018510_AX-90450488
AT1G71830.1	ATSERK1,SERK1	Glyma.01G030200	2	1_3168053_AX-90396624; 1_3168424_AX-90500382
AT1G71830.1	ATSERK1,SERK1	Glyma.01G071700	1	1_12953581_AX-90428526
AT1G71830.1	ATSERK1,SERK1	Glyma.01G093100	0	-
AT1G71830.1	ATSERK1,SERK1	Glyma.01G175000	1	1_51164857_AX-90456130
AT1G71830.1	ATSERK1,SERK1	Glyma.01G197800	2	1_53171199_AX-90520060; 1_53172572_AX-90321891
AT1G71830.1	ATSERK1,SERK1	Glyma.02G035300	3	2_3271728_AX-90418696; 2_3272020_AX-90467949; 2_3273288_AX-90406684
AT1G71830.1	ATSERK1,SERK1	Glyma.02G036500	3	2_3385366_AX-90379212; 2_3387210_AX-90505052; 2_3387905_AX-90436030
AT1G71830.1	ATSERK1,SERK1	Glyma.02G057700	6	2_5178209_AX-90515057; 2_5183530_AX-90510591; 2_5184206_AX-90507384; 2_5184324_AX-90468055; 2_5191664_AX-90337005; 2_5191802_AX-90411413; 2_5191887_AX-90436119
AT1G71830.1	ATSERK1,SERK1	Glyma.02G076100	1	2_6649943_AX-90349530
AT1G71830.1	ATSERK1,SERK1	Glyma.02G127800	0	-
AT1G71830.1	ATSERK1,SERK1	Glyma.02G207400	3	2_39242564_AX-90504875; 2_39243448_AX-90328530; 2_39243504_AX-90357731
AT1G71830.1	ATSERK1,SERK1	Glyma.02G274800	5	2_45786998_AX-90451676; 2_45787260_AX-90370715; 2_45787318_AX-90315362; 2_45787784_AX-90447687; 2_45789674_AX-90320162
AT1G71830.1	ATSERK1,SERK1	Glyma.02G281100	2	2_46353494_AX-90431347; 2_46360112_AX-90499077
AT1G71830.1	ATSERK1,SERK1	Glyma.02G288600	4	2_46860749_AX-90416172; 2_46862087_AX-90432915; 2_46867724_AX-90496606; 2_46869072_AX-90507120; 2_46869686_AX-90408052
AT1G71830.1	ATSERK1,SERK1	Glyma.04G013300	3	4_1008376_AX-90345476; 4_1011611_AX-90476536; 4_1014054_AX-90384073
AT1G71830.1	ATSERK1,SERK1	Glyma.04G066700	2	4_5572464_AX-90378204; 4_5572998_AX-90384694
AT1G71830.1	ATSERK1,SERK1	Glyma.04G115700	3	4_13277360_AX-90480605; 4_13277548_AX-90384365; 4_13277611_AX-90365074
AT1G71830.1	ATSERK1,SERK1	Glyma.05G083100	1	5_13323360_AX-90512231
AT1G71830.1	ATSERK1,SERK1	Glyma.05G110400	4	5_29265188_AX-90310702; 5_29265465_AX-90490526; 5_29267348_AX-90424364; 5_29268362_AX-90371502
AT1G71830.1	ATSERK1,SERK1	Glyma.05G119500	5	5_31232301_AX-90392607; 5_31241218_AX-90452854; 5_31241290_AX-90315023; 5_31242106_AX-90442299; 5_31242240_AX-90348675
AT1G71830.1	ATSERK1,SERK1	Glyma.05G119600	5	5_31256689_AX-90465666; 5_31258661_AX-90351756; 5_31259957_AX-90371197; 5_31260210_AX-90453199; 5_31266361_AX-90384112
AT1G71830.1	ATSERK1,SERK1	Glyma.05G150800	3	5_34459342_AX-90414298; 5_34459399_AX-90405872; 5_34461630_AX-90447392
AT1G71830.1	ATSERK1,SERK1	Glyma.05G177500	3	5_36599366_AX-90523568; 5_36601323_AX-90444628; 5_36602367_AX-90400857
AT1G71830.1	ATSERK1,SERK1	Glyma.05G196400	3	5_38064378_AX-90396052; 5_38064611_AX-90322236; 5_38072979_AX-90442989
AT1G71830.1	ATSERK1,SERK1	Glyma.06G068100	4	6_5213973_AX-90331332; 6_5214940_AX-90492109; 6_5215463_AX-90361784; 6_5218171_AX-90440145; 6_5219481_AX-90409858
AT1G71830.1	ATSERK1,SERK1	Glyma.06G090700	3	6_7050160_AX-90442603; 6_7051004_AX-90415683; 6_7051067_AX-90377483
AT1G71830.1	ATSERK1,SERK1	Glyma.06G320600	2	6_50917596_AX-90503661; 6_50925012_AX-90388343
AT1G71830.1	ATSERK1,SERK1	Glyma.07G085600	4	7_7892853_AX-90362538; 7_7893733_AX-90362660; 7_7893801_AX-90455302; 7_7894595_AX-90311125
AT1G71830.1	ATSERK1,SERK1	Glyma.07G173100	0	-
AT1G71830.1	ATSERK1,SERK1	Glyma.07G201600	3	7_37041584_AX-90429314; 7_37047520_AX-90398564; 7_37050327_AX-90477927
AT1G71830.1	ATSERK1,SERK1	Glyma.07G270800	1	7_44330401_AX-90502362
AT1G71830.1	ATSERK1,SERK1	Glyma.08G004200	2	8_300635_AX-90388324; 8_305217_AX-90319532
AT1G71830.1	ATSERK1,SERK1	Glyma.08G074500	2	8_5687931_AX-90327210; 8_5691020_AX-90472428
AT1G71830.1	ATSERK1,SERK1	Glyma.08G107700	2	8_8288351_AX-90445471; 8_8288425_AX-90522105
AT1G71830.1	ATSERK1,SERK1	Glyma.08G134600	2	8_10316474_AX-90417946; 8_10318859_AX-90309940
AT1G71830.1	ATSERK1,SERK1	Glyma.08G180800	3	8_14486808_AX-90419267; 8_14489386_AX-90452396; 8_14491857_AX-90399119; 8_14493112_AX-90482148
AT1G71830.1	ATSERK1,SERK1	Glyma.08G194500	2	8_15660426_AX-90390470; 8_15661726_AX-90371152
AT1G71830.1	ATSERK1,SERK1	Glyma.08G255300	3	8_22625551_AX-90447952; 8_22626859_AX-90394151; 8_22633764_AX-90339286
AT1G71830.1	ATSERK1,SERK1	Glyma.08G256200	4	8_22850223_AX-90369388; 8_22851111_AX-90345163; 8_22851206_AX-90362851; 8_22852854_AX-90456561
AT1G71830.1	ATSERK1,SERK1	Glyma.08G266100	2	8_32448652_AX-90390008; 8_32451232_AX-90337715
AT1G71830.1	ATSERK1,SERK1	Glyma.08G302900	3	8_42099389_AX-90455290; 8_42099751_AX-90491564; 8_42100225_AX-90433947
AT1G71830.1	ATSERK1,SERK1	Glyma.09G018800	4	9_1480782_AX-90482973; 9_1481206_AX-90319418; 9_1482328_AX-90413077; 9_1487087_AX-90445919
AT1G71830.1	ATSERK1,SERK1	Glyma.09G018900	1	9_1499927_AX-90406168
AT1G71830.1	ATSERK1,SERK1	Glyma.09G191300	2	9_41603030_AX-90491413; 9_41604970_AX-90406667
AT1G71830.1	ATSERK1,SERK1	Glyma.09G230300	1	9_45386249_AX-90337666
AT1G71830.1	ATSERK1,SERK1	Glyma.10G126700	0	-
AT1G71830.1	ATSERK1,SERK1	Glyma.10G218800	2	10_45065487_AX-90509928; 10_45067714_AX-90446250
AT1G71830.1	ATSERK1,SERK1	Glyma.10G258800	0	-
AT1G71830.1	ATSERK1,SERK1	Glyma.11G001200	2	11_59445_AX-90388165; 11_63093_AX-90315438
AT1G71830.1	ATSERK1,SERK1	Glyma.11G043800	3	11_3246126_AX-90369774; 11_3249445_AX-90306821; 11_3249486_AX-90512086
AT1G71830.1	ATSERK1,SERK1	Glyma.11G067200	1	11_5035068_AX-90406291
AT1G71830.1	ATSERK1,SERK1	Glyma.11G114100	0	-
AT1G71830.1	ATSERK1,SERK1	Glyma.11G240900	2	11_33511871_AX-90379922; 11_33523897_AX-90478206
AT1G71830.1	ATSERK1,SERK1	Glyma.11G254000	3	11_34455731_AX-90321978; 11_34457553_AX-90456462; 11_34457594_AX-90428734
AT1G71830.1	ATSERK1,SERK1	Glyma.12G006300	1	12_484888_AX-90509454
AT1G71830.1	ATSERK1,SERK1	Glyma.12G104100	2	12_9366250_AX-90369613; 12_9366587_AX-90410538
AT1G71830.1	ATSERK1,SERK1	Glyma.12G206800	3	12_36684091_AX-90357053; 12_36684207_AX-90378127; 12_36684765_AX-90410251
AT1G71830.1	ATSERK1,SERK1	Glyma.12G233300	5	12_39237882_AX-90391330; 12_39242776_AX-90321249; 12_39242955_AX-90379764; 12_39244027_AX-90500163; 12_39247486_AX-90520996
AT1G71830.1	ATSERK1,SERK1	Glyma.13G050200	0	-
AT1G71830.1	ATSERK1,SERK1	Glyma.13G174900	3	13_28937494_AX-90406208; 13_28938817_AX-90517603; 13_28940508_AX-90424015
AT1G71830.1	ATSERK1,SERK1	Glyma.13G228000	6	13_34032016_AX-90394594; 13_34032800_AX-90425149; 13_34035193_AX-90463711; 13_34037360_AX-90507227; 13_34037523_AX-90348887; 13_34037602_AX-90326680; 13_34037784_AX-90316896
AT1G71830.1	ATSERK1,SERK1	Glyma.13G235000	5	13_34560503_AX-90383864; 13_34560564_AX-90338315; 13_34564473_AX-90387436; 13_34565114_AX-90353109; 13_34567071_AX-90507686
AT1G71830.1	ATSERK1,SERK1	Glyma.13G294100	2	13_39363096_AX-90327857; 13_39363249_AX-90442749
AT1G71830.1	ATSERK1,SERK1	Glyma.13G351500	2	13_44056839_AX-90376085; 13_44057676_AX-90374958
AT1G71830.1	ATSERK1,SERK1	Glyma.14G026300	3	14_1890822_AX-90387739; 14_1891359_AX-90441551; 14_1900233_AX-90401011
AT1G71830.1	ATSERK1,SERK1	Glyma.14G033500	4	14_2437562_AX-90314961; 14_2438710_AX-90338083; 14_2439546_AX-90361803; 14_2440127_AX-90388228
AT1G71830.1	ATSERK1,SERK1	Glyma.14G041200	5	14_3107713_AX-90305776; 14_3108241_AX-90413541; 14_3109767_AX-90397000; 14_3110653_AX-90377630; 14_3110710_AX-90485006
AT1G71830.1	ATSERK1,SERK1	Glyma.14G116500	0	-
AT1G71830.1	ATSERK1,SERK1	Glyma.15G023200	5	15_1836792_AX-90325613; 15_1838107_AX-90369089; 15_1843710_AX-90308713; 15_1843951_AX-90491155; 15_1844146_AX-90421985
AT1G71830.1	ATSERK1,SERK1	Glyma.15G051600	1	15_4067721_AX-90452859
AT1G71830.1	ATSERK1,SERK1	Glyma.15G084500	4	15_6479694_AX-90494662; 15_6485481_AX-90469971; 15_6485682_AX-90487253; 15_6486722_AX-90484774
AT1G71830.1	ATSERK1,SERK1	Glyma.15G124900	4	15_9922230_AX-90480678; 15_9922997_AX-90347721; 15_9923879_AX-90308193; 15_9924235_AX-90481085
AT1G71830.1	ATSERK1,SERK1	Glyma.16G101800	1	16_20494248_AX-90360270
AT1G71830.1	ATSERK1,SERK1	Glyma.16G140700	0	-
AT1G71830.1	ATSERK1,SERK1	Glyma.17G070300	2	17_5500389_AX-90320879; 17_5508750_AX-90338349
AT1G71830.1	ATSERK1,SERK1	Glyma.17G211200	1	17_34874509_AX-90315795
AT1G71830.1	ATSERK1,SERK1	Glyma.18G003000	3	18_257759_AX-90470381; 18_259462_AX-90343165; 18_259579_AX-90476586
AT1G71830.1	ATSERK1,SERK1	Glyma.18G016400	4	18_1172986_AX-90516261; 18_1175929_AX-90456213; 18_1175988_AX-90314641; 18_1176099_AX-90386321; 18_1176342_AX-90464513
AT1G71830.1	ATSERK1,SERK1	Glyma.18G116800	4	18_14296808_AX-90466767; 18_14297244_AX-90460621; 18_14297941_AX-90489786; 18_14298524_AX-90445820
AT1G71830.1	ATSERK1,SERK1	Glyma.18G278200	4	18_55981857_AX-90306459; 18_55983605_AX-90402411; 18_55983683_AX-90409231; 18_55984097_AX-90363270
AT1G71830.1	ATSERK1,SERK1	Glyma.18G280200	2	18_56102429_AX-90425182; 18_56102697_AX-90476841
AT1G71830.1	ATSERK1,SERK1	Glyma.18G301700	2	18_57945842_AX-90307038; 18_57946207_AX-90419318
AT1G71830.1	ATSERK1,SERK1	Glyma.19G039100	3	19_5535879_AX-90392772; 19_5537037_AX-90353600; 19_5547229_AX-90402943
AT1G71830.1	ATSERK1,SERK1	Glyma.20G132400	2	20_37271667_AX-90382759; 20_37272154_AX-90491989
AT1G71830.1	ATSERK1,SERK1	Glyma.20G173000	2	20_41055165_AX-90498079; 20_41057527_AX-90464981
AT1G72410.2	-	Glyma.07G042700	4	7_3547432_AX-90502783; 7_3549128_AX-90491738; 7_3552697_AX-90406932; 7_3553091_AX-90489982
AT1G72410.2	-	Glyma.16G011100	2	16_966947_AX-90324828; 16_968307_AX-90343953
AT1G72630.1	-	Glyma.07G037300	2	7_3057041_AX-90511574; 7_3062578_AX-90332240
AT1G72630.1	-	Glyma.09G067300	1	9_6672523_AX-90493164
AT1G72630.1	-	Glyma.13G108600	0	-
AT1G72630.1	-	Glyma.15G176300	2	15_16623270_AX-90454522; 15_16629490_AX-90444423
AT1G72630.1	-	Glyma.16G006700	2	16_538674_AX-90516360; 16_543052_AX-90395943
AT1G72630.1	-	Glyma.17G050800	4	17_3856009_AX-90492635; 17_3856917_AX-90486076; 17_3858941_AX-90479572; 17_3861801_AX-90410136
AT1G73500.1	MKK9,ATMKK9	Glyma.01G015800	2	1_1533882_AX-90413247; 1_1538913_AX-90374388
AT1G73500.1	MKK9,ATMKK9	Glyma.04G013300	3	4_1008376_AX-90345476; 4_1011611_AX-90476536; 4_1014054_AX-90384073
AT1G73500.1	MKK9,ATMKK9	Glyma.05G005900	1	5_517397_AX-90323841
AT1G73500.1	MKK9,ATMKK9	Glyma.07G003200	1	7_257604_AX-90497640
AT1G73500.1	MKK9,ATMKK9	Glyma.07G105500	0	-
AT1G73500.1	MKK9,ATMKK9	Glyma.07G105700	1	7_10221411_AX-90306090
AT1G73500.1	MKK9,ATMKK9	Glyma.08G223400	2	8_18132616_AX-90334595; 8_18133874_AX-90308392
AT1G73500.1	MKK9,ATMKK9	Glyma.09G172500	1	9_39718570_AX-90365234
AT1G73500.1	MKK9,ATMKK9	Glyma.19G006300	3	19_594527_AX-90480325; 19_595931_AX-90401185; 19_595990_AX-90515272
AT1G73730.1	AtEIL3,SLIM1,ATSLIM,EIL3	Glyma.02G274600	3	2_45773133_AX-90422780; 2_45773952_AX-90360150; 2_45779863_AX-90465651
AT1G73730.1	AtEIL3,SLIM1,ATSLIM,EIL3	Glyma.05G180300	4	5_36842413_AX-90405707; 5_36842566_AX-90518064; 5_36842819_AX-90341579; 5_36845809_AX-90358451
AT1G73730.1	AtEIL3,SLIM1,ATSLIM,EIL3	Glyma.06G314000	2	6_50286161_AX-90428537; 6_50289619_AX-90402255
AT1G73730.1	AtEIL3,SLIM1,ATSLIM,EIL3	Glyma.08G137800	2	8_10576314_AX-90314888; 8_10580364_AX-90336870
AT1G73730.1	AtEIL3,SLIM1,ATSLIM,EIL3	Glyma.11G239000	0	-
AT1G73730.1	AtEIL3,SLIM1,ATSLIM,EIL3	Glyma.13G076700	3	13_18120000_AX-90314351; 13_18121179_AX-90387777; 13_18127719_AX-90450450
AT1G73730.1	AtEIL3,SLIM1,ATSLIM,EIL3	Glyma.13G076800	4	13_18151302_AX-90412996; 13_18152274_AX-90404077; 13_18152865_AX-90408178; 13_18153098_AX-90412625
AT1G73730.1	AtEIL3,SLIM1,ATSLIM,EIL3	Glyma.13G342500	2	13_43397064_AX-90464675; 13_43397166_AX-90492621
AT1G73730.1	AtEIL3,SLIM1,ATSLIM,EIL3	Glyma.14G041500	3	14_3129538_AX-90321621; 14_3130156_AX-90474894; 14_3130952_AX-90455941
AT1G73730.1	AtEIL3,SLIM1,ATSLIM,EIL3	Glyma.15G031800	1	15_2562314_AX-90350559
AT1G73730.1	AtEIL3,SLIM1,ATSLIM,EIL3	Glyma.18G018400	2	18_1347670_AX-90471909; 18_1347929_AX-90367322
AT1G73730.1	AtEIL3,SLIM1,ATSLIM,EIL3	Glyma.20G051500	1	20_11512255_AX-90353103
AT1G74890.1	-	Glyma.01G037500	2	1_3987402_AX-90335069; 1_3987522_AX-90515278
AT1G74890.1	-	Glyma.02G027400	2	2_2470335_AX-90312813; 2_2473892_AX-90517900
AT1G74890.1	-	Glyma.03G130000	0	-
AT1G74890.1	-	Glyma.04G137600	0	-
AT1G74890.1	-	Glyma.04G177900	4	4_44209669_AX-90464574; 4_44210810_AX-90357228; 4_44211067_AX-90460971; 4_44211117_AX-90386506
AT1G74890.1	-	Glyma.04G223000	3	4_49358800_AX-90332418; 4_49360205_AX-90497891; 4_49360275_AX-90521179
AT1G74890.1	-	Glyma.04G247800	3	4_51501688_AX-90401222; 4_51502048_AX-90333802; 4_51502229_AX-90507930; 4_51502880_AX-90484007
AT1G74890.1	-	Glyma.05G033000	1	5_2884098_AX-90396117
AT1G74890.1	-	Glyma.06G114900	3	6_9328329_AX-90376558; 6_9329404_AX-90471205; 6_9329561_AX-90487928
AT1G74890.1	-	Glyma.06G142300	4	6_11584356_AX-90456105; 6_11585511_AX-90375751; 6_11587208_AX-90316391; 6_11588511_AX-90356666
AT1G74890.1	-	Glyma.06G187000	2	6_16267358_AX-90369844; 6_16267572_AX-90507477
AT1G74890.1	-	Glyma.08G292400	2	8_40660712_AX-90314866; 8_40661504_AX-90328759
AT1G74890.1	-	Glyma.11G155100	0	-
AT1G74890.1	-	Glyma.13G077500	0	-
AT1G74890.1	-	Glyma.13G197600	3	13_31170168_AX-90441370; 13_31171299_AX-90402271; 13_31171347_AX-90477516
AT1G74890.1	-	Glyma.15G236200	1	15_44487136_AX-90507704
AT1G74890.1	-	Glyma.17G093900	4	17_7327079_AX-90358992; 17_7327541_AX-90305920; 17_7327728_AX-90412100; 17_7332611_AX-90341882
AT1G74890.1	-	Glyma.18G130900	1	18_18236779_AX-90455656
AT1G74890.1	-	Glyma.19G132300	1	19_39302370_AX-90326808
AT1G75080.1	BZR1	Glyma.01G178000	0	-
AT1G75080.1	BZR1	Glyma.04G033800	1	4_2688589_AX-90425441
AT1G75080.1	BZR1	Glyma.06G034000	1	6_2613692_AX-90367346
AT1G75080.1	BZR1	Glyma.07G099100	1	7_9347737_AX-90305853
AT1G75080.1	BZR1	Glyma.11G064300	1	11_4851519_AX-90457094
AT1G75080.1	BZR1	Glyma.12G231400	3	12_39140387_AX-90356974; 12_39140635_AX-90468002; 12_39142297_AX-90471409
AT1G75080.1	BZR1	Glyma.12G231500	1	12_39154817_AX-90355345
AT1G75080.1	BZR1	Glyma.13G266500	2	13_36961618_AX-90480975; 13_36963279_AX-90459613
AT1G75080.1	BZR1	Glyma.13G266600	4	13_36973523_AX-90416621; 13_36974001_AX-90439601; 13_36974365_AX-90439216; 13_36975526_AX-90525098
AT1G75080.1	BZR1	Glyma.14G076900	0	-
AT1G75080.1	BZR1	Glyma.14G127400	0	-
AT1G75080.1	BZR1	Glyma.17G248900	1	17_40413256_AX-90525443
AT1G75820.1	FAS3,ATCLV1,FLO5,CLV1	Glyma.01G007400	2	1_742983_AX-90454118; 1_745317_AX-90519489
AT1G75820.1	FAS3,ATCLV1,FLO5,CLV1	Glyma.01G007500	1	1_749126_AX-90499735
AT1G75820.1	FAS3,ATCLV1,FLO5,CLV1	Glyma.01G028700	1	1_3018510_AX-90450488
AT1G75820.1	FAS3,ATCLV1,FLO5,CLV1	Glyma.01G071700	1	1_12953581_AX-90428526
AT1G75820.1	FAS3,ATCLV1,FLO5,CLV1	Glyma.01G093100	0	-
AT1G75820.1	FAS3,ATCLV1,FLO5,CLV1	Glyma.01G150700	4	1_48767745_AX-90510390; 1_48767977_AX-90348687; 1_48773126_AX-90451133; 1_48773864_AX-90316367; 1_48780039_AX-90488448
AT1G75820.1	FAS3,ATCLV1,FLO5,CLV1	Glyma.01G197600	2	1_53151056_AX-90356162; 1_53152106_AX-90491120
AT1G75820.1	FAS3,ATCLV1,FLO5,CLV1	Glyma.01G197800	2	1_53171199_AX-90520060; 1_53172572_AX-90321891
AT1G75820.1	FAS3,ATCLV1,FLO5,CLV1	Glyma.02G036500	3	2_3385366_AX-90379212; 2_3387210_AX-90505052; 2_3387905_AX-90436030
AT1G75820.1	FAS3,ATCLV1,FLO5,CLV1	Glyma.02G076100	1	2_6649943_AX-90349530
AT1G75820.1	FAS3,ATCLV1,FLO5,CLV1	Glyma.02G127800	0	-
AT1G75820.1	FAS3,ATCLV1,FLO5,CLV1	Glyma.02G129300	3	2_13234019_AX-90325779; 2_13242143_AX-90502317; 2_13243570_AX-90481318
AT1G75820.1	FAS3,ATCLV1,FLO5,CLV1	Glyma.02G207400	3	2_39242564_AX-90504875; 2_39243448_AX-90328530; 2_39243504_AX-90357731
AT1G75820.1	FAS3,ATCLV1,FLO5,CLV1	Glyma.02G269200	4	2_45331345_AX-90455022; 2_45331910_AX-90365029; 2_45338859_AX-90484452; 2_45339299_AX-90391935
AT1G75820.1	FAS3,ATCLV1,FLO5,CLV1	Glyma.02G281100	2	2_46353494_AX-90431347; 2_46360112_AX-90499077
AT1G75820.1	FAS3,ATCLV1,FLO5,CLV1	Glyma.02G302600	4	2_47807319_AX-90391442; 2_47808972_AX-90390899; 2_47810047_AX-90431306; 2_47814332_AX-90433074; 2_47814757_AX-90407548
AT1G75820.1	FAS3,ATCLV1,FLO5,CLV1	Glyma.03G023700	4	3_2507121_AX-90455543; 3_2508113_AX-90389593; 3_2508738_AX-90312555; 3_2509027_AX-90441820
AT1G75820.1	FAS3,ATCLV1,FLO5,CLV1	Glyma.03G027200	5	3_2997684_AX-90499707; 3_2997730_AX-90455336; 3_2998074_AX-90455988; 3_2998674_AX-90413966; 3_2999484_AX-90389417
AT1G75820.1	FAS3,ATCLV1,FLO5,CLV1	Glyma.03G165700	5	3_38042859_AX-90372015; 3_38044261_AX-90445437; 3_38044696_AX-90315972; 3_38045698_AX-90468357; 3_38048300_AX-90358754; 3_38049222_AX-90349626
AT1G75820.1	FAS3,ATCLV1,FLO5,CLV1	Glyma.03G165800	0	-
AT1G75820.1	FAS3,ATCLV1,FLO5,CLV1	Glyma.03G166300	3	3_38089048_AX-90394510; 3_38091250_AX-90375120; 3_38092264_AX-90328106
AT1G75820.1	FAS3,ATCLV1,FLO5,CLV1	Glyma.03G167500	4	3_38178112_AX-90358564; 3_38182235_AX-90454943; 3_38182285_AX-90444745; 3_38182677_AX-90478298
AT1G75820.1	FAS3,ATCLV1,FLO5,CLV1	Glyma.03G262500	5	3_45581339_AX-90406483; 3_45581734_AX-90395135; 3_45582370_AX-90325590; 3_45582429_AX-90503112; 3_45587332_AX-90368688
AT1G75820.1	FAS3,ATCLV1,FLO5,CLV1	Glyma.04G056200	2	4_4550639_AX-90352918; 4_4557116_AX-90490221
AT1G75820.1	FAS3,ATCLV1,FLO5,CLV1	Glyma.04G088800	3	4_7664754_AX-90397182; 4_7664799_AX-90491191; 4_7667305_AX-90453626
AT1G75820.1	FAS3,ATCLV1,FLO5,CLV1	Glyma.04G174700	3	4_43644705_AX-90481157; 4_43645621_AX-90432093; 4_43647135_AX-90333128
AT1G75820.1	FAS3,ATCLV1,FLO5,CLV1	Glyma.04G239700	1	4_50819714_AX-90500566
AT1G75820.1	FAS3,ATCLV1,FLO5,CLV1	Glyma.05G030100	3	5_2590707_AX-90387323; 5_2595412_AX-90464822; 5_2596302_AX-90355986
AT1G75820.1	FAS3,ATCLV1,FLO5,CLV1	Glyma.05G039900	3	5_3543830_AX-90419942; 5_3544236_AX-90359494; 5_3544657_AX-90351462
AT1G75820.1	FAS3,ATCLV1,FLO5,CLV1	Glyma.05G110400	4	5_29265188_AX-90310702; 5_29265465_AX-90490526; 5_29267348_AX-90424364; 5_29268362_AX-90371502
AT1G75820.1	FAS3,ATCLV1,FLO5,CLV1	Glyma.05G119500	5	5_31232301_AX-90392607; 5_31241218_AX-90452854; 5_31241290_AX-90315023; 5_31242106_AX-90442299; 5_31242240_AX-90348675
AT1G75820.1	FAS3,ATCLV1,FLO5,CLV1	Glyma.05G128200	2	5_32160054_AX-90315964; 5_32161356_AX-90452646
AT1G75820.1	FAS3,ATCLV1,FLO5,CLV1	Glyma.05G134800	0	-
AT1G75820.1	FAS3,ATCLV1,FLO5,CLV1	Glyma.05G177500	3	5_36599366_AX-90523568; 5_36601323_AX-90444628; 5_36602367_AX-90400857
AT1G75820.1	FAS3,ATCLV1,FLO5,CLV1	Glyma.06G056400	4	6_4260490_AX-90501896; 6_4260540_AX-90515539; 6_4261291_AX-90306511; 6_4261477_AX-90508163
AT1G75820.1	FAS3,ATCLV1,FLO5,CLV1	Glyma.06G090800	2	6_7077541_AX-90357323; 6_7080765_AX-90519727
AT1G75820.1	FAS3,ATCLV1,FLO5,CLV1	Glyma.06G124200	1	6_10100570_AX-90466481
AT1G75820.1	FAS3,ATCLV1,FLO5,CLV1	Glyma.06G190000	5	6_16679946_AX-90491579; 6_16686019_AX-90361365; 6_16686356_AX-90463480; 6_16686569_AX-90402951; 6_16688160_AX-90377208; 6_16688700_AX-90518795
AT1G75820.1	FAS3,ATCLV1,FLO5,CLV1	Glyma.06G221400	3	6_27471475_AX-90463074; 6_27472279_AX-90520595; 6_27472899_AX-90478194
AT1G75820.1	FAS3,ATCLV1,FLO5,CLV1	Glyma.06G226700	2	6_32959251_AX-90330441; 6_32972310_AX-90446532
AT1G75820.1	FAS3,ATCLV1,FLO5,CLV1	Glyma.06G238700	2	6_39010914_AX-90325912; 6_39011324_AX-90447496
AT1G75820.1	FAS3,ATCLV1,FLO5,CLV1	Glyma.06G288600	3	6_47723406_AX-90335761; 6_47723734_AX-90341466; 6_47723934_AX-90417992
AT1G75820.1	FAS3,ATCLV1,FLO5,CLV1	Glyma.07G004700	3	7_364956_AX-90311456; 7_365287_AX-90523267; 7_367238_AX-90361653
AT1G75820.1	FAS3,ATCLV1,FLO5,CLV1	Glyma.07G201600	3	7_37041584_AX-90429314; 7_37047520_AX-90398564; 7_37050327_AX-90477927
AT1G75820.1	FAS3,ATCLV1,FLO5,CLV1	Glyma.08G083300	2	8_6289871_AX-90492041; 8_6291027_AX-90494511
AT1G75820.1	FAS3,ATCLV1,FLO5,CLV1	Glyma.08G090000	2	8_6788954_AX-90360417; 8_6791990_AX-90378033
AT1G75820.1	FAS3,ATCLV1,FLO5,CLV1	Glyma.08G134600	2	8_10316474_AX-90417946; 8_10318859_AX-90309940
AT1G75820.1	FAS3,ATCLV1,FLO5,CLV1	Glyma.08G174500	4	8_13947581_AX-90447755; 8_13948444_AX-90380406; 8_13948578_AX-90511735; 8_13948977_AX-90395507
AT1G75820.1	FAS3,ATCLV1,FLO5,CLV1	Glyma.08G256200	4	8_22850223_AX-90369388; 8_22851111_AX-90345163; 8_22851206_AX-90362851; 8_22852854_AX-90456561
AT1G75820.1	FAS3,ATCLV1,FLO5,CLV1	Glyma.08G302900	3	8_42099389_AX-90455290; 8_42099751_AX-90491564; 8_42100225_AX-90433947
AT1G75820.1	FAS3,ATCLV1,FLO5,CLV1	Glyma.08G333200	2	8_45025999_AX-90386275; 8_45026847_AX-90309832
AT1G75820.1	FAS3,ATCLV1,FLO5,CLV1	Glyma.08G357400	6	8_46985914_AX-90377579; 8_46986084_AX-90410686; 8_46986489_AX-90377972; 8_46991195_AX-90362955; 8_46993206_AX-90413694; 8_46994789_AX-90464252
AT1G75820.1	FAS3,ATCLV1,FLO5,CLV1	Glyma.09G048300	4	9_4172395_AX-90343978; 9_4172744_AX-90406467; 9_4175850_AX-90438316; 9_4176607_AX-90501486
AT1G75820.1	FAS3,ATCLV1,FLO5,CLV1	Glyma.09G119600	2	9_28629872_AX-90468155; 9_28634533_AX-90411734
AT1G75820.1	FAS3,ATCLV1,FLO5,CLV1	Glyma.09G152400	3	9_37479281_AX-90353058; 9_37480270_AX-90412425; 9_37482000_AX-90354067
AT1G75820.1	FAS3,ATCLV1,FLO5,CLV1	Glyma.09G215700	4	9_43926818_AX-90408282; 9_43927590_AX-90460622; 9_43927891_AX-90459167; 9_43928625_AX-90510572
AT1G75820.1	FAS3,ATCLV1,FLO5,CLV1	Glyma.09G230300	1	9_45386249_AX-90337666
AT1G75820.1	FAS3,ATCLV1,FLO5,CLV1	Glyma.10G040500	5	10_3557948_AX-90321463; 10_3560528_AX-90503222; 10_3561715_AX-90341701; 10_3562127_AX-90396878; 10_3564746_AX-90434417
AT1G75820.1	FAS3,ATCLV1,FLO5,CLV1	Glyma.10G126700	0	-
AT1G75820.1	FAS3,ATCLV1,FLO5,CLV1	Glyma.10G164700	3	10_39879324_AX-90444202; 10_39886147_AX-90385238; 10_39892009_AX-90423610
AT1G75820.1	FAS3,ATCLV1,FLO5,CLV1	Glyma.10G218800	2	10_45065487_AX-90509928; 10_45067714_AX-90446250
AT1G75820.1	FAS3,ATCLV1,FLO5,CLV1	Glyma.10G220700	2	10_45196356_AX-90381838; 10_45209425_AX-90476547
AT1G75820.1	FAS3,ATCLV1,FLO5,CLV1	Glyma.10G242300	2	10_47085862_AX-90508136; 10_47088198_AX-90515837
AT1G75820.1	FAS3,ATCLV1,FLO5,CLV1	Glyma.11G043800	3	11_3246126_AX-90369774; 11_3249445_AX-90306821; 11_3249486_AX-90512086
AT1G75820.1	FAS3,ATCLV1,FLO5,CLV1	Glyma.11G044100	2	11_3267408_AX-90408367; 11_3269130_AX-90501875
AT1G75820.1	FAS3,ATCLV1,FLO5,CLV1	Glyma.11G114100	0	-
AT1G75820.1	FAS3,ATCLV1,FLO5,CLV1	Glyma.11G114200	1	11_8727935_AX-90383669
AT1G75820.1	FAS3,ATCLV1,FLO5,CLV1	Glyma.11G240900	2	11_33511871_AX-90379922; 11_33523897_AX-90478206
AT1G75820.1	FAS3,ATCLV1,FLO5,CLV1	Glyma.12G006300	1	12_484888_AX-90509454
AT1G75820.1	FAS3,ATCLV1,FLO5,CLV1	Glyma.12G040000	3	12_2883291_AX-90420339; 12_2884222_AX-90480791; 12_2884425_AX-90517100
AT1G75820.1	FAS3,ATCLV1,FLO5,CLV1	Glyma.12G155900	4	12_24779234_AX-90485781; 12_24780132_AX-90510284; 12_24780532_AX-90473722; 12_24787286_AX-90405853
AT1G75820.1	FAS3,ATCLV1,FLO5,CLV1	Glyma.12G206800	3	12_36684091_AX-90357053; 12_36684207_AX-90378127; 12_36684765_AX-90410251
AT1G75820.1	FAS3,ATCLV1,FLO5,CLV1	Glyma.12G225800	3	12_38540039_AX-90359653; 12_38540497_AX-90365642; 12_38542504_AX-90407313
AT1G75820.1	FAS3,ATCLV1,FLO5,CLV1	Glyma.12G233100	4	12_39218686_AX-90442799; 12_39222541_AX-90382926; 12_39223340_AX-90447611; 12_39225963_AX-90393343; 12_39226172_AX-90401995
AT1G75820.1	FAS3,ATCLV1,FLO5,CLV1	Glyma.12G233300	5	12_39237882_AX-90391330; 12_39242776_AX-90321249; 12_39242955_AX-90379764; 12_39244027_AX-90500163; 12_39247486_AX-90520996
AT1G75820.1	FAS3,ATCLV1,FLO5,CLV1	Glyma.13G039700	1	13_12252781_AX-90376618
AT1G75820.1	FAS3,ATCLV1,FLO5,CLV1	Glyma.13G050200	0	-
AT1G75820.1	FAS3,ATCLV1,FLO5,CLV1	Glyma.13G127100	6	13_24009440_AX-90383269; 13_24011178_AX-90439402; 13_24011271_AX-90430575; 13_24014854_AX-90389789; 13_24015843_AX-90507832; 13_24016307_AX-90384175
AT1G75820.1	FAS3,ATCLV1,FLO5,CLV1	Glyma.13G174900	3	13_28937494_AX-90406208; 13_28938817_AX-90517603; 13_28940508_AX-90424015
AT1G75820.1	FAS3,ATCLV1,FLO5,CLV1	Glyma.13G228000	6	13_34032016_AX-90394594; 13_34032800_AX-90425149; 13_34035193_AX-90463711; 13_34037360_AX-90507227; 13_34037523_AX-90348887; 13_34037602_AX-90326680; 13_34037784_AX-90316896
AT1G75820.1	FAS3,ATCLV1,FLO5,CLV1	Glyma.13G235000	5	13_34560503_AX-90383864; 13_34560564_AX-90338315; 13_34564473_AX-90387436; 13_34565114_AX-90353109; 13_34567071_AX-90507686
AT1G75820.1	FAS3,ATCLV1,FLO5,CLV1	Glyma.13G266300	4	13_36926995_AX-90427514; 13_36938478_AX-90499969; 13_36940790_AX-90438549; 13_36942196_AX-90389564
AT1G75820.1	FAS3,ATCLV1,FLO5,CLV1	Glyma.13G275100	1	13_37669210_AX-90456404
AT1G75820.1	FAS3,ATCLV1,FLO5,CLV1	Glyma.13G294100	2	13_39363096_AX-90327857; 13_39363249_AX-90442749
AT1G75820.1	FAS3,ATCLV1,FLO5,CLV1	Glyma.14G011500	3	14_868452_AX-90427576; 14_869591_AX-90522056; 14_871773_AX-90420369
AT1G75820.1	FAS3,ATCLV1,FLO5,CLV1	Glyma.14G033500	4	14_2437562_AX-90314961; 14_2438710_AX-90338083; 14_2439546_AX-90361803; 14_2440127_AX-90388228
AT1G75820.1	FAS3,ATCLV1,FLO5,CLV1	Glyma.14G060300	1	14_4879626_AX-90350958
AT1G75820.1	FAS3,ATCLV1,FLO5,CLV1	Glyma.14G060400	1	14_4908492_AX-90354682
AT1G75820.1	FAS3,ATCLV1,FLO5,CLV1	Glyma.14G098600	2	14_9400386_AX-90362283; 14_9401525_AX-90341173
AT1G75820.1	FAS3,ATCLV1,FLO5,CLV1	Glyma.14G144300	2	14_29689266_AX-90355480; 14_29690003_AX-90381141
AT1G75820.1	FAS3,ATCLV1,FLO5,CLV1	Glyma.14G212100	4	14_47730977_AX-90428165; 14_47731256_AX-90471109; 14_47731808_AX-90376253; 14_47732520_AX-90516374
AT1G75820.1	FAS3,ATCLV1,FLO5,CLV1	Glyma.15G084500	4	15_6479694_AX-90494662; 15_6485481_AX-90469971; 15_6485682_AX-90487253; 15_6486722_AX-90484774
AT1G75820.1	FAS3,ATCLV1,FLO5,CLV1	Glyma.15G155600	3	15_13002546_AX-90471530; 15_13003241_AX-90516041; 15_13005924_AX-90509451
AT1G75820.1	FAS3,ATCLV1,FLO5,CLV1	Glyma.15G242800	1	15_46403924_AX-90305622
AT1G75820.1	FAS3,ATCLV1,FLO5,CLV1	Glyma.15G252600	2	15_48072000_AX-90479692; 15_48082074_AX-90410375
AT1G75820.1	FAS3,ATCLV1,FLO5,CLV1	Glyma.16G047300	2	16_4495728_AX-90416625; 16_4496509_AX-90455481
AT1G75820.1	FAS3,ATCLV1,FLO5,CLV1	Glyma.16G064100	2	16_6322391_AX-90454462; 16_6322758_AX-90450419
AT1G75820.1	FAS3,ATCLV1,FLO5,CLV1	Glyma.16G064200	2	16_6333705_AX-90459117; 16_6334647_AX-90502912
AT1G75820.1	FAS3,ATCLV1,FLO5,CLV1	Glyma.16G169100	1	16_32916092_AX-90434008
AT1G75820.1	FAS3,ATCLV1,FLO5,CLV1	Glyma.16G191000	1	16_35337975_AX-90512800
AT1G75820.1	FAS3,ATCLV1,FLO5,CLV1	Glyma.16G203300	5	16_36440305_AX-90407639; 16_36441106_AX-90434925; 16_36441777_AX-90369395; 16_36441934_AX-90380757; 16_36443693_AX-90339647
AT1G75820.1	FAS3,ATCLV1,FLO5,CLV1	Glyma.17G070300	2	17_5500389_AX-90320879; 17_5508750_AX-90338349
AT1G75820.1	FAS3,ATCLV1,FLO5,CLV1	Glyma.17G087000	2	17_6735818_AX-90474642; 17_6736262_AX-90309333
AT1G75820.1	FAS3,ATCLV1,FLO5,CLV1	Glyma.17G096500	5	17_7599908_AX-90508245; 17_7599960_AX-90474243; 17_7607054_AX-90420565; 17_7607298_AX-90447867; 17_7607597_AX-90439574
AT1G75820.1	FAS3,ATCLV1,FLO5,CLV1	Glyma.17G156300	1	17_13314861_AX-90405846
AT1G75820.1	FAS3,ATCLV1,FLO5,CLV1	Glyma.17G226100	5	17_38033581_AX-90409150; 17_38037809_AX-90354619; 17_38038252_AX-90508479; 17_38039256_AX-90319928; 17_38040651_AX-90317309
AT1G75820.1	FAS3,ATCLV1,FLO5,CLV1	Glyma.18G016400	4	18_1172986_AX-90516261; 18_1175929_AX-90456213; 18_1175988_AX-90314641; 18_1176099_AX-90386321; 18_1176342_AX-90464513
AT1G75820.1	FAS3,ATCLV1,FLO5,CLV1	Glyma.18G073600	2	18_6997292_AX-90311581; 18_7001135_AX-90353458
AT1G75820.1	FAS3,ATCLV1,FLO5,CLV1	Glyma.18G116800	4	18_14296808_AX-90466767; 18_14297244_AX-90460621; 18_14297941_AX-90489786; 18_14298524_AX-90445820
AT1G75820.1	FAS3,ATCLV1,FLO5,CLV1	Glyma.18G198000	1	18_47565725_AX-90312992
AT1G75820.1	FAS3,ATCLV1,FLO5,CLV1	Glyma.18G216800	2	18_50385409_AX-90497246; 18_50387356_AX-90338252
AT1G75820.1	FAS3,ATCLV1,FLO5,CLV1	Glyma.18G249700	3	18_53620960_AX-90511194; 18_53623409_AX-90332026; 18_53625445_AX-90477947
AT1G75820.1	FAS3,ATCLV1,FLO5,CLV1	Glyma.18G254000	3	18_54045622_AX-90484709; 18_54045738_AX-90503019; 18_54056200_AX-90332513
AT1G75820.1	FAS3,ATCLV1,FLO5,CLV1	Glyma.18G254300	1	18_54068058_AX-90493132
AT1G75820.1	FAS3,ATCLV1,FLO5,CLV1	Glyma.18G254400	0	-
AT1G75820.1	FAS3,ATCLV1,FLO5,CLV1	Glyma.18G254500	0	-
AT1G75820.1	FAS3,ATCLV1,FLO5,CLV1	Glyma.18G254600	0	-
AT1G75820.1	FAS3,ATCLV1,FLO5,CLV1	Glyma.18G254700	3	18_54105552_AX-90477575; 18_54105842_AX-90334015; 18_54106691_AX-90522334; 18_54106826_AX-90398947
AT1G75820.1	FAS3,ATCLV1,FLO5,CLV1	Glyma.18G257800	1	18_54347155_AX-90362419
AT1G75820.1	FAS3,ATCLV1,FLO5,CLV1	Glyma.18G268000	1	18_55212693_AX-90313838
AT1G75820.1	FAS3,ATCLV1,FLO5,CLV1	Glyma.18G280200	2	18_56102429_AX-90425182; 18_56102697_AX-90476841
AT1G75820.1	FAS3,ATCLV1,FLO5,CLV1	Glyma.19G039100	3	19_5535879_AX-90392772; 19_5537037_AX-90353600; 19_5547229_AX-90402943
AT1G75820.1	FAS3,ATCLV1,FLO5,CLV1	Glyma.19G081200	1	19_29326750_AX-90380124
AT1G75820.1	FAS3,ATCLV1,FLO5,CLV1	Glyma.19G167300	3	19_42833316_AX-90405870; 19_42834421_AX-90379512; 19_42840564_AX-90455220
AT1G75820.1	FAS3,ATCLV1,FLO5,CLV1	Glyma.19G167400	0	-
AT1G75820.1	FAS3,ATCLV1,FLO5,CLV1	Glyma.19G168600	3	19_42936528_AX-90484398; 19_42937706_AX-90446908; 19_42938331_AX-90408230
AT1G75820.1	FAS3,ATCLV1,FLO5,CLV1	Glyma.20G078100	6	20_28940436_AX-90427600; 20_28940529_AX-90386737; 20_28941612_AX-90513436; 20_28941705_AX-90357085; 20_28942091_AX-90335988; 20_28942643_AX-90494842; 20_28943303_AX-90457908
AT1G75820.1	FAS3,ATCLV1,FLO5,CLV1	Glyma.20G151800	2	20_39061925_AX-90320819; 20_39068008_AX-90328222
AT1G75820.1	FAS3,ATCLV1,FLO5,CLV1	Glyma.20G170900	1	20_40872382_AX-90523804
AT1G75820.1	FAS3,ATCLV1,FLO5,CLV1	Glyma.20G173000	2	20_41055165_AX-90498079; 20_41057527_AX-90464981
AT1G75820.1	FAS3,ATCLV1,FLO5,CLV1	Glyma.20G226900	2	20_46108379_AX-90458802; 20_46110040_AX-90399082
AT1G75820.1	FAS3,ATCLV1,FLO5,CLV1	Glyma.U025000	0	-
AT1G75950.1	UIP1,ASK1,SKP1A,ATSKP1,SKP1	Glyma.01G163900	1	1_50149754_AX-90491956
AT1G75950.1	UIP1,ASK1,SKP1A,ATSKP1,SKP1	Glyma.02G045700	1	2_4207759_AX-90468749
AT1G75950.1	UIP1,ASK1,SKP1A,ATSKP1,SKP1	Glyma.11G079600	1	11_5983486_AX-90452652
AT1G75950.1	UIP1,ASK1,SKP1A,ATSKP1,SKP1	Glyma.14G222100	3	14_48704985_AX-90457338; 14_48706367_AX-90512391; 14_48710861_AX-90367272
AT1G75950.1	UIP1,ASK1,SKP1A,ATSKP1,SKP1	Glyma.15G261500	4	15_49389844_AX-90459101; 15_49393586_AX-90341893; 15_49394007_AX-90357950; 15_49394644_AX-90308067
AT1G75950.1	UIP1,ASK1,SKP1A,ATSKP1,SKP1	Glyma.16G123700	3	16_27303724_AX-90449906; 16_27305050_AX-90327390; 16_27305374_AX-90329514
AT1G77080.4	-	Glyma.01G020500	3	1_2042486_AX-90456772; 1_2054994_AX-90352812; 1_2055135_AX-90443556; 1_2055530_AX-90327579
AT1G77080.4	-	Glyma.01G064100	4	1_9381534_AX-90361163; 1_9382838_AX-90481864; 1_9383989_AX-90504225; 1_9384383_AX-90355372
AT1G77080.4	-	Glyma.01G064200	1	1_9498746_AX-90364107
AT1G77080.4	-	Glyma.01G169600	2	1_50708918_AX-90405997; 1_50711807_AX-90452887
AT1G77080.4	-	Glyma.02G121500	4	2_12062948_AX-90468330; 2_12071517_AX-90350742; 2_12085663_AX-90413116; 2_12087635_AX-90500345
AT1G77080.4	-	Glyma.02G179300	0	-
AT1G77080.4	-	Glyma.02G185500	1	2_32932059_AX-90425609
AT1G77080.4	-	Glyma.02G216600	3	2_40352674_AX-90446699; 2_40358476_AX-90433091; 2_40358806_AX-90446855
AT1G77080.4	-	Glyma.02G287700	3	2_46798207_AX-90320264; 2_46803992_AX-90439068; 2_46804103_AX-90438094
AT1G77080.4	-	Glyma.03G019300	5	3_1949111_AX-90383231; 3_1963079_AX-90436499; 3_1963638_AX-90365702; 3_1967214_AX-90442639; 3_1971973_AX-90309360; 3_1972425_AX-90441378
AT1G77080.4	-	Glyma.03G019400	1	3_1983038_AX-90452294
AT1G77080.4	-	Glyma.04G043800	2	4_3509392_AX-90479244; 4_3511477_AX-90504148
AT1G77080.4	-	Glyma.04G142500	2	4_24918879_AX-90373958; 4_24923691_AX-90488245
AT1G77080.4	-	Glyma.04G257100	6	4_52336976_AX-90512923; 4_52340615_AX-90383113; 4_52340838_AX-90398872; 4_52344189_AX-90430168; 4_52348108_AX-90391195; 4_52349808_AX-90510635
AT1G77080.4	-	Glyma.05G018900	4	5_1661769_AX-90455696; 5_1662889_AX-90503184; 5_1665774_AX-90338764; 5_1669527_AX-90505154
AT1G77080.4	-	Glyma.05G050700	3	5_4535723_AX-90519147; 5_4540478_AX-90505709; 5_4543117_AX-90473294
AT1G77080.4	-	Glyma.05G148700	8	5_34274945_AX-90393411; 5_34281956_AX-90452638; 5_34282051_AX-90416058; 5_34282483_AX-90431673; 5_34284190_AX-90351599; 5_34285559_AX-90456369; 5_34294479_AX-90418931; 5_34296148_AX-90424501; 5_34296779_AX-90439496
AT1G77080.4	-	Glyma.05G163200	3	5_35436324_AX-90517245; 5_35437373_AX-90348549; 5_35441323_AX-90463710
AT1G77080.4	-	Glyma.05G227200	0	-
AT1G77080.4	-	Glyma.05G227300	1	5_40551315_AX-90386818
AT1G77080.4	-	Glyma.06G324400	5	6_51206046_AX-90336127; 6_51208928_AX-90461699; 6_51209714_AX-90321289; 6_51212720_AX-90517192; 6_51213758_AX-90432135
AT1G77080.4	-	Glyma.07G080900	10	7_7376613_AX-90383725; 7_7378082_AX-90317699; 7_7379027_AX-90435177; 7_7382455_AX-90377330; 7_7385962_AX-90444328; 7_7386032_AX-90472786; 7_7394906_AX-90446398; 7_7395507_AX-90474630; 7_7404810_AX-90322973; 7_7405275_AX-90509654
AT1G77080.4	-	Glyma.07G081300	1	7_7444414_AX-90323381
AT1G77080.4	-	Glyma.08G033900	0	-
AT1G77080.4	-	Glyma.08G034100	2	8_2716514_AX-90386304; 8_2719590_AX-90433398
AT1G77080.4	-	Glyma.08G065300	3	8_5002120_AX-90322089; 8_5015520_AX-90383270; 8_5020748_AX-90350018
AT1G77080.4	-	Glyma.08G065400	1	8_5035492_AX-90442042
AT1G77080.4	-	Glyma.08G105400	4	8_8116360_AX-90328263; 8_8130454_AX-90413392; 8_8131165_AX-90332753; 8_8131672_AX-90331105
AT1G77080.4	-	Glyma.08G120600	5	8_9296225_AX-90348303; 8_9305238_AX-90450626; 8_9306442_AX-90338564; 8_9306689_AX-90316550; 8_9306742_AX-90311503; 8_9310669_AX-90477320
AT1G77080.4	-	Glyma.08G282500	3	8_38739789_AX-90326279; 8_38747470_AX-90481191; 8_38747814_AX-90523326
AT1G77080.4	-	Glyma.08G310100	2	8_42949094_AX-90509915; 8_42949540_AX-90501537
AT1G77080.4	-	Glyma.09G201700	3	9_42584690_AX-90406901; 9_42588303_AX-90403384; 9_42592643_AX-90436618
AT1G77080.4	-	Glyma.09G266200	5	9_48383940_AX-90450115; 9_48383981_AX-90446259; 9_48390611_AX-90486003; 9_48391286_AX-90355373; 9_48402923_AX-90320161
AT1G77080.4	-	Glyma.09G266400	1	9_48413934_AX-90479859
AT1G77080.4	-	Glyma.10G254800	3	10_48192701_AX-90366746; 10_48196657_AX-90480950; 10_48196769_AX-90351847
AT1G77080.4	-	Glyma.11G029900	4	11_2163551_AX-90454890; 11_2166129_AX-90508897; 11_2167243_AX-90336536; 11_2167744_AX-90504062; 11_2168817_AX-90379917
AT1G77080.4	-	Glyma.11G073700	0	-
AT1G77080.4	-	Glyma.13G086400	3	13_19859108_AX-90349418; 13_19860091_AX-90340408; 13_19861590_AX-90451339
AT1G77080.4	-	Glyma.13G223300	2	13_33616344_AX-90422405; 13_33624764_AX-90482657
AT1G77080.4	-	Glyma.13G255200	2	13_36094196_AX-90442281; 13_36095605_AX-90391969
AT1G77080.4	-	Glyma.13G313800	2	13_40915047_AX-90387944; 13_40921810_AX-90340792
AT1G77080.4	-	Glyma.14G027200	1	14_1976522_AX-90346757
AT1G77080.4	-	Glyma.14G168700	1	14_41787434_AX-90371230
AT1G77080.4	-	Glyma.14G183800	6	14_44732233_AX-90500365; 14_44733880_AX-90398140; 14_44735962_AX-90481924; 14_44736977_AX-90333440; 14_44737426_AX-90352183; 14_44740860_AX-90404963
AT1G77080.4	-	Glyma.15G058000	2	15_4479676_AX-90511377; 15_4490263_AX-90412326
AT1G77080.4	-	Glyma.15G059600	11	15_4589342_AX-90416590; 15_4589544_AX-90502460; 15_4591044_AX-90464479; 15_4593288_AX-90481158; 15_4595188_AX-90499616; 15_4600372_AX-90432563; 15_4602221_AX-90395005; 15_4602970_AX-90491770; 15_4605177_AX-90514203; 15_4605604_AX-90321470; 15_4607554_AX-90364366
AT1G77080.4	-	Glyma.15G088600	3	15_6830255_AX-90426475; 15_6831579_AX-90477970; 15_6834700_AX-90490567
AT1G77080.4	-	Glyma.17G014300	0	-
AT1G77080.4	-	Glyma.17G080900	0	-
AT1G77080.4	-	Glyma.17G132700	4	17_10680633_AX-90426009; 17_10681354_AX-90436102; 17_10687230_AX-90504807; 17_10688374_AX-90309151
AT1G77080.4	-	Glyma.18G105800	5	18_11776183_AX-90319941; 18_11776784_AX-90330949; 18_11778773_AX-90365453; 18_11781258_AX-90357494; 18_11782055_AX-90468385
AT1G77080.4	-	Glyma.18G143800	0	-
AT1G77080.4	-	Glyma.18G224300	1	18_51189198_AX-90514609
AT1G77080.4	-	Glyma.18G224500	4	18_51200312_AX-90483547; 18_51209598_AX-90466323; 18_51216542_AX-90349617; 18_51217781_AX-90422788; 18_51218149_AX-90515740
AT1G77080.4	-	Glyma.20G136400	1	20_37606920_AX-90406731
AT1G77080.4	-	Glyma.20G136500	1	20_37611475_AX-90462652
AT1G77080.4	-	Glyma.20G136800	1	20_37645797_AX-90510762
AT1G77080.4	-	Glyma.U018000	0	-
AT1G77300.1	CCR1,EFS,SDG8,ASHH2	Glyma.01G204900	4	1_53749576_AX-90493396; 1_53753660_AX-90450391; 1_53755207_AX-90520539; 1_53761494_AX-90397621
AT1G77300.1	CCR1,EFS,SDG8,ASHH2	Glyma.03G249800	6	3_44590049_AX-90412202; 3_44590248_AX-90342908; 3_44590356_AX-90370668; 3_44590519_AX-90428624; 3_44591705_AX-90452509; 3_44594650_AX-90491552
AT1G77300.1	CCR1,EFS,SDG8,ASHH2	Glyma.04G245400	6	4_51286921_AX-90523927; 4_51299470_AX-90395224; 4_51299566_AX-90353809; 4_51303983_AX-90453145; 4_51305446_AX-90344516; 4_51307774_AX-90416082
AT1G77300.1	CCR1,EFS,SDG8,ASHH2	Glyma.06G117700	6	6_9578586_AX-90469009; 6_9582199_AX-90490923; 6_9582669_AX-90510653; 6_9585653_AX-90433647; 6_9586818_AX-90368233; 6_9589453_AX-90315148
AT1G77300.1	CCR1,EFS,SDG8,ASHH2	Glyma.09G156500	3	9_37972133_AX-90500684; 9_37977161_AX-90516224; 9_37977625_AX-90332274
AT1G77300.1	CCR1,EFS,SDG8,ASHH2	Glyma.11G038000	4	11_2725815_AX-90332691; 11_2731249_AX-90389932; 11_2736505_AX-90308413; 11_2737163_AX-90448945
AT1G77300.1	CCR1,EFS,SDG8,ASHH2	Glyma.16G207200	1	16_36705951_AX-90364035
AT1G79730.1	ELF7	Glyma.07G015500	2	7_1219675_AX-90337347; 7_1226824_AX-90447073
AT1G79730.1	ELF7	Glyma.08G201000	0	-
AT1G80100.1	AHP6,HP6	Glyma.07G030100	3	7_2395826_AX-90385122; 7_2403596_AX-90496015; 7_2404175_AX-90506887
AT1G80100.1	AHP6,HP6	Glyma.08G212800	2	8_17169512_AX-90393479; 8_17169801_AX-90330456
AT1G80100.1	AHP6,HP6	Glyma.13G212800	3	13_32636682_AX-90451872; 13_32636931_AX-90337054; 13_32637687_AX-90427303
AT1G80100.1	AHP6,HP6	Glyma.15G007400	4	15_616055_AX-90497924; 15_616225_AX-90488380; 15_616803_AX-90311127; 15_616844_AX-90344297
AT1G80100.1	AHP6,HP6	Glyma.15G099800	0	-
AT2G01570.1	RGA,RGA1	Glyma.04G150500	3	4_32889834_AX-90429757; 4_32894380_AX-90448369; 4_32894839_AX-90353135
AT2G01570.1	RGA,RGA1	Glyma.05G140400	3	5_33323382_AX-90492571; 5_33325567_AX-90505963; 5_33325951_AX-90428149
AT2G01570.1	RGA,RGA1	Glyma.06G213100	1	6_21485708_AX-90417364
AT2G01570.1	RGA,RGA1	Glyma.08G095800	2	8_7305870_AX-90520097; 8_7306938_AX-90359082
AT2G01570.1	RGA,RGA1	Glyma.08G146900	2	8_11184227_AX-90517673; 8_11187045_AX-90444018
AT2G01570.1	RGA,RGA1	Glyma.09G270000	3	9_48699797_AX-90520612; 9_48701913_AX-90501568; 9_48707476_AX-90515367
AT2G01570.1	RGA,RGA1	Glyma.11G138600	2	11_10540617_AX-90395300; 11_10541291_AX-90312291
AT2G01570.1	RGA,RGA1	Glyma.11G216500	1	11_31084615_AX-90373138
AT2G01570.1	RGA,RGA1	Glyma.12G062200	4	12_4545750_AX-90511699; 12_4546134_AX-90505253; 12_4549448_AX-90323096; 12_4550379_AX-90433781
AT2G01570.1	RGA,RGA1	Glyma.15G116300	0	-
AT2G01570.1	RGA,RGA1	Glyma.15G213300	0	-
AT2G01570.1	RGA,RGA1	Glyma.16G053000	3	16_5123743_AX-90437032; 16_5125597_AX-90419039; 16_5126543_AX-90306381
AT2G01570.1	RGA,RGA1	Glyma.18G040000	1	18_3280055_AX-90466671
AT2G01570.1	RGA,RGA1	Glyma.18G220100	4	18_50709815_AX-90449283; 18_50710451_AX-90466557; 18_50712012_AX-90407204; 18_50712233_AX-90363725
AT2G01570.1	RGA,RGA1	Glyma.19G096400	4	19_34001494_AX-90367262; 19_34003376_AX-90326567; 19_34006465_AX-90493531; 19_34007879_AX-90405423
AT2G01570.1	RGA,RGA1	Glyma.20G176800	2	20_41394760_AX-90507683; 20_41394991_AX-90496679
AT2G01570.1	RGA,RGA1	Glyma.20G200500	0	-
AT2G01830.2	ATCRE1,CRE1,WOL1,AHK4,WOL	Glyma.02G087000	7	2_7556792_AX-90437896; 2_7560152_AX-90494866; 2_7560253_AX-90327577; 2_7562290_AX-90376631; 2_7563664_AX-90392401; 2_7563846_AX-90431552; 2_7565388_AX-90521710
AT2G01830.2	ATCRE1,CRE1,WOL1,AHK4,WOL	Glyma.02G305900	4	2_48052155_AX-90494993; 2_48057223_AX-90365467; 2_48061522_AX-90416535; 2_48066254_AX-90522312
AT2G01830.2	ATCRE1,CRE1,WOL1,AHK4,WOL	Glyma.03G219100	9	3_42262874_AX-90392828; 3_42265027_AX-90408834; 3_42266139_AX-90498720; 3_42267187_AX-90465658; 3_42271886_AX-90486059; 3_42274452_AX-90497870; 3_42274673_AX-90524779; 3_42277810_AX-90475156; 3_42278919_AX-90463161
AT2G01830.2	ATCRE1,CRE1,WOL1,AHK4,WOL	Glyma.05G148100	4	5_34231021_AX-90522059; 5_34233044_AX-90415813; 5_34235642_AX-90365632; 5_34237666_AX-90450054
AT2G01830.2	ATCRE1,CRE1,WOL1,AHK4,WOL	Glyma.05G241600	3	5_41655475_AX-90464314; 5_41657652_AX-90415068; 5_41660320_AX-90508679
AT2G01830.2	ATCRE1,CRE1,WOL1,AHK4,WOL	Glyma.07G158800	5	7_19882218_AX-90400127; 7_19882716_AX-90516396; 7_19883262_AX-90471264; 7_19884413_AX-90424765; 7_19884914_AX-90481355
AT2G01830.2	ATCRE1,CRE1,WOL1,AHK4,WOL	Glyma.07G173700	1	7_30829536_AX-90447112
AT2G01830.2	ATCRE1,CRE1,WOL1,AHK4,WOL	Glyma.08G049000	3	8_3811742_AX-90460591; 8_3815067_AX-90517517; 8_3820646_AX-90339725
AT2G01830.2	ATCRE1,CRE1,WOL1,AHK4,WOL	Glyma.08G105000	5	8_8081879_AX-90401386; 8_8082240_AX-90459978; 8_8083580_AX-90522469; 8_8086062_AX-90326244; 8_8086913_AX-90313576
AT2G01830.2	ATCRE1,CRE1,WOL1,AHK4,WOL	Glyma.14G007100	3	14_560532_AX-90355958; 14_567518_AX-90340284; 14_578386_AX-90336290
AT2G03710.1	-	Glyma.01G020500	3	1_2042486_AX-90456772; 1_2054994_AX-90352812; 1_2055135_AX-90443556; 1_2055530_AX-90327579
AT2G03710.1	-	Glyma.01G023500	4	1_2364166_AX-90484993; 1_2371555_AX-90309755; 1_2372378_AX-90410174; 1_2372757_AX-90508127
AT2G03710.1	-	Glyma.01G064100	4	1_9381534_AX-90361163; 1_9382838_AX-90481864; 1_9383989_AX-90504225; 1_9384383_AX-90355372
AT2G03710.1	-	Glyma.01G064200	1	1_9498746_AX-90364107
AT2G03710.1	-	Glyma.02G041500	3	2_3903267_AX-90427648; 2_3903555_AX-90453693; 2_3904226_AX-90348689
AT2G03710.1	-	Glyma.02G121500	4	2_12062948_AX-90468330; 2_12071517_AX-90350742; 2_12085663_AX-90413116; 2_12087635_AX-90500345
AT2G03710.1	-	Glyma.02G121600	3	2_12079821_AX-90515415; 2_12087232_AX-90446196; 2_12087950_AX-90495787
AT2G03710.1	-	Glyma.02G185500	1	2_32932059_AX-90425609
AT2G03710.1	-	Glyma.02G216600	3	2_40352674_AX-90446699; 2_40358476_AX-90433091; 2_40358806_AX-90446855
AT2G03710.1	-	Glyma.02G287700	3	2_46798207_AX-90320264; 2_46803992_AX-90439068; 2_46804103_AX-90438094
AT2G03710.1	-	Glyma.03G019300	5	3_1949111_AX-90383231; 3_1963079_AX-90436499; 3_1963638_AX-90365702; 3_1967214_AX-90442639; 3_1971973_AX-90309360; 3_1972425_AX-90441378
AT2G03710.1	-	Glyma.03G019400	1	3_1983038_AX-90452294
AT2G03710.1	-	Glyma.04G043800	2	4_3509392_AX-90479244; 4_3511477_AX-90504148
AT2G03710.1	-	Glyma.04G142500	2	4_24918879_AX-90373958; 4_24923691_AX-90488245
AT2G03710.1	-	Glyma.04G159300	3	4_39280781_AX-90394401; 4_39289776_AX-90413998; 4_39294191_AX-90518073
AT2G03710.1	-	Glyma.04G257100	6	4_52336976_AX-90512923; 4_52340615_AX-90383113; 4_52340838_AX-90398872; 4_52344189_AX-90430168; 4_52348108_AX-90391195; 4_52349808_AX-90510635
AT2G03710.1	-	Glyma.05G018800	1	5_1651426_AX-90425706
AT2G03710.1	-	Glyma.05G018900	4	5_1661769_AX-90455696; 5_1662889_AX-90503184; 5_1665774_AX-90338764; 5_1669527_AX-90505154
AT2G03710.1	-	Glyma.05G050700	3	5_4535723_AX-90519147; 5_4540478_AX-90505709; 5_4543117_AX-90473294
AT2G03710.1	-	Glyma.05G148700	8	5_34274945_AX-90393411; 5_34281956_AX-90452638; 5_34282051_AX-90416058; 5_34282483_AX-90431673; 5_34284190_AX-90351599; 5_34285559_AX-90456369; 5_34294479_AX-90418931; 5_34296148_AX-90424501; 5_34296779_AX-90439496
AT2G03710.1	-	Glyma.05G148800	0	-
AT2G03710.1	-	Glyma.05G163200	3	5_35436324_AX-90517245; 5_35437373_AX-90348549; 5_35441323_AX-90463710
AT2G03710.1	-	Glyma.06G205800	4	6_19584537_AX-90510543; 6_19585253_AX-90317340; 6_19585976_AX-90433951; 6_19586329_AX-90461814
AT2G03710.1	-	Glyma.06G324400	5	6_51206046_AX-90336127; 6_51208928_AX-90461699; 6_51209714_AX-90321289; 6_51212720_AX-90517192; 6_51213758_AX-90432135
AT2G03710.1	-	Glyma.07G080900	10	7_7376613_AX-90383725; 7_7378082_AX-90317699; 7_7379027_AX-90435177; 7_7382455_AX-90377330; 7_7385962_AX-90444328; 7_7386032_AX-90472786; 7_7394906_AX-90446398; 7_7395507_AX-90474630; 7_7404810_AX-90322973; 7_7405275_AX-90509654
AT2G03710.1	-	Glyma.07G081300	1	7_7444414_AX-90323381
AT2G03710.1	-	Glyma.07G181600	4	7_34971405_AX-90305513; 7_34973757_AX-90420523; 7_34983469_AX-90311269; 7_34983858_AX-90407486; 7_34991850_AX-90342337
AT2G03710.1	-	Glyma.08G065300	3	8_5002120_AX-90322089; 8_5015520_AX-90383270; 8_5020748_AX-90350018
AT2G03710.1	-	Glyma.08G065400	1	8_5035492_AX-90442042
AT2G03710.1	-	Glyma.08G068200	2	8_5221925_AX-90505091; 8_5229298_AX-90493375
AT2G03710.1	-	Glyma.08G105400	4	8_8116360_AX-90328263; 8_8130454_AX-90413392; 8_8131165_AX-90332753; 8_8131672_AX-90331105
AT2G03710.1	-	Glyma.08G105500	3	8_8126221_AX-90318863; 8_8132778_AX-90361073; 8_8132891_AX-90327116
AT2G03710.1	-	Glyma.08G120600	5	8_9296225_AX-90348303; 8_9305238_AX-90450626; 8_9306442_AX-90338564; 8_9306689_AX-90316550; 8_9306742_AX-90311503; 8_9310669_AX-90477320
AT2G03710.1	-	Glyma.08G250700	0	-
AT2G03710.1	-	Glyma.08G250800	2	8_21988064_AX-90522072; 8_21988202_AX-90496090
AT2G03710.1	-	Glyma.08G269800	4	8_34807512_AX-90307150; 8_34809787_AX-90460761; 8_34810005_AX-90424997; 8_34821047_AX-90460261
AT2G03710.1	-	Glyma.08G310100	2	8_42949094_AX-90509915; 8_42949540_AX-90501537
AT2G03710.1	-	Glyma.09G149000	1	9_36819781_AX-90457126
AT2G03710.1	-	Glyma.09G201700	3	9_42584690_AX-90406901; 9_42588303_AX-90403384; 9_42592643_AX-90436618
AT2G03710.1	-	Glyma.09G231600	1	9_45486352_AX-90417188
AT2G03710.1	-	Glyma.09G266200	5	9_48383940_AX-90450115; 9_48383981_AX-90446259; 9_48390611_AX-90486003; 9_48391286_AX-90355373; 9_48402923_AX-90320161
AT2G03710.1	-	Glyma.09G266400	1	9_48413934_AX-90479859
AT2G03710.1	-	Glyma.09G283800	9	9_49920868_AX-90369112; 9_49921308_AX-90421390; 9_49921540_AX-90417474; 9_49921584_AX-90401122; 9_49925535_AX-90315644; 9_49925683_AX-90503498; 9_49927362_AX-90320276; 9_49927487_AX-90505685; 9_49927775_AX-90306263
AT2G03710.1	-	Glyma.10G240500	5	10_46880224_AX-90334300; 10_46881527_AX-90408245; 10_46889004_AX-90386851; 10_46889452_AX-90444442; 10_46894043_AX-90462778
AT2G03710.1	-	Glyma.10G240900	3	10_46928387_AX-90320204; 10_46929130_AX-90393138; 10_46930209_AX-90306076
AT2G03710.1	-	Glyma.11G029900	4	11_2163551_AX-90454890; 11_2166129_AX-90508897; 11_2167243_AX-90336536; 11_2167744_AX-90504062; 11_2168817_AX-90379917
AT2G03710.1	-	Glyma.11G252300	1	11_34335119_AX-90507742
AT2G03710.1	-	Glyma.12G005000	3	12_389927_AX-90511774; 12_396629_AX-90325180; 12_400054_AX-90307910
AT2G03710.1	-	Glyma.13G052100	4	13_14899502_AX-90460908; 13_14904764_AX-90370814; 13_14906923_AX-90398139; 13_14912665_AX-90492124
AT2G03710.1	-	Glyma.13G052700	4	13_14957016_AX-90502705; 13_14959375_AX-90487864; 13_14961413_AX-90489080; 13_14961696_AX-90431114
AT2G03710.1	-	Glyma.13G086400	3	13_19859108_AX-90349418; 13_19860091_AX-90340408; 13_19861590_AX-90451339
AT2G03710.1	-	Glyma.13G223300	2	13_33616344_AX-90422405; 13_33624764_AX-90482657
AT2G03710.1	-	Glyma.13G255200	2	13_36094196_AX-90442281; 13_36095605_AX-90391969
AT2G03710.1	-	Glyma.13G256900	5	13_36209378_AX-90321937; 13_36210903_AX-90518054; 13_36217524_AX-90441833; 13_36218798_AX-90501157; 13_36220115_AX-90488977
AT2G03710.1	-	Glyma.13G257000	4	13_36214284_AX-90420454; 13_36221377_AX-90401973; 13_36221688_AX-90410826; 13_36221997_AX-90348777
AT2G03710.1	-	Glyma.14G027200	1	14_1976522_AX-90346757
AT2G03710.1	-	Glyma.14G168700	1	14_41787434_AX-90371230
AT2G03710.1	-	Glyma.14G183800	6	14_44732233_AX-90500365; 14_44733880_AX-90398140; 14_44735962_AX-90481924; 14_44736977_AX-90333440; 14_44737426_AX-90352183; 14_44740860_AX-90404963
AT2G03710.1	-	Glyma.15G057900	10	15_4468141_AX-90420925; 15_4470434_AX-90369470; 15_4470932_AX-90438612; 15_4471043_AX-90474167; 15_4473397_AX-90485495; 15_4475488_AX-90305835; 15_4475885_AX-90370581; 15_4478390_AX-90366660; 15_4479171_AX-90311025; 15_4479387_AX-90464213
AT2G03710.1	-	Glyma.15G059600	11	15_4589342_AX-90416590; 15_4589544_AX-90502460; 15_4591044_AX-90464479; 15_4593288_AX-90481158; 15_4595188_AX-90499616; 15_4600372_AX-90432563; 15_4602221_AX-90395005; 15_4602970_AX-90491770; 15_4605177_AX-90514203; 15_4605604_AX-90321470; 15_4607554_AX-90364366
AT2G03710.1	-	Glyma.15G088600	3	15_6830255_AX-90426475; 15_6831579_AX-90477970; 15_6834700_AX-90490567
AT2G03710.1	-	Glyma.16G091300	4	16_14156644_AX-90486787; 16_14157295_AX-90404727; 16_14157892_AX-90333623; 16_14160103_AX-90412831
AT2G03710.1	-	Glyma.16G200700	1	16_36176373_AX-90394797
AT2G03710.1	-	Glyma.17G080900	0	-
AT2G03710.1	-	Glyma.17G081200	3	17_6312806_AX-90435795; 17_6316674_AX-90493093; 17_6318332_AX-90525024
AT2G03710.1	-	Glyma.17G132700	4	17_10680633_AX-90426009; 17_10681354_AX-90436102; 17_10687230_AX-90504807; 17_10688374_AX-90309151
AT2G03710.1	-	Glyma.18G004700	3	18_377434_AX-90519361; 18_385789_AX-90318359; 18_386236_AX-90330516
AT2G03710.1	-	Glyma.18G105800	5	18_11776183_AX-90319941; 18_11776784_AX-90330949; 18_11778773_AX-90365453; 18_11781258_AX-90357494; 18_11782055_AX-90468385
AT2G03710.1	-	Glyma.18G224300	1	18_51189198_AX-90514609
AT2G03710.1	-	Glyma.18G224500	4	18_51200312_AX-90483547; 18_51209598_AX-90466323; 18_51216542_AX-90349617; 18_51217781_AX-90422788; 18_51218149_AX-90515740
AT2G03710.1	-	Glyma.18G273500	3	18_55623417_AX-90364573; 18_55623777_AX-90411301; 18_55630793_AX-90489514
AT2G03710.1	-	Glyma.18G273600	1	18_55641322_AX-90401144
AT2G03710.1	-	Glyma.19G034500	2	19_4508748_AX-90423442; 19_4512262_AX-90482015
AT2G03710.1	-	Glyma.19G034600	2	19_4538004_AX-90426553; 19_4547954_AX-90478449
AT2G03710.1	-	Glyma.20G153700	3	20_39270118_AX-90421949; 20_39271381_AX-90466793; 20_39275104_AX-90346763
AT2G03710.1	-	Glyma.20G154200	3	20_39312919_AX-90402442; 20_39321954_AX-90311195; 20_39324725_AX-90325208
AT2G03710.1	-	Glyma.U018000	0	-
AT2G06005.1	FIP1	Glyma.09G069700	2	9_7082380_AX-90308358; 9_7082432_AX-90508840
AT2G06005.1	FIP1	Glyma.15G177700	3	15_16882079_AX-90406770; 15_16889030_AX-90522382; 15_16893100_AX-90477545
AT2G06200.1	GRF6,AtGRF6	Glyma.01G144900	4	1_47958917_AX-90499052; 1_47959131_AX-90344377; 1_47959507_AX-90429290; 1_47960168_AX-90348780
AT2G06200.1	GRF6,AtGRF6	Glyma.01G148600	1	1_48567337_AX-90460850
AT2G06200.1	GRF6,AtGRF6	Glyma.01G234400	3	1_56060031_AX-90369336; 1_56061285_AX-90464964; 1_56067192_AX-90394367
AT2G06200.1	GRF6,AtGRF6	Glyma.03G021900	3	3_2286499_AX-90336153; 3_2287828_AX-90470707; 3_2288318_AX-90503333
AT2G06200.1	GRF6,AtGRF6	Glyma.03G192200	2	3_40313186_AX-90389615; 3_40322923_AX-90404997
AT2G06200.1	GRF6,AtGRF6	Glyma.04G230600	1	4_49918808_AX-90323927
AT2G06200.1	GRF6,AtGRF6	Glyma.06G134600	3	6_11063468_AX-90425254; 6_11064119_AX-90506157; 6_11073354_AX-90465353
AT2G06200.1	GRF6,AtGRF6	Glyma.07G038400	2	7_3169908_AX-90495319; 7_3170344_AX-90488576
AT2G06200.1	GRF6,AtGRF6	Glyma.09G068700	1	9_6969624_AX-90409115
AT2G06200.1	GRF6,AtGRF6	Glyma.09G212500	3	9_43636262_AX-90396093; 9_43637132_AX-90338781; 9_43637277_AX-90422505
AT2G06200.1	GRF6,AtGRF6	Glyma.10G067200	2	10_6612490_AX-90459557; 10_6614657_AX-90490995
AT2G06200.1	GRF6,AtGRF6	Glyma.11G008500	2	11_585383_AX-90500247; 11_585930_AX-90361594
AT2G06200.1	GRF6,AtGRF6	Glyma.11G110700	2	11_8446768_AX-90517948; 11_8448374_AX-90404935
AT2G06200.1	GRF6,AtGRF6	Glyma.11G208800	2	11_30010610_AX-90520663; 11_30016265_AX-90466931
AT2G06200.1	GRF6,AtGRF6	Glyma.12G014700	3	12_1066411_AX-90405781; 12_1074637_AX-90375927; 12_1074763_AX-90412062
AT2G06200.1	GRF6,AtGRF6	Glyma.13G109500	1	13_22330511_AX-90395629
AT2G06200.1	GRF6,AtGRF6	Glyma.15G176500	1	15_16724921_AX-90411983
AT2G06200.1	GRF6,AtGRF6	Glyma.16G007600	2	16_637194_AX-90336780; 16_637971_AX-90435356
AT2G06200.1	GRF6,AtGRF6	Glyma.17G050200	2	17_3811338_AX-90448118; 17_3811534_AX-90492501
AT2G06200.1	GRF6,AtGRF6	Glyma.17G232600	1	17_38795668_AX-90337380
AT2G06200.1	GRF6,AtGRF6	Glyma.17G232700	1	17_38807749_AX-90420130
AT2G06200.1	GRF6,AtGRF6	Glyma.19G192700	4	19_45045468_AX-90472194; 19_45045671_AX-90455870; 19_45045885_AX-90340966; 19_45048074_AX-90383350
AT2G06200.1	GRF6,AtGRF6	Glyma.U028600	0	-
AT2G06200.1	GRF6,AtGRF6	Glyma.U028700	0	-
AT2G06210.1	ELF8,VIP6	Glyma.09G068600	4	9_6940434_AX-90343217; 9_6946910_AX-90468998; 9_6958735_AX-90443875; 9_6958967_AX-90488788
AT2G06210.1	ELF8,VIP6	Glyma.15G176400	6	15_16701436_AX-90360062; 15_16702114_AX-90425756; 15_16712311_AX-90342165; 15_16714108_AX-90478039; 15_16718477_AX-90442770; 15_16725519_AX-90520829
[truncated: 6,252 more rows]

## Sheet: SNPs per gene
S4 Dataset. List of DTF-related genes reported in Arabidopsis thaliana, and their homologous genes to soybean.
Num	Soybean gene	SNPs per gene	SNP information
1	Glyma.20G102400	2	20_34529606_AX-90343013; 20_34529976_AX-90343960
2	Glyma.01G231000	1	1_55817381_AX-90409463
3	Glyma.02G287700	3	2_46798207_AX-90320264; 2_46803992_AX-90439068; 2_46804103_AX-90438094
4	Glyma.15G263700	1	15_49728427_AX-90511786
5	Glyma.03G177500	4	3_39016831_AX-90364898; 3_39017385_AX-90502573; 3_39017516_AX-90419331; 3_39017800_AX-90449045
6	Glyma.02G267400	2	2_45180077_AX-90389489; 2_45181540_AX-90332237
7	Glyma.19G221700	5	19_47351030_AX-90514129; 19_47351294_AX-90518008; 19_47351370_AX-90455155; 19_47354159_AX-90477966; 19_47354298_AX-90348940
8	Glyma.10G274600	1	10_49755569_AX-90448762
9	Glyma.08G269800	4	8_34807512_AX-90307150; 8_34809787_AX-90460761; 8_34810005_AX-90424997; 8_34821047_AX-90460261
10	Glyma.01G071700	1	1_12953581_AX-90428526
11	Glyma.05G123500	1	5_31720739_AX-90419949
12	Glyma.04G041200	2	4_3281484_AX-90485224; 4_3282118_AX-90341605
13	Glyma.02G045700	1	2_4207759_AX-90468749
14	Glyma.05G096800	1	5_25534541_AX-90347749
15	Glyma.19G108200	1	19_36051634_AX-90349158
16	Glyma.11G210800	2	11_30352969_AX-90381919; 11_30354933_AX-90408945
17	Glyma.13G309200	3	13_40484282_AX-90328035; 13_40484627_AX-90521063; 13_40485540_AX-90347026
18	Glyma.13G306400	3	13_40257585_AX-90390620; 13_40260608_AX-90404036; 13_40260915_AX-90355025
19	Glyma.09G248200	2	9_46957056_AX-90494606; 9_46959156_AX-90418622
20	Glyma.14G049700	4	14_3881701_AX-90523717; 14_3884156_AX-90520611; 14_3886911_AX-90454470; 14_3887601_AX-90454237
21	Glyma.03G225800	2	3_42803761_AX-90432590; 3_42808906_AX-90385554
22	Glyma.11G054600	2	11_4118596_AX-90374579; 11_4122378_AX-90465491
23	Glyma.07G159300	2	7_20147458_AX-90486176; 7_20150470_AX-90505186
24	Glyma.07G236400	3	7_41813335_AX-90377614; 7_41819317_AX-90474772; 7_41819372_AX-90317594
25	Glyma.05G080900	1	5_12030527_AX-90437616
26	Glyma.11G252300	1	11_34335119_AX-90507742
27	Glyma.07G055000	1	7_4842458_AX-90482405
28	Glyma.12G104500	2	12_9467801_AX-90395693; 12_9467946_AX-90371753
29	Glyma.15G001500	2	15_167094_AX-90434688; 15_167976_AX-90367587
30	Glyma.17G170100	1	17_15886268_AX-90509042
31	Glyma.06G071900	1	6_5487419_AX-90464117
32	Glyma.15G051600	1	15_4067721_AX-90452859
33	Glyma.13G335200	1	13_42869130_AX-90343142
34	Glyma.01G228700	1	1_55655559_AX-90438570
35	Glyma.03G227300	4	3_42919728_AX-90376527; 3_42921528_AX-90448969; 3_42922175_AX-90442020; 3_42927309_AX-90336444
36	Glyma.04G045500	4	4_3632336_AX-90500517; 4_3635692_AX-90323446; 4_3637797_AX-90306071; 4_3641342_AX-90346866
37	Glyma.10G118900	4	10_30328729_AX-90424912; 10_30331054_AX-90337115; 10_30332671_AX-90444898; 10_30339049_AX-90375465
38	Glyma.15G075800	1	15_5821614_AX-90439476
39	Glyma.09G199800	3	9_42428705_AX-90386443; 9_42436834_AX-90329113; 9_42437029_AX-90512005
40	Glyma.18G273600	1	18_55641322_AX-90401144
41	Glyma.02G007500	1	2_781277_AX-90462285
42	Glyma.10G296200	3	10_51307384_AX-90479470; 10_51312223_AX-90313562; 10_51318138_AX-90398127
43	Glyma.15G008600	1	15_689522_AX-90393748
44	Glyma.20G246400	1	20_47651694_AX-90431767
45	Glyma.11G022900	2	11_1659244_AX-90479898; 11_1663336_AX-90345439
46	Glyma.19G142000	3	19_40324028_AX-90362890; 19_40327932_AX-90391622; 19_40329801_AX-90484542
47	Glyma.06G283000	1	6_47114032_AX-90324297
48	Glyma.20G154200	3	20_39312919_AX-90402442; 20_39321954_AX-90311195; 20_39324725_AX-90325208
49	Glyma.07G051300	3	7_4427554_AX-90385779; 7_4428449_AX-90453554; 7_4428820_AX-90311770
50	Glyma.02G027400	2	2_2470335_AX-90312813; 2_2473892_AX-90517900
51	Glyma.02G121300	1	2_12008094_AX-90306843
52	Glyma.10G254800	3	10_48192701_AX-90366746; 10_48196657_AX-90480950; 10_48196769_AX-90351847
53	Glyma.10G069500	3	10_6834098_AX-90448874; 10_6834371_AX-90523921; 10_6834761_AX-90483365
54	Glyma.10G102100	1	10_20238936_AX-90384846
55	Glyma.19G224600	1	19_47681578_AX-90349812
56	Glyma.02G012100	2	2_1104217_AX-90310264; 2_1109049_AX-90368800
57	Glyma.03G112000	4	3_31768580_AX-90493982; 3_31768681_AX-90395188; 3_31769043_AX-90455873; 3_31769615_AX-90427597
58	Glyma.07G270800	1	7_44330401_AX-90502362
59	Glyma.20G203500	5	20_44030270_AX-90476145; 20_44031545_AX-90315548; 20_44034331_AX-90384635; 20_44034394_AX-90424334; 20_44037764_AX-90393540
60	Glyma.04G238700	2	4_50731490_AX-90435729; 4_50731542_AX-90466384
61	Glyma.05G027400	2	5_2390328_AX-90355609; 5_2390417_AX-90347873
62	Glyma.02G098300	4	2_8979216_AX-90317310; 2_8979808_AX-90447106; 2_8983664_AX-90377993; 2_8987833_AX-90406716
63	Glyma.19G222700	2	19_47505839_AX-90437307; 19_47506387_AX-90427954
64	Glyma.12G033100	2	12_2502221_AX-90435941; 12_2506106_AX-90316238
65	Glyma.08G109500	1	8_8404406_AX-90428706
66	Glyma.20G032900	3	20_4304689_AX-90500769; 20_4304929_AX-90412896; 20_4305390_AX-90451372
67	Glyma.08G011500	1	8_920550_AX-90403138
68	Glyma.08G346300	1	8_46113456_AX-90441644
69	Glyma.11G014200	4	11_987527_AX-90382607; 11_989447_AX-90470467; 11_990656_AX-90412227; 11_996513_AX-90411858
70	Glyma.01G148600	1	1_48567337_AX-90460850
71	Glyma.15G264000	3	15_49808009_AX-90355749; 15_49813686_AX-90516460; 15_49818606_AX-90504376
72	Glyma.06G221800	2	6_28406249_AX-90473861; 6_28409575_AX-90364317
73	Glyma.17G050200	2	17_3811338_AX-90448118; 17_3811534_AX-90492501
74	Glyma.12G182400	1	12_34334104_AX-90356438
75	Glyma.04G081800	7	4_6887800_AX-90309075; 4_6888060_AX-90462621; 4_6888797_AX-90381689; 4_6890161_AX-90514375; 4_6892213_AX-90396784; 4_6892389_AX-90457009; 4_6893070_AX-90380350
76	Glyma.08G115800	1	8_8885985_AX-90500036
77	Glyma.05G025900	3	5_2261958_AX-90318724; 5_2262550_AX-90487980; 5_2264385_AX-90379689
78	Glyma.15G024000	2	15_1921186_AX-90386080; 15_1924548_AX-90333074
79	Glyma.14G180300	3	14_44285042_AX-90366008; 14_44290267_AX-90437267; 14_44291108_AX-90420953
80	Glyma.12G014700	3	12_1066411_AX-90405781; 12_1074637_AX-90375927; 12_1074763_AX-90412062
81	Glyma.04G047900	2	4_3861130_AX-90314657; 4_3861671_AX-90423452
82	Glyma.09G059900	2	9_5541629_AX-90430932; 9_5543108_AX-90392174
83	Glyma.17G097900	2	17_7709334_AX-90447408; 17_7710581_AX-90394760
84	Glyma.01G092800	2	1_28025252_AX-90393717; 1_28029061_AX-90455342
85	Glyma.11G194100	2	11_26770591_AX-90384787; 11_26771254_AX-90517868
86	Glyma.15G059600	11	15_4589342_AX-90416590; 15_4589544_AX-90502460; 15_4591044_AX-90464479; 15_4593288_AX-90481158; 15_4595188_AX-90499616; 15_4600372_AX-90432563; 15_4602221_AX-90395005; 15_4602970_AX-90491770; 15_4605177_AX-90514203; 15_4605604_AX-90321470; 15_4607554_AX-90364366
87	Glyma.13G176700	2	13_29082123_AX-90411085; 13_29083308_AX-90525409
88	Glyma.10G048500	5	10_4365393_AX-90456677; 10_4366228_AX-90338196; 10_4367170_AX-90392761; 10_4367675_AX-90457632; 10_4367970_AX-90385032
89	Glyma.04G049500	3	4_4010626_AX-90483372; 4_4011194_AX-90480938; 4_4014019_AX-90432012
90	Glyma.12G152400	2	12_23000680_AX-90495439; 12_23001659_AX-90490322
91	Glyma.16G193000	1	16_35511745_AX-90491238
92	Glyma.13G034300	4	13_10733686_AX-90388028; 13_10734670_AX-90349743; 13_10738298_AX-90374842; 13_10738360_AX-90399563
93	Glyma.16G031400	2	16_2954086_AX-90325238; 16_2958896_AX-90325127
94	Glyma.09G088500	4	9_11697282_AX-90456533; 9_11697763_AX-90348506; 9_11698795_AX-90431136; 9_11700436_AX-90327048
95	Glyma.13G294100	2	13_39363096_AX-90327857; 13_39363249_AX-90442749
96	Glyma.01G067800	2	1_11208625_AX-90377147; 1_11208688_AX-90402517
97	Glyma.06G254200	2	6_43256925_AX-90396300; 6_43259895_AX-90394830
98	Glyma.16G181000	7	16_34190575_AX-90312237; 16_34190661_AX-90414661; 16_34192060_AX-90330434; 16_34196261_AX-90384532; 16_34196767_AX-90377077; 16_34196849_AX-90381486; 16_34197183_AX-90377442
99	Glyma.07G092700	4	7_8656188_AX-90382632; 7_8656373_AX-90448877; 7_8661777_AX-90423900; 7_8665752_AX-90427312
100	Glyma.09G127100	1	9_31347137_AX-90379313
101	Glyma.12G077200	2	12_5953412_AX-90330669; 12_5956384_AX-90311183
102	Glyma.12G048600	1	12_3512769_AX-90309457
103	Glyma.10G099800	1	10_18091602_AX-90435754
104	Glyma.02G176800	1	2_29022328_AX-90305377
105	Glyma.12G197700	2	12_35880971_AX-90436156; 12_35886787_AX-90378025
106	Glyma.20G206900	1	20_44381795_AX-90474240
107	Glyma.17G254900	5	17_40878700_AX-90373265; 17_40879181_AX-90489529; 17_40880572_AX-90327768; 17_40880630_AX-90481371; 17_40881253_AX-90441198
108	Glyma.08G146900	2	8_11184227_AX-90517673; 8_11187045_AX-90444018
109	Glyma.04G183700	1	4_45193787_AX-90475469
110	Glyma.02G099500	1	2_9308478_AX-90503710
111	Glyma.06G016100	2	6_1198263_AX-90356584; 6_1207629_AX-90485296
112	Glyma.10G171400	2	10_40495772_AX-90413154; 10_40497068_AX-90395480
113	Glyma.02G200500	1	2_38401394_AX-90421816
114	Glyma.02G097900	3	2_8834850_AX-90337787; 2_8839894_AX-90453458; 2_8840665_AX-90391750
115	Glyma.07G038200	2	7_3144152_AX-90320739; 7_3144272_AX-90316794
116	Glyma.20G005700	4	20_545605_AX-90413670; 20_547747_AX-90486861; 20_550769_AX-90473731; 20_551170_AX-90452066
117	Glyma.13G203100	1	13_31703512_AX-90502110
118	Glyma.08G174500	4	8_13947581_AX-90447755; 8_13948444_AX-90380406; 8_13948578_AX-90511735; 8_13948977_AX-90395507
119	Glyma.03G127600	2	3_34173881_AX-90472585; 3_34176771_AX-90308420
120	Glyma.03G096600	3	3_28392324_AX-90321775; 3_28393117_AX-90504745; 3_28394129_AX-90455949
121	Glyma.14G027300	3	14_1976478_AX-90424342; 14_1977385_AX-90453902; 14_1981313_AX-90422318
122	Glyma.11G208800	2	11_30010610_AX-90520663; 11_30016265_AX-90466931
123	Glyma.01G015800	2	1_1533882_AX-90413247; 1_1538913_AX-90374388
124	Glyma.01G150700	4	1_48767977_AX-90348687; 1_48773126_AX-90451133; 1_48773864_AX-90316367; 1_48780039_AX-90488448
125	Glyma.09G191300	2	9_41603030_AX-90491413; 9_41604970_AX-90406667
126	Glyma.09G261600	1	9_47955736_AX-90516881
127	Glyma.20G051500	1	20_11512255_AX-90353103
128	Glyma.17G161800	1	17_14138852_AX-90433885
129	Glyma.19G177400	4	19_43673452_AX-90417525; 19_43675785_AX-90309641; 19_43677049_AX-90480787; 19_43679381_AX-90350806
130	Glyma.07G025800	1	7_2021732_AX-90313543
131	Glyma.11G076500	3	11_5721552_AX-90513302; 11_5723241_AX-90494419; 11_5724246_AX-90503288
132	Glyma.05G153200	2	5_34694556_AX-90442441; 5_34696230_AX-90521771
133	Glyma.13G097000	1	13_21231033_AX-90524137
134	Glyma.19G192700	4	19_45045468_AX-90472194; 19_45045671_AX-90455870; 19_45045885_AX-90340966; 19_45048074_AX-90383350
135	Glyma.19G235200	2	19_48477849_AX-90458758; 19_48489414_AX-90385827
136	Glyma.06G107300	4	6_8631013_AX-90383411; 6_8631479_AX-90360997; 6_8631535_AX-90373713; 6_8637246_AX-90394337
137	Glyma.17G005600	3	17_530307_AX-90325327; 17_535305_AX-90364552; 17_535379_AX-90324955
138	Glyma.02G009200	1	2_904086_AX-90421662
139	Glyma.09G201000	1	9_42518283_AX-90474382
140	Glyma.05G185400	3	5_37233146_AX-90508076; 5_37233459_AX-90370066; 5_37234035_AX-90511249
141	Glyma.03G006600	1	3_602185_AX-90358070
142	Glyma.02G286000	2	2_46687560_AX-90504954; 2_46687616_AX-90389225
143	Glyma.14G123900	1	14_18813271_AX-90352626
144	Glyma.12G123100	1	12_13475012_AX-90380843
145	Glyma.12G196100	2	12_35738690_AX-90343192; 12_35740942_AX-90478946
146	Glyma.01G064200	1	1_9498746_AX-90364107
147	Glyma.17G058900	2	17_4472979_AX-90395122; 17_4477161_AX-90486602
148	Glyma.09G018900	1	9_1499927_AX-90406168
149	Glyma.18G267000	3	18_55134883_AX-90481165; 18_55135105_AX-90439204; 18_55136023_AX-90491834
150	Glyma.17G082500	1	17_6419618_AX-90524103
151	Glyma.05G233700	2	5_41086940_AX-90318481; 5_41087529_AX-90418121
152	Glyma.12G155700	3	12_24478207_AX-90332271; 12_24480192_AX-90381630; 12_24482787_AX-90438937
153	Glyma.14G111600	1	14_12746852_AX-90499207
154	Glyma.01G053800	4	1_6813333_AX-90473546; 1_6814127_AX-90501877; 1_6815811_AX-90517797; 1_6815877_AX-90360043
155	Glyma.20G008700	2	20_773534_AX-90387689; 20_780125_AX-90477891
156	Glyma.13G165300	6	13_28012405_AX-90523512; 13_28012446_AX-90476075; 13_28012570_AX-90340654; 13_28015380_AX-90338679; 13_28016408_AX-90509615; 13_28017922_AX-90467218
157	Glyma.07G253100	3	7_43032785_AX-90509961; 7_43034230_AX-90500042; 7_43034632_AX-90431409
158	Glyma.18G018400	2	18_1347670_AX-90471909; 18_1347929_AX-90367322
159	Glyma.20G198500	2	20_43603875_AX-90358079; 20_43613445_AX-90504414
160	Glyma.03G177700	2	3_39041911_AX-90309041; 3_39042847_AX-90442338
161	Glyma.07G076700	3	7_6952709_AX-90325060; 7_6955780_AX-90362313; 7_6956734_AX-90331295
162	Glyma.05G179900	1	5_36808218_AX-90507341
163	Glyma.18G144700	2	18_23448788_AX-90393207; 18_23449989_AX-90381139
164	Glyma.17G102200	2	17_8022749_AX-90481796; 17_8022849_AX-90405735
165	Glyma.08G194500	2	8_15660426_AX-90390470; 8_15661726_AX-90371152
166	Glyma.12G081400	1	12_6451784_AX-90322982
167	Glyma.19G178000	3	19_43714153_AX-90321841; 19_43714868_AX-90322545; 19_43719947_AX-90433202
168	Glyma.13G282100	1	13_38345982_AX-90361376
169	Glyma.06G236400	1	6_38473026_AX-90491884
170	Glyma.07G091400	5	7_8539926_AX-90465425; 7_8540439_AX-90519987; 7_8541221_AX-90366483; 7_8548422_AX-90323051; 7_8548734_AX-90312093
171	Glyma.07G158800	5	7_19882218_AX-90400127; 7_19882716_AX-90516396; 7_19883262_AX-90471264; 7_19884413_AX-90424765; 7_19884914_AX-90481355
172	Glyma.10G071700	3	10_7261077_AX-90401994; 10_7262247_AX-90512510; 10_7262364_AX-90359819
173	Glyma.10G250100	2	10_47829644_AX-90412642; 10_47831628_AX-90321423
174	Glyma.15G153900	5	15_12767271_AX-90483760; 15_12767569_AX-90404812; 15_12769324_AX-90332735; 15_12771881_AX-90385470; 15_12776118_AX-90499477
175	Glyma.01G144900	4	1_47958917_AX-90499052; 1_47959131_AX-90344377; 1_47959507_AX-90429290; 1_47960168_AX-90348780
176	Glyma.09G284300	3	9_49960064_AX-90355613; 9_49963945_AX-90517409; 9_49964320_AX-90523219
177	Glyma.19G246200	1	19_49294984_AX-90486516
178	Glyma.06G324400	5	6_51206046_AX-90336127; 6_51208928_AX-90461699; 6_51209714_AX-90321289; 6_51212720_AX-90517192; 6_51213758_AX-90432135
179	Glyma.03G166300	3	3_38089048_AX-90394510; 3_38091250_AX-90375120; 3_38092264_AX-90328106
180	Glyma.13G172700	2	13_28672703_AX-90505392; 13_28674548_AX-90379778
181	Glyma.03G154000	1	3_36903387_AX-90496030
182	Glyma.06G124200	1	6_10100570_AX-90466481
183	Glyma.13G076700	3	13_18120000_AX-90314351; 13_18121179_AX-90387777; 13_18127719_AX-90450450
184	Glyma.02G030200	3	2_2796464_AX-90519872; 2_2796972_AX-90414407; 2_2797044_AX-90518921
185	Glyma.06G103300	1	6_8221934_AX-90363106
186	Glyma.17G163700	5	17_14615635_AX-90408146; 17_14616425_AX-90322275; 17_14623438_AX-90474090; 17_14624884_AX-90511313; 17_14624972_AX-90448617
187	Glyma.18G224500	4	18_51200312_AX-90483547; 18_51209598_AX-90466323; 18_51216542_AX-90349617; 18_51217781_AX-90422788
188	Glyma.17G027100	4	17_1991900_AX-90499836; 17_1993946_AX-90449636; 17_1998014_AX-90342112; 17_1999103_AX-90523674
189	Glyma.04G097100	3	4_8802755_AX-90474704; 4_8805351_AX-90407460; 4_8805432_AX-90388037
190	Glyma.17G025700	1	17_1902516_AX-90436756
191	Glyma.13G032200	2	13_10340946_AX-90448863; 13_10341039_AX-90450491
192	Glyma.10G221500	4	10_45295453_AX-90333354; 10_45295508_AX-90428977; 10_45296750_AX-90521438; 10_45300271_AX-90440654
193	Glyma.10G240200	1	10_46867587_AX-90410842
194	Glyma.10G204400	4	10_43556831_AX-90416866; 10_43560984_AX-90428128; 10_43561517_AX-90504085; 10_43562834_AX-90372485
195	Glyma.12G177700	1	12_33683752_AX-90499934
196	Glyma.02G215000	3	2_40106100_AX-90358514; 2_40107754_AX-90419874; 2_40117994_AX-90452137
197	Glyma.08G092200	1	8_6976972_AX-90487277
198	Glyma.06G028300	3	6_2204736_AX-90386463; 6_2205539_AX-90343509; 6_2210039_AX-90493145
199	Glyma.03G229200	2	3_43129551_AX-90449374; 3_43133838_AX-90470350
200	Glyma.09G152400	3	9_37479281_AX-90353058; 9_37480270_AX-90412425; 9_37482000_AX-90354067
201	Glyma.09G254400	1	9_47386311_AX-90312434
202	Glyma.15G139000	4	15_11314496_AX-90464048; 15_11314834_AX-90343147; 15_11315022_AX-90492043; 15_11316182_AX-90437439
203	Glyma.06G277500	4	6_46937889_AX-90501195; 6_46938231_AX-90407360; 6_46938933_AX-90452223; 6_46939113_AX-90383558
204	Glyma.12G161300	1	12_29906266_AX-90421369
205	Glyma.17G221100	1	17_37364605_AX-90364108
206	Glyma.18G208800	2	18_49342000_AX-90314921; 18_49344851_AX-90449471
207	Glyma.10G040500	5	10_3557948_AX-90321463; 10_3560528_AX-90503222; 10_3561715_AX-90341701; 10_3562127_AX-90396878; 10_3564746_AX-90434417
208	Glyma.04G245500	4	4_51317506_AX-90365191; 4_51317607_AX-90444338; 4_51319268_AX-90396514; 4_51319320_AX-90462435
209	Glyma.08G078200	2	8_5966524_AX-90393298; 8_5967119_AX-90477261
210	Glyma.02G185500	1	2_32932059_AX-90425609
211	Glyma.13G289800	1	13_38984000_AX-90386381
212	Glyma.15G168200	2	15_14945474_AX-90458545; 15_14946837_AX-90332622
213	Glyma.10G230200	3	10_46024167_AX-90370307; 10_46024480_AX-90382967; 10_46025593_AX-90518610
214	Glyma.19G248100	4	19_49413848_AX-90434158; 19_49416045_AX-90338204; 19_49417133_AX-90506673; 19_49422973_AX-90357122
215	Glyma.09G212500	3	9_43636262_AX-90396093; 9_43637132_AX-90338781; 9_43637277_AX-90422505
216	Glyma.01G091000	2	1_27471018_AX-90402270; 1_27473398_AX-90362421
217	Glyma.19G242400	2	19_49010894_AX-90478286; 19_49025969_AX-90441947
218	Glyma.10G118800	6	10_30285816_AX-90338771; 10_30294452_AX-90507166; 10_30303914_AX-90406189; 10_30310786_AX-90469210; 10_30314956_AX-90333474; 10_30321894_AX-90342926
219	Glyma.01G134200	1	1_45524951_AX-90477499
220	Glyma.13G187500	1	13_30130747_AX-90461241
221	Glyma.02G154000	3	2_15808572_AX-90386436; 2_15810593_AX-90412871; 2_15813165_AX-90365399
222	Glyma.20G221000	4	20_45590683_AX-90311311; 20_45594948_AX-90362391; 20_45596996_AX-90363002; 20_45598149_AX-90355548
223	Glyma.18G278200	4	18_55981857_AX-90306459; 18_55983605_AX-90402411; 18_55983683_AX-90409231; 18_55984097_AX-90363270
224	Glyma.03G191800	3	3_40252462_AX-90331989; 3_40253557_AX-90365380; 3_40253983_AX-90380053
225	Glyma.18G273500	3	18_55623417_AX-90364573; 18_55623777_AX-90411301; 18_55630793_AX-90489514
226	Glyma.07G143900	2	7_17138493_AX-90452997; 7_17142258_AX-90486356
227	Glyma.02G007400	1	2_765496_AX-90391101
228	Glyma.17G101300	1	17_7957556_AX-90475200
229	Glyma.05G040700	1	5_3670860_AX-90362089
230	Glyma.11G030200	1	11_2189300_AX-90437943
231	Glyma.10G076100	3	10_7914956_AX-90375200; 10_7918632_AX-90317445; 10_7925105_AX-90442334
232	Glyma.14G135400	2	14_23730319_AX-90320579; 14_23730831_AX-90452284
233	Glyma.08G008200	2	8_645710_AX-90444465; 8_647747_AX-90338672
234	Glyma.01G175300	4	1_51178123_AX-90490304; 1_51178544_AX-90490030; 1_51188993_AX-90369978; 1_51189118_AX-90403644
235	Glyma.09G149000	1	9_36819781_AX-90457126
236	Glyma.16G199400	3	16_36066818_AX-90378151; 16_36073296_AX-90411835; 16_36074874_AX-90409602
237	Glyma.06G117700	6	6_9578586_AX-90469009; 6_9582199_AX-90490923; 6_9582669_AX-90510653; 6_9585653_AX-90433647; 6_9586818_AX-90368233; 6_9589453_AX-90315148
238	Glyma.01G233400	2	1_55980717_AX-90402453; 1_55980906_AX-90385329
239	Glyma.03G261800	3	3_45506682_AX-90343153; 3_45508142_AX-90380118; 3_45508694_AX-90482714
240	Glyma.10G086400	1	10_11018467_AX-90321091
241	Glyma.06G118500	1	6_9644691_AX-90341098
242	Glyma.04G033800	1	4_2688589_AX-90425441
243	Glyma.16G087300	4	16_10982938_AX-90446969; 16_10988454_AX-90309413; 16_10989042_AX-90447479; 16_10989874_AX-90487471
244	Glyma.04G027600	1	4_2254528_AX-90489629
245	Glyma.16G096600	5	16_18625324_AX-90358213; 16_18628136_AX-90418214; 16_18628203_AX-90391983; 16_18638652_AX-90374267; 16_18646786_AX-90326205
246	Glyma.01G163900	1	1_50149754_AX-90491956
247	Glyma.08G257700	4	8_23152620_AX-90426216; 8_23157259_AX-90382945; 8_23157468_AX-90401501; 8_23157737_AX-90492594
248	Glyma.15G044400	2	15_3528715_AX-90372673; 15_3531434_AX-90449891
249	Glyma.07G203000	2	7_37213820_AX-90445083; 7_37214961_AX-90511303
250	Glyma.07G229600	2	7_40956149_AX-90497908; 7_40956403_AX-90404111
251	Glyma.09G098200	1	9_16877482_AX-90472846
252	Glyma.15G048500	5	15_3824879_AX-90435717; 15_3825191_AX-90486907; 15_3829120_AX-90432272; 15_3830330_AX-90488958; 15_3838060_AX-90396233
253	Glyma.05G092800	1	5_23009094_AX-90452462
254	Glyma.15G190200	4	15_20249259_AX-90482113; 15_20250871_AX-90434416; 15_20252082_AX-90491693; 15_20255654_AX-90475734
255	Glyma.02G274800	5	2_45786998_AX-90451676; 2_45787260_AX-90370715; 2_45787318_AX-90315362; 2_45787784_AX-90447687; 2_45789674_AX-90320162
256	Glyma.13G063200	6	13_16149937_AX-90371262; 13_16151633_AX-90397491; 13_16154074_AX-90412064; 13_16155870_AX-90448842; 13_16157042_AX-90477361; 13_16157931_AX-90317554
257	Glyma.02G240000	1	2_42861835_AX-90515365
258	Glyma.06G272800	1	6_46357275_AX-90347865
259	Glyma.08G294000	3	8_40921314_AX-90416197; 8_40921367_AX-90351146; 8_40922205_AX-90487541
260	Glyma.06G226700	2	6_32959251_AX-90330441; 6_32972310_AX-90446532
261	Glyma.17G241000	2	17_39640296_AX-90419659; 17_39641738_AX-90452016
262	Glyma.13G166200	3	13_28094909_AX-90379170; 13_28095516_AX-90514198; 13_28096911_AX-90462837
263	Glyma.04G159600	1	4_39576408_AX-90430035
264	Glyma.01G125200	3	1_43221133_AX-90308805; 1_43221285_AX-90494065; 1_43228534_AX-90387134
265	Glyma.14G165700	2	14_40927192_AX-90442751; 14_40932124_AX-90347104
266	Glyma.02G069500	1	2_6116764_AX-90376779
267	Glyma.14G063400	2	14_5144953_AX-90470757; 14_5146848_AX-90305287
268	Glyma.19G174000	1	19_43456052_AX-90382116
269	Glyma.04G063600	1	4_5275765_AX-90418893
270	Glyma.02G149200	3	2_15346077_AX-90318698; 2_15351699_AX-90387742; 2_15351778_AX-90462952
271	Glyma.06G161200	3	6_13331360_AX-90318198; 6_13331468_AX-90465767; 6_13336188_AX-90370612
272	Glyma.06G299300	5	6_48782210_AX-90356551; 6_48783549_AX-90345223; 6_48784821_AX-90312963; 6_48787257_AX-90415932; 6_48789482_AX-90377706
273	Glyma.09G215700	4	9_43926818_AX-90408282; 9_43927590_AX-90460622; 9_43927891_AX-90459167; 9_43928625_AX-90510572
274	Glyma.11G211100	4	11_30377361_AX-90450574; 11_30378163_AX-90508611; 11_30379872_AX-90321054; 11_30381712_AX-90413168
275	Glyma.06G103200	2	6_8205701_AX-90333638; 6_8208750_AX-90454991
276	Glyma.04G247800	3	4_51501688_AX-90401222; 4_51502048_AX-90333802; 4_51502229_AX-90507930
277	Glyma.11G100400	4	11_7601426_AX-90335924; 11_7607888_AX-90435184; 11_7608184_AX-90307836; 11_7608911_AX-90491242
278	Glyma.06G207800	3	6_20205375_AX-90305818; 6_20207322_AX-90439098; 6_20208679_AX-90401608
279	Glyma.19G081200	1	19_29326750_AX-90380124
280	Glyma.04G177900	4	4_44209669_AX-90464574; 4_44210810_AX-90357228; 4_44211067_AX-90460971; 4_44211117_AX-90386506
281	Glyma.06G273600	1	6_46453923_AX-90489305
282	Glyma.18G287200	1	18_56725199_AX-90459008
283	Glyma.10G250800	4	10_47901242_AX-90379027; 10_47902063_AX-90513750; 10_47902453_AX-90453259; 10_47907734_AX-90434604
284	Glyma.19G023200	1	19_2684297_AX-90356212
285	Glyma.06G162100	2	6_13385638_AX-90443923; 6_13386205_AX-90415750
286	Glyma.16G018000	1	16_1606795_AX-90398275
287	Glyma.13G085300	1	13_19695284_AX-90498654
288	Glyma.03G112700	2	3_31931029_AX-90386971; 3_31931264_AX-90477088
289	Glyma.09G201700	3	9_42584690_AX-90406901; 9_42588303_AX-90403384; 9_42592643_AX-90436618
290	Glyma.16G064200	2	16_6333705_AX-90459117; 16_6334647_AX-90502912
291	Glyma.11G133700	2	11_10217988_AX-90511643; 11_10224464_AX-90489105
292	Glyma.14G205600	3	14_47074970_AX-90501782; 14_47085464_AX-90503262; 14_47086234_AX-90402600
293	Glyma.04G090100	2	4_7925022_AX-90490099; 4_7928804_AX-90393912
294	Glyma.16G153900	4	16_31445630_AX-90311031; 16_31445695_AX-90523470; 16_31447667_AX-90461160; 16_31450937_AX-90397982
295	Glyma.09G238800	1	9_46114309_AX-90512004
296	Glyma.17G023600	3	17_1716664_AX-90336460; 17_1721848_AX-90391059; 17_1722427_AX-90427065
297	Glyma.13G136300	5	13_24886204_AX-90380555; 13_24892904_AX-90469861; 13_24893816_AX-90479146; 13_24896076_AX-90422114; 13_24896168_AX-90494403
298	Glyma.02G067600	3	2_5974157_AX-90350840; 2_5979511_AX-90341708; 2_5980220_AX-90427823
299	Glyma.01G197800	2	1_53171199_AX-90520060; 1_53172572_AX-90321891
300	Glyma.14G086200	2	14_7679162_AX-90325555; 14_7679439_AX-90441682
301	Glyma.08G291000	2	8_40479894_AX-90430785; 8_40480118_AX-90380231
302	Glyma.18G230600	3	18_51929286_AX-90335978; 18_51930562_AX-90485514; 18_51934932_AX-90369573
303	Glyma.18G298800	2	18_57634020_AX-90333813; 18_57639093_AX-90462250
304	Glyma.12G073900	1	12_5519728_AX-90408398
305	Glyma.14G182300	3	14_44545785_AX-90325443; 14_44545937_AX-90408035; 14_44552831_AX-90316064
306	Glyma.11G209500	1	11_30131093_AX-90359313
307	Glyma.02G062700	1	2_5654145_AX-90398666
308	Glyma.05G063600	1	5_6177193_AX-90518541
309	Glyma.05G033000	1	5_2884098_AX-90396117
310	Glyma.11G004100	4	11_303562_AX-90369566; 11_308905_AX-90310798; 11_311531_AX-90381920; 11_313537_AX-90309326
311	Glyma.05G140400	3	5_33323382_AX-90492571; 5_33325567_AX-90505963; 5_33325951_AX-90428149
312	Glyma.16G068100	4	16_6762436_AX-90394924; 16_6762848_AX-90519806; 16_6762918_AX-90377223; 16_6762979_AX-90332816
313	Glyma.16G053000	3	16_5123743_AX-90437032; 16_5125597_AX-90419039; 16_5126543_AX-90306381
314	Glyma.04G213000	4	4_48458405_AX-90460329; 4_48461875_AX-90361158; 4_48462335_AX-90468456; 4_48463399_AX-90414707
315	Glyma.11G183700	3	11_25148916_AX-90519444; 11_25152530_AX-90496263; 11_25154687_AX-90434262
316	Glyma.16G148700	1	16_30958887_AX-90453150
317	Glyma.18G081400	2	18_7858896_AX-90344310; 18_7859115_AX-90372564
318	Glyma.15G215500	2	15_35277731_AX-90510801; 15_35278031_AX-90411519
319	Glyma.02G009100	1	2_893840_AX-90407062
320	Glyma.06G195600	2	6_17519847_AX-90439173; 6_17520082_AX-90415449
321	Glyma.01G004900	3	1_459904_AX-90408219; 1_460822_AX-90455106; 1_462845_AX-90525227
322	Glyma.10G153500	4	10_38854596_AX-90401388; 10_38855634_AX-90306047; 10_38859514_AX-90361521; 10_38860239_AX-90481677
323	Glyma.12G199200	3	12_36052461_AX-90379572; 12_36054259_AX-90468218; 12_36055169_AX-90308726
324	Glyma.05G050400	2	5_4505838_AX-90409547; 5_4507008_AX-90425481
325	Glyma.11G067200	1	11_5035068_AX-90406291
326	Glyma.08G021900	5	8_1763258_AX-90372151; 8_1764497_AX-90484782; 8_1764560_AX-90428630; 8_1766391_AX-90347779; 8_1767723_AX-90433954
327	Glyma.17G143900	1	17_11744201_AX-90454455
328	Glyma.03G209800	2	3_41652642_AX-90472542; 3_41653670_AX-90438500
329	Glyma.11G108400	1	11_8274246_AX-90464819
330	Glyma.03G116700	1	3_32560834_AX-90464818
331	Glyma.01G064100	4	1_9381534_AX-90361163; 1_9382838_AX-90481864; 1_9383989_AX-90504225; 1_9384383_AX-90355372
332	Glyma.10G118100	6	10_29658180_AX-90402650; 10_29658749_AX-90410141; 10_29659254_AX-90434048; 10_29668241_AX-90326741; 10_29668998_AX-90468789; 10_29671034_AX-90357985
333	Glyma.20G025900	4	20_2840883_AX-90336751; 20_2849714_AX-90412221; 20_2850044_AX-90476486; 20_2850566_AX-90481422
334	Glyma.08G105400	4	8_8116360_AX-90328263; 8_8130454_AX-90413392; 8_8131165_AX-90332753; 8_8131672_AX-90331105
335	Glyma.01G153500	2	1_49099258_AX-90489965; 1_49100902_AX-90475353
336	Glyma.10G291800	4	10_50972570_AX-90492518; 10_50974120_AX-90345927; 10_50976941_AX-90334009; 10_50979491_AX-90491115
337	Glyma.03G263700	2	3_45663430_AX-90375914; 3_45665491_AX-90494560
338	Glyma.15G135800	4	15_10946931_AX-90306418; 15_10947169_AX-90464017; 15_10948190_AX-90426282; 15_10955407_AX-90510464
339	Glyma.07G113800	2	7_11840324_AX-90416861; 7_11840599_AX-90383355
340	Glyma.06G205700	2	6_19469296_AX-90486489; 6_19470219_AX-90328924
341	Glyma.17G177900	2	17_19159258_AX-90439380; 17_19159435_AX-90396096
342	Glyma.10G239300	3	10_46790145_AX-90411781; 10_46796854_AX-90379286; 10_46798330_AX-90437389
343	Glyma.17G219700	1	17_37145026_AX-90518605
344	Glyma.04G239700	1	4_50819714_AX-90500566
345	Glyma.12G006300	1	12_484888_AX-90509454
346	Glyma.11G018700	3	11_1310066_AX-90380558; 11_1311307_AX-90504849; 11_1316940_AX-90407461
347	Glyma.09G069700	2	9_7082380_AX-90308358; 9_7082432_AX-90508840
348	Glyma.09G092900	2	9_12773640_AX-90459128; 9_12780073_AX-90373086
349	Glyma.16G020500	1	16_1878432_AX-90463576
350	Glyma.17G057100	4	17_4330031_AX-90380897; 17_4333019_AX-90309933; 17_4334001_AX-90434482; 17_4334079_AX-90327479
351	Glyma.05G083100	1	5_13323360_AX-90512231
352	Glyma.08G065400	1	8_5035492_AX-90442042
353	Glyma.03G125600	2	3_33931606_AX-90456672; 3_33932524_AX-90413356
354	Glyma.01G074200	2	1_14772222_AX-90368462; 1_14775905_AX-90325447
355	Glyma.16G007400	1	16_606348_AX-90427795
356	Glyma.20G209900	3	20_44599189_AX-90419387; 20_44603941_AX-90518085; 20_44604034_AX-90372800
357	Glyma.09G113500	1	9_23069693_AX-90480869
358	Glyma.10G045200	4	10_4030543_AX-90333949; 10_4032027_AX-90368653; 10_4034499_AX-90484562; 10_4035743_AX-90382940
359	Glyma.09G075200	1	9_8148276_AX-90392920
360	Glyma.07G013500	2	7_1038924_AX-90443589; 7_1046492_AX-90503444
361	Glyma.08G026900	1	8_2136608_AX-90335380
362	Glyma.02G110100	2	2_10605503_AX-90324971; 2_10608005_AX-90308018
363	Glyma.10G007100	4	10_696896_AX-90465350; 10_698562_AX-90374560; 10_705281_AX-90305155; 10_706240_AX-90369827
364	Glyma.15G007400	4	15_616055_AX-90497924; 15_616225_AX-90488380; 15_616803_AX-90311127; 15_616844_AX-90344297
365	Glyma.06G034000	1	6_2613692_AX-90367346
366	Glyma.10G240500	5	10_46880224_AX-90334300; 10_46881527_AX-90408245; 10_46889004_AX-90386851; 10_46889452_AX-90444442; 10_46894043_AX-90462778
367	Glyma.03G034000	2	3_3973549_AX-90378673; 3_3973776_AX-90370699
368	Glyma.15G177800	6	15_16887764_AX-90427180; 15_16888546_AX-90413279; 15_16893314_AX-90515847; 15_16894473_AX-90499861; 15_16895173_AX-90415503; 15_16895530_AX-90326468
369	Glyma.06G178600	2	6_15132070_AX-90466642; 6_15132883_AX-90442179
370	Glyma.19G246600	3	19_49325055_AX-90380796; 19_49325143_AX-90418802; 19_49327515_AX-90377852
371	Glyma.13G290700	1	13_39112891_AX-90440360
372	Glyma.07G133700	4	7_15838824_AX-90493095; 7_15838963_AX-90480759; 7_15839010_AX-90407449; 7_15839729_AX-90391955
373	Glyma.18G028300	2	18_2124826_AX-90521141; 18_2125759_AX-90468921
374	Glyma.01G175000	1	1_51164857_AX-90456130
375	Glyma.02G223300	2	2_41096419_AX-90363377; 2_41097611_AX-90415975
376	Glyma.03G112800	1	3_31935145_AX-90520599
377	Glyma.20G161500	6	20_39936377_AX-90442704; 20_39936849_AX-90507827; 20_39940915_AX-90370402; 20_39942155_AX-90420273; 20_39943022_AX-90457530; 20_39949011_AX-90413661
378	Glyma.08G034100	2	8_2716514_AX-90386304; 8_2719590_AX-90433398
379	Glyma.10G054700	1	10_4966705_AX-90379602
380	Glyma.11G064300	1	11_4851519_AX-90457094
381	Glyma.04G245400	6	4_51286921_AX-90523927; 4_51299470_AX-90395224; 4_51299566_AX-90353809; 4_51303983_AX-90453145; 4_51305446_AX-90344516; 4_51307774_AX-90416082
382	Glyma.14G216300	4	14_48089765_AX-90394450; 14_48089951_AX-90396542; 14_48091476_AX-90473793; 14_48091654_AX-90419567
383	Glyma.04G170600	2	4_42716748_AX-90424214; 4_42722086_AX-90419603
384	Glyma.06G301300	2	6_49028135_AX-90378350; 6_49029247_AX-90328034
385	Glyma.13G145100	4	13_25793172_AX-90449701; 13_25797690_AX-90397264; 13_25800105_AX-90445024; 13_25800445_AX-90340170
386	Glyma.06G221000	3	6_26629086_AX-90341494; 6_26630231_AX-90501420; 6_26630946_AX-90397111
387	Glyma.18G261400	2	18_54740194_AX-90511488; 18_54740262_AX-90419032
388	Glyma.06G003800	2	6_346189_AX-90500006; 6_349713_AX-90501559
389	Glyma.20G001600	2	20_171787_AX-90493897; 20_173046_AX-90308133
390	Glyma.05G019000	4	5_1686571_AX-90514666; 5_1692088_AX-90416194; 5_1693926_AX-90311803; 5_1701477_AX-90361335
391	Glyma.12G051000	1	12_3659657_AX-90478775
392	Glyma.12G025900	4	12_1868652_AX-90493865; 12_1875441_AX-90387284; 12_1875494_AX-90512413; 12_1878084_AX-90477342
393	Glyma.14G031300	5	14_2264619_AX-90524811; 14_2266051_AX-90497109; 14_2268542_AX-90320357; 14_2269419_AX-90371899; 14_2270501_AX-90479563
394	Glyma.07G012100	4	7_939651_AX-90499099; 7_940885_AX-90518585; 7_941182_AX-90452795; 7_944081_AX-90406832
395	Glyma.09G251800	1	9_47216593_AX-90493104
396	Glyma.17G101000	3	17_7938684_AX-90472335; 17_7940414_AX-90446453; 17_7940554_AX-90425464
397	Glyma.15G225000	1	15_41330435_AX-90421577
398	Glyma.19G196000	3	19_45318675_AX-90324761; 19_45324852_AX-90352552; 19_45328509_AX-90418433
399	Glyma.07G051500	2	7_4449598_AX-90349234; 7_4450262_AX-90375594
400	Glyma.10G042800	3	10_3844207_AX-90357920; 10_3848042_AX-90408624; 10_3848472_AX-90448125
401	Glyma.07G238000	1	7_41927788_AX-90430409
402	Glyma.13G330400	4	13_42496589_AX-90405216; 13_42497536_AX-90430537; 13_42498196_AX-90502637; 13_42503906_AX-90336228
403	Glyma.12G225800	3	12_38540039_AX-90359653; 12_38540497_AX-90365642; 12_38542504_AX-90407313
404	Glyma.04G022100	1	4_1729408_AX-90475681
405	Glyma.06G117600	1	6_9564952_AX-90469965
406	Glyma.18G268000	1	18_55212693_AX-90313838
407	Glyma.15G077000	3	15_5916830_AX-90413960; 15_5921635_AX-90495233; 15_5921789_AX-90318170
408	Glyma.01G126900	5	1_43633485_AX-90396355; 1_43633653_AX-90445689; 1_43633791_AX-90351957; 1_43634163_AX-90484372; 1_43634412_AX-90459214
409	Glyma.08G197500	2	8_15927075_AX-90485496; 8_15930163_AX-90440343
410	Glyma.15G169800	3	15_15239705_AX-90469054; 15_15240150_AX-90403378; 15_15240642_AX-90387694
411	Glyma.04G076200	3	4_6380579_AX-90507780; 4_6381300_AX-90416252; 4_6381623_AX-90330806
412	Glyma.04G163400	4	4_40500952_AX-90327516; 4_40501510_AX-90470271; 4_40501577_AX-90317133; 4_40503751_AX-90439363
413	Glyma.06G295300	2	6_48427679_AX-90388138; 6_48427960_AX-90488709
414	Glyma.02G281100	2	2_46353494_AX-90431347; 2_46360112_AX-90499077
415	Glyma.12G049200	2	12_3533260_AX-90403980; 12_3534796_AX-90492158
416	Glyma.10G032900	2	10_2871872_AX-90327531; 10_2872336_AX-90525337
417	Glyma.09G098300	1	9_16913537_AX-90402239
418	Glyma.01G020500	3	1_2042486_AX-90456772; 1_2054994_AX-90352812; 1_2055135_AX-90443556
419	Glyma.06G300300	2	6_48917297_AX-90397169; 6_48921446_AX-90506240
420	Glyma.01G207600	2	1_53950152_AX-90472047; 1_53950332_AX-90345609
421	Glyma.03G117600	2	3_32734195_AX-90443564; 3_32736200_AX-90422410
422	Glyma.19G145300	2	19_40604069_AX-90309036; 19_40608825_AX-90359595
423	Glyma.15G110300	2	15_8648395_AX-90308751; 15_8649017_AX-90363348
424	Glyma.09G250500	6	9_47117830_AX-90381413; 9_47118364_AX-90472478; 9_47122481_AX-90439684; 9_47124041_AX-90459514; 9_47124108_AX-90360308; 9_47124348_AX-90457584
425	Glyma.18G081200	1	18_7836385_AX-90313123
426	Glyma.03G221900	2	3_42484167_AX-90345553; 3_42484322_AX-90416170
427	Glyma.11G052500	2	11_3954525_AX-90466420; 11_3955807_AX-90456679
428	Glyma.02G181600	1	2_31061383_AX-90440172
429	Glyma.08G302500	4	8_42063921_AX-90381571; 8_42063973_AX-90501522; 8_42065321_AX-90348753; 8_42066842_AX-90374916
430	Glyma.19G020600	4	19_2229034_AX-90504762; 19_2230132_AX-90326646; 19_2230285_AX-90381731; 19_2231282_AX-90524935
431	Glyma.01G134100	1	1_45501408_AX-90466072
432	Glyma.06G188400	2	6_16432006_AX-90525548; 6_16433075_AX-90425878
433	Glyma.02G130400	3	2_13396936_AX-90524181; 2_13401544_AX-90463949; 2_13402267_AX-90318637
434	Glyma.01G079900	1	1_21715493_AX-90334960
435	Glyma.13G061900	2	13_15923254_AX-90483206; 13_15923371_AX-90337399
436	Glyma.10G006600	1	10_643466_AX-90465672
437	Glyma.07G042700	4	7_3547432_AX-90502783; 7_3549128_AX-90491738; 7_3552697_AX-90406932; 7_3553091_AX-90489982
438	Glyma.11G229700	2	11_32513846_AX-90523311; 11_32515673_AX-90456553
439	Glyma.02G072800	3	2_6372989_AX-90407513; 2_6376056_AX-90410964; 2_6379778_AX-90439965
440	Glyma.15G180000	2	15_17373859_AX-90341962; 15_17377324_AX-90309509
441	Glyma.14G033600	3	14_2449829_AX-90515239; 14_2452306_AX-90449351; 14_2463755_AX-90348701
442	Glyma.04G059000	3	4_4841173_AX-90376107; 4_4850718_AX-90328979; 4_4850910_AX-90517415
443	Glyma.18G077500	8	18_7351809_AX-90340867; 18_7352000_AX-90377148; 18_7353516_AX-90416253; 18_7356587_AX-90331050; 18_7357564_AX-90492005; 18_7357656_AX-90449453; 18_7359233_AX-90453753; 18_7360709_AX-90376607
444	Glyma.01G224100	1	1_55286293_AX-90482739
445	Glyma.13G329700	2	13_42422981_AX-90484918; 13_42425747_AX-90391221
446	Glyma.13G274900	5	13_37650891_AX-90366968; 13_37653753_AX-90477369; 13_37657882_AX-90435873; 13_37657951_AX-90331166; 13_37658295_AX-90485394
447	Glyma.15G034500	3	15_2755780_AX-90494399; 15_2756246_AX-90335904; 15_2756823_AX-90470690
448	Glyma.12G152600	2	12_23087217_AX-90508802; 12_23094103_AX-90441247
449	Glyma.16G193600	1	16_35577079_AX-90330246
450	Glyma.12G147200	3	12_20526274_AX-90351964; 12_20529217_AX-90433440; 12_20530830_AX-90441742
451	Glyma.19G132300	1	19_39302370_AX-90326808
452	Glyma.07G054000	3	7_4723578_AX-90463824; 7_4723627_AX-90488454; 7_4723698_AX-90507771
453	Glyma.05G244100	1	5_41854669_AX-90321623
454	Glyma.11G236300	2	11_33113215_AX-90507847; 11_33115175_AX-90389026
455	Glyma.13G339900	5	13_43192548_AX-90415690; 13_43192956_AX-90507521; 13_43194084_AX-90393815; 13_43194404_AX-90338718; 13_43194453_AX-90363430
456	Glyma.06G273700	1	6_46459846_AX-90418078
457	Glyma.09G235600	1	9_45819980_AX-90347578
458	Glyma.08G100900	2	8_7750646_AX-90428048; 8_7752348_AX-90413207
459	Glyma.02G282100	6	2_46440530_AX-90490395; 2_46440685_AX-90306073; 2_46442071_AX-90321166; 2_46442574_AX-90434852; 2_46442668_AX-90365357; 2_46447990_AX-90436665
460	Glyma.02G008600	4	2_872687_AX-90409104; 2_872921_AX-90420608; 2_873965_AX-90478819; 2_874533_AX-90474471
461	Glyma.08G303900	4	8_42219743_AX-90372372; 8_42220317_AX-90501155; 8_42221909_AX-90325305; 8_42226357_AX-90362823
462	Glyma.10G004100	8	10_409139_AX-90405183; 10_411073_AX-90500575; 10_411729_AX-90495132; 10_412049_AX-90368838; 10_412958_AX-90343809; 10_420514_AX-90398025; 10_420714_AX-90454832; 10_420789_AX-90471067
463	Glyma.07G080300	4	7_7295497_AX-90463201; 7_7296486_AX-90363465; 7_7301167_AX-90356165; 7_7304942_AX-90396804
464	Glyma.11G011500	2	11_797583_AX-90457743; 11_802601_AX-90468219
465	Glyma.17G042300	2	17_3134810_AX-90464871; 17_3134894_AX-90471143
466	Glyma.13G153100	2	13_26792204_AX-90392765; 13_26795069_AX-90463512
467	Glyma.19G099700	3	19_34684429_AX-90470106; 19_34689965_AX-90318959; 19_34690683_AX-90474493
468	Glyma.11G215800	4	11_30990093_AX-90498512; 11_30991049_AX-90493059; 11_30998751_AX-90453321; 11_30999935_AX-90334539
469	Glyma.17G087000	2	17_6735818_AX-90474642; 17_6736262_AX-90309333
470	Glyma.01G075900	1	1_17159166_AX-90316769
471	Glyma.08G068200	2	8_5221925_AX-90505091; 8_5229298_AX-90493375
472	Glyma.04G027200	3	4_2212998_AX-90524207; 4_2214865_AX-90429993; 4_2219273_AX-90416783
473	Glyma.02G036500	3	2_3385366_AX-90379212; 2_3387210_AX-90505052; 2_3387905_AX-90436030
474	Glyma.03G086800	1	3_25672124_AX-90408119
475	Glyma.16G147500	2	16_30832396_AX-90468668; 16_30838376_AX-90425531
476	Glyma.05G224300	3	5_40317670_AX-90388595; 5_40321128_AX-90420560; 5_40322865_AX-90344996
477	Glyma.07G193900	1	7_36250971_AX-90403481
478	Glyma.01G120600	1	1_41350250_AX-90311578
479	Glyma.07G038400	2	7_3169908_AX-90495319; 7_3170344_AX-90488576
480	Glyma.10G162300	5	10_39645708_AX-90425357; 10_39653497_AX-90311255; 10_39654034_AX-90472735; 10_39654083_AX-90353341; 10_39654960_AX-90434155
481	Glyma.19G226400	2	19_47815606_AX-90480118; 19_47824366_AX-90418047
482	Glyma.12G072400	1	12_5331959_AX-90499121
483	Glyma.17G065800	5	17_5079616_AX-90497760; 17_5080965_AX-90478425; 17_5081858_AX-90387093; 17_5085204_AX-90512639; 17_5087934_AX-90449500
484	Glyma.10G113400	1	10_27490278_AX-90315433
485	Glyma.17G099100	2	17_7813135_AX-90442222; 17_7813728_AX-90524819
486	Glyma.12G074100	4	12_5544103_AX-90351444; 12_5551745_AX-90403686; 12_5552076_AX-90419128; 12_5552801_AX-90476512
487	Glyma.02G005700	6	2_621402_AX-90480421; 2_627025_AX-90334945; 2_627442_AX-90368125; 2_628056_AX-90454704; 2_628140_AX-90331029; 2_629339_AX-90420889
488	Glyma.15G041100	2	15_3224437_AX-90451447; 15_3224482_AX-90383451
489	Glyma.19G219000	1	19_47133137_AX-90369825
490	Glyma.04G043800	2	4_3509392_AX-90479244; 4_3511477_AX-90504148
491	Glyma.19G104200	6	19_35287049_AX-90491976; 19_35289223_AX-90443121; 19_35289285_AX-90430746; 19_35291393_AX-90350754; 19_35294528_AX-90309521; 19_35296205_AX-90322211
492	Glyma.12G166100	3	12_32045437_AX-90483045; 12_32048118_AX-90402139; 12_32049452_AX-90374742
493	Glyma.11G054100	3	11_4080523_AX-90422327; 11_4082015_AX-90420006; 11_4083378_AX-90512658
494	Glyma.15G180300	2	15_17396209_AX-90320833; 15_17398218_AX-90461228
495	Glyma.17G105800	2	17_8294994_AX-90416220; 17_8295956_AX-90436442
496	Glyma.08G220800	1	8_17943529_AX-90418647
497	Glyma.13G097600	2	13_21274132_AX-90509112; 13_21274253_AX-90390385
498	Glyma.05G241600	3	5_41655475_AX-90464314; 5_41657652_AX-90415068; 5_41660320_AX-90508679
499	Glyma.15G123000	1	15_9776963_AX-90464276
500	Glyma.02G305900	4	2_48052155_AX-90494993; 2_48057223_AX-90365467; 2_48061522_AX-90416535; 2_48066254_AX-90522312
501	Glyma.13G052700	4	13_14957016_AX-90502705; 13_14959375_AX-90487864; 13_14961413_AX-90489080; 13_14961696_AX-90431114
502	Glyma.13G084100	2	13_19519577_AX-90417076; 13_19523704_AX-90380826
503	Glyma.01G019700	1	1_1941887_AX-90354689
504	Glyma.02G283300	4	2_46512722_AX-90451661; 2_46513521_AX-90377957; 2_46515753_AX-90364458; 2_46521589_AX-90309362
505	Glyma.17G131900	2	17_10590178_AX-90346148; 17_10595133_AX-90386629
506	Glyma.06G114400	2	6_9272020_AX-90429603; 6_9280828_AX-90370144
507	Glyma.11G053800	2	11_4048941_AX-90414651; 11_4049978_AX-90375341
508	Glyma.12G117000	1	12_11748984_AX-90445681
509	Glyma.11G192600	1	11_26573959_AX-90319294
510	Glyma.05G101500	4	5_26988467_AX-90414488; 5_26991357_AX-90401912; 5_26998397_AX-90406820; 5_27002227_AX-90430427
511	Glyma.08G105500	3	8_8126221_AX-90318863; 8_8132778_AX-90361073; 8_8132891_AX-90327116
512	Glyma.12G039400	2	12_2854129_AX-90520824; 12_2860820_AX-90394683
513	Glyma.18G282200	3	18_56302633_AX-90490619; 18_56304462_AX-90517001; 18_56304591_AX-90374708
514	Glyma.13G329000	2	13_42356208_AX-90466002; 13_42357361_AX-90503816
515	Glyma.18G202200	2	18_48297552_AX-90402510; 18_48299119_AX-90504625
516	Glyma.07G219400	4	7_39297124_AX-90446080; 7_39299464_AX-90342756; 7_39301677_AX-90448739; 7_39305527_AX-90454195
517	Glyma.19G146000	2	19_40695410_AX-90329640; 19_40696886_AX-90483798
518	Glyma.15G057900	10	15_4468141_AX-90420925; 15_4470434_AX-90369470; 15_4470932_AX-90438612; 15_4471043_AX-90474167; 15_4473397_AX-90485495; 15_4475488_AX-90305835; 15_4475885_AX-90370581; 15_4478390_AX-90366660; 15_4479171_AX-90311025; 15_4479387_AX-90464213
519	Glyma.07G037300	2	7_3057041_AX-90511574; 7_3062578_AX-90332240
520	Glyma.19G230500	3	19_48124218_AX-90521812; 19_48127495_AX-90347153; 19_48130955_AX-90332568
521	Glyma.02G020300	3	2_1844055_AX-90477283; 2_1844239_AX-90437553; 2_1848243_AX-90425996
522	Glyma.20G151800	2	20_39061925_AX-90320819; 20_39068008_AX-90328222
523	Glyma.19G178200	1	19_43735676_AX-90354526
524	Glyma.09G069800	3	9_7086439_AX-90451474; 9_7092860_AX-90335727; 9_7093960_AX-90412526
525	Glyma.13G078900	4	13_18552044_AX-90432774; 13_18553144_AX-90502413; 13_18557091_AX-90343381; 13_18557838_AX-90439290
526	Glyma.16G020400	4	16_1855681_AX-90511254; 16_1855885_AX-90506815; 16_1856105_AX-90352493; 16_1856947_AX-90462118
527	Glyma.15G082200	1	15_6275864_AX-90354326
528	Glyma.18G198000	1	18_47565725_AX-90312992
529	Glyma.07G198900	5	7_36727865_AX-90430158; 7_36728792_AX-90451775; 7_36729010_AX-90487772; 7_36731222_AX-90450334; 7_36731687_AX-90429268
530	Glyma.14G161900	1	14_38680113_AX-90501064
531	Glyma.03G123400	1	3_33636557_AX-90469850
532	Glyma.12G208200	2	12_36767759_AX-90490127; 12_36768491_AX-90416165
533	Glyma.16G101800	1	16_20494248_AX-90360270
534	Glyma.12G221800	1	12_38123728_AX-90429721
535	Glyma.10G045300	1	10_4037127_AX-90367922
536	Glyma.15G127200	5	15_10090606_AX-90514755; 15_10094028_AX-90371807; 15_10095784_AX-90509810; 15_10095860_AX-90463084; 15_10095999_AX-90367490
537	Glyma.05G160800	3	5_35259199_AX-90362591; 5_35259280_AX-90329329; 5_35265718_AX-90495460
538	Glyma.03G160000	4	3_37508547_AX-90511744; 3_37510313_AX-90414702; 3_37511170_AX-90314503; 3_37511941_AX-90519030
539	Glyma.17G099800	2	17_7864442_AX-90452633; 17_7867673_AX-90482856
540	Glyma.13G038500	2	13_11889317_AX-90344075; 13_11890066_AX-90398715
541	Glyma.16G154100	2	16_31458709_AX-90336470; 16_31459523_AX-90414107
542	Glyma.05G208300	5	5_39033526_AX-90414658; 5_39034657_AX-90426963; 5_39035579_AX-90518579; 5_39036002_AX-90432982; 5_39037110_AX-90342441
543	Glyma.13G076800	4	13_18151302_AX-90412996; 13_18152274_AX-90404077; 13_18152865_AX-90408178; 13_18153098_AX-90412625
544	Glyma.04G166900	3	4_41881791_AX-90393447; 4_41882016_AX-90395853; 4_41882682_AX-90414654
545	Glyma.16G064100	2	16_6322391_AX-90454462; 16_6322758_AX-90450419
546	Glyma.14G080100	3	14_6911231_AX-90451216; 14_6912092_AX-90392085; 14_6912327_AX-90427632
547	Glyma.19G245500	2	19_49241711_AX-90383855; 19_49247053_AX-90360841
548	Glyma.13G086400	3	13_19859108_AX-90349418; 13_19860091_AX-90340408; 13_19861590_AX-90451339
549	Glyma.15G242800	1	15_46403924_AX-90305622
550	Glyma.05G214400	2	5_39557065_AX-90337406; 5_39559613_AX-90335236
551	Glyma.02G121600	3	2_12079821_AX-90515415; 2_12087232_AX-90446196; 2_12087950_AX-90495787
552	Glyma.01G199600	2	1_53334898_AX-90449659; 1_53335259_AX-90413157
553	Glyma.04G253500	6	4_52014819_AX-90335079; 4_52018947_AX-90508086; 4_52019029_AX-90353429; 4_52019626_AX-90354051; 4_52022775_AX-90349358; 4_52022857_AX-90433114
554	Glyma.13G207600	3	13_32108948_AX-90499206; 13_32109291_AX-90416857; 13_32109372_AX-90356745
555	Glyma.02G041500	3	2_3903267_AX-90427648; 2_3903555_AX-90453693; 2_3904226_AX-90348689
556	Glyma.15G062800	1	15_4818055_AX-90509376
557	Glyma.05G119600	5	5_31256689_AX-90465666; 5_31258661_AX-90351756; 5_31259957_AX-90371197; 5_31260210_AX-90453199; 5_31266361_AX-90384112
558	Glyma.13G120700	1	13_23334372_AX-90317055
559	Glyma.13G177600	3	13_29167945_AX-90473458; 13_29168456_AX-90454898; 13_29170111_AX-90520392
560	Glyma.02G207400	3	2_39242564_AX-90504875; 2_39243448_AX-90328530; 2_39243504_AX-90357731
561	Glyma.02G141000	1	2_14587513_AX-90337550
562	Glyma.03G224300	2	3_42658391_AX-90333903; 3_42661361_AX-90316786
563	Glyma.16G145000	1	16_30562360_AX-90366276
564	Glyma.11G139500	1	11_10629613_AX-90347110
565	Glyma.03G111600	1	3_31690917_AX-90370293
566	Glyma.06G300200	2	6_48905954_AX-90480094; 6_48915318_AX-90489583
567	Glyma.20G031700	4	20_3930912_AX-90523100; 20_3932061_AX-90490564; 20_3935548_AX-90348082; 20_3935970_AX-90305258
568	Glyma.11G110700	2	11_8446768_AX-90517948; 11_8448374_AX-90404935
569	Glyma.11G233500	2	11_32885236_AX-90485235; 11_32886293_AX-90342993
570	Glyma.19G039000	1	19_5468948_AX-90426905
571	Glyma.11G144900	3	11_11111175_AX-90408903; 11_11111230_AX-90413820; 11_11111460_AX-90394529
572	Glyma.08G078700	1	8_6003451_AX-90330847
573	Glyma.12G233100	4	12_39218686_AX-90442799; 12_39222541_AX-90382926; 12_39223340_AX-90447611; 12_39225963_AX-90393343
574	Glyma.12G137600	1	12_16397454_AX-90312872
575	Glyma.04G248300	1	4_51540463_AX-90334083
576	Glyma.08G074500	2	8_5687931_AX-90327210; 8_5691020_AX-90472428
577	Glyma.11G207100	4	11_29389649_AX-90355937; 11_29390196_AX-90522410; 11_29390808_AX-90306483; 11_29407652_AX-90454726
578	Glyma.04G085000	2	4_7229469_AX-90334955; 4_7230081_AX-90491554
579	Glyma.13G122700	4	13_23552979_AX-90331911; 13_23553992_AX-90429394; 13_23555711_AX-90380900; 13_23559866_AX-90307931
580	Glyma.10G276100	1	10_49861481_AX-90326373
581	Glyma.17G132700	4	17_10680633_AX-90426009; 17_10681354_AX-90436102; 17_10687230_AX-90504807; 17_10688374_AX-90309151
582	Glyma.05G144500	2	5_33837256_AX-90382172; 5_33838935_AX-90446457
583	Glyma.12G010100	1	12_719487_AX-90437376
584	Glyma.06G022300	1	6_1654095_AX-90449607
585	Glyma.12G073100	2	12_5398023_AX-90505634; 12_5398322_AX-90448933
586	Glyma.15G077100	2	15_5939078_AX-90318999; 15_5939360_AX-90507974
587	Glyma.08G120600	5	8_9296225_AX-90348303; 8_9305238_AX-90450626; 8_9306442_AX-90338564; 8_9306689_AX-90316550; 8_9306742_AX-90311503
588	Glyma.18G116800	4	18_14296808_AX-90466767; 18_14297244_AX-90460621; 18_14297941_AX-90489786; 18_14298524_AX-90445820
589	Glyma.03G019400	1	3_1983038_AX-90452294
590	Glyma.02G281000	4	2_46325039_AX-90455856; 2_46327264_AX-90451321; 2_46328078_AX-90395635; 2_46328285_AX-90320432
591	Glyma.08G180800	3	8_14486808_AX-90419267; 8_14489386_AX-90452396; 8_14491857_AX-90399119
592	Glyma.13G028800	1	13_8178060_AX-90419573
593	Glyma.09G048300	4	9_4172395_AX-90343978; 9_4172744_AX-90406467; 9_4175850_AX-90438316; 9_4176607_AX-90501486
594	Glyma.07G131800	2	7_15568796_AX-90391957; 7_15569668_AX-90343790
595	Glyma.04G191900	1	4_46266702_AX-90495393
596	Glyma.02G285900	1	2_46675132_AX-90429070
597	Glyma.20G230600	2	20_46452923_AX-90450602; 20_46456432_AX-90366875
598	Glyma.09G135100	4	9_33654702_AX-90387458; 9_33655201_AX-90359814; 9_33656191_AX-90484746; 9_33661178_AX-90405934
599	Glyma.12G206800	3	12_36684091_AX-90357053; 12_36684207_AX-90378127; 12_36684765_AX-90410251
600	Glyma.10G197200	1	10_42853698_AX-90366292
601	Glyma.07G099100	1	7_9347737_AX-90305853
602	Glyma.06G036400	2	6_2795491_AX-90518040; 6_2804446_AX-90524900
603	Glyma.04G088800	3	4_7664754_AX-90397182; 4_7664799_AX-90491191; 4_7667305_AX-90453626
604	Glyma.19G257500	4	19_50153611_AX-90482656; 19_50153984_AX-90491871; 19_50154144_AX-90465539; 19_50154337_AX-90437097
605	Glyma.19G127000	3	19_38567540_AX-90312026; 19_38567593_AX-90489691; 19_38574052_AX-90435926
606	Glyma.11G059300	1	11_4486960_AX-90318192
607	Glyma.20G006400	3	20_618012_AX-90399132; 20_618676_AX-90428509; 20_619788_AX-90482584
608	Glyma.19G164600	3	19_42545820_AX-90334522; 19_42546647_AX-90362628; 19_42549424_AX-90453071
609	Glyma.08G228700	4	8_18657934_AX-90505596; 8_18657986_AX-90510511; 8_18658866_AX-90350188; 8_18661866_AX-90486550
610	Glyma.18G236800	4	18_52559739_AX-90386365; 18_52561573_AX-90513496; 18_52565330_AX-90351023; 18_52568122_AX-90375885
611	Glyma.19G194500	3	19_45197612_AX-90364451; 19_45204441_AX-90342158; 19_45209411_AX-90453595
612	Glyma.15G129700	3	15_10403103_AX-90307922; 15_10405665_AX-90513601; 15_10406302_AX-90413032
613	Glyma.03G109100	2	3_31005969_AX-90395226; 3_31008171_AX-90353538
614	Glyma.07G031200	2	7_2479693_AX-90519940; 7_2480001_AX-90389567
615	Glyma.18G283300	1	18_56414247_AX-90511308
616	Glyma.14G122200	4	14_17803216_AX-90493140; 14_17803461_AX-90395957; 14_17804353_AX-90474502; 14_17804804_AX-90326725
617	Glyma.05G166400	3	5_35695296_AX-90324161; 5_35697427_AX-90505819; 5_35698775_AX-90424596
618	Glyma.09G064700	3	9_6283810_AX-90447525; 9_6284772_AX-90476316; 9_6284919_AX-90319453
619	Glyma.02G212400	2	2_39812878_AX-90315248; 2_39819075_AX-90497097
620	Glyma.01G197600	2	1_53151056_AX-90356162; 1_53152106_AX-90491120
621	Glyma.19G217800	3	19_47056781_AX-90426886; 19_47062692_AX-90447144; 19_47062984_AX-90332321
622	Glyma.18G040000	1	18_3280055_AX-90466671
623	Glyma.03G183900	2	3_39584007_AX-90464865; 3_39584350_AX-90384029
624	Glyma.07G020400	4	7_1598397_AX-90462171; 7_1599523_AX-90392918; 7_1600535_AX-90370870; 7_1604735_AX-90485281
625	Glyma.15G223700	3	15_40764606_AX-90522475; 15_40771943_AX-90524381; 15_40771999_AX-90455871
626	Glyma.10G157800	1	10_39192748_AX-90305165
627	Glyma.11G036400	2	11_2622321_AX-90413967; 11_2623194_AX-90380249
628	Glyma.06G131500	2	6_10831886_AX-90522850; 6_10836993_AX-90492028
629	Glyma.19G239100	2	19_48756301_AX-90493807; 19_48763007_AX-90468689
630	Glyma.07G246900	5	7_42582448_AX-90511159; 7_42585735_AX-90413544; 7_42586228_AX-90327347; 7_42588604_AX-90452470; 7_42591177_AX-90493744
631	Glyma.11G029900	4	11_2163551_AX-90454890; 11_2166129_AX-90508897; 11_2167243_AX-90336536; 11_2167744_AX-90504062
632	Glyma.18G244600	2	18_53238666_AX-90335833; 18_53238845_AX-90487551
633	Glyma.20G216600	1	20_45236288_AX-90502983
634	Glyma.08G083300	2	8_6289871_AX-90492041; 8_6291027_AX-90494511
635	Glyma.14G084200	3	14_7378710_AX-90333492; 14_7383256_AX-90419239; 14_7383418_AX-90442529
636	Glyma.08G250600	2	8_21933521_AX-90319656; 8_21933645_AX-90325802
637	Glyma.09G231600	1	9_45486352_AX-90417188
638	Glyma.15G022800	2	15_1778761_AX-90309052; 15_1784244_AX-90496322
639	Glyma.12G118100	3	12_12136011_AX-90388421; 12_12144696_AX-90516670; 12_12145442_AX-90523086
640	Glyma.11G058300	2	11_4392932_AX-90373174; 11_4396719_AX-90332114
641	Glyma.18G180400	2	18_43425369_AX-90366861; 18_43426985_AX-90404016
642	Glyma.06G182200	1	6_15602319_AX-90414722
643	Glyma.04G192000	2	4_46274575_AX-90394633; 4_46302136_AX-90456024
644	Glyma.20G218800	3	20_45458003_AX-90352796; 20_45459064_AX-90432712; 20_45460464_AX-90338627
645	Glyma.13G175100	2	13_28971394_AX-90341420; 13_28974140_AX-90349955
646	Glyma.10G159900	2	10_39415301_AX-90470175; 10_39415668_AX-90467554
647	Glyma.17G047300	2	17_3576542_AX-90413993; 17_3579896_AX-90372186
648	Glyma.15G071400	1	15_5472747_AX-90433305
649	Glyma.17G226100	5	17_38033581_AX-90409150; 17_38037809_AX-90354619; 17_38038252_AX-90508479; 17_38039256_AX-90319928; 17_38040651_AX-90317309
650	Glyma.06G257600	1	6_44078066_AX-90490531
651	Glyma.16G079200	3	16_8178733_AX-90451237; 16_8184776_AX-90500737; 16_8186140_AX-90324255
652	Glyma.02G244600	3	2_43269848_AX-90426818; 2_43269905_AX-90310537; 2_43270061_AX-90323732
653	Glyma.04G168300	2	4_42186818_AX-90513631; 4_42194415_AX-90370212
654	Glyma.07G163700	2	7_21694719_AX-90432597; 7_21695106_AX-90446039
655	Glyma.13G355700	1	13_44424515_AX-90352308
656	Glyma.15G201300	2	15_24735199_AX-90420704; 15_24735637_AX-90494126
657	Glyma.13G152300	2	13_26688871_AX-90311055; 13_26689901_AX-90328781
658	Glyma.03G225200	4	3_42753478_AX-90315830; 3_42753528_AX-90474492; 3_42754158_AX-90505057; 3_42754587_AX-90395436
659	Glyma.05G220500	2	5_40010321_AX-90413520; 5_40010766_AX-90444234
660	Glyma.17G062600	4	17_4808587_AX-90344811; 17_4810186_AX-90379808; 17_4819168_AX-90495184; 17_4820389_AX-90341944
661	Glyma.17G052400	1	17_3977503_AX-90446531
662	Glyma.19G232800	2	19_48290707_AX-90407326; 19_48296376_AX-90320282
663	Glyma.20G047400	1	20_8889067_AX-90486269
664	Glyma.10G071400	3	10_7209395_AX-90336548; 10_7210570_AX-90520815; 10_7214190_AX-90476327
665	Glyma.17G066600	1	17_5146824_AX-90366785
666	Glyma.08G109300	2	8_8390797_AX-90358201; 8_8391277_AX-90443717
667	Glyma.08G273100	1	8_35781047_AX-90506078
668	Glyma.03G258800	2	3_45319459_AX-90335396; 3_45324756_AX-90353776
669	Glyma.19G119300	2	19_37703452_AX-90514625; 19_37704293_AX-90485881
670	Glyma.08G282500	3	8_38739789_AX-90326279; 8_38747470_AX-90481191; 8_38747814_AX-90523326
671	Glyma.17G131800	1	17_10579646_AX-90482111
672	Glyma.06G314400	1	6_50333496_AX-90371837
673	Glyma.03G091700	1	3_27148381_AX-90318064
674	Glyma.13G182700	3	13_29584721_AX-90421937; 13_29588831_AX-90347058; 13_29588982_AX-90449774
675	Glyma.17G058600	3	17_4458994_AX-90395665; 17_4460620_AX-90347660; 17_4468440_AX-90424099
676	Glyma.16G004300	1	16_238465_AX-90364513
677	Glyma.07G048200	1	7_4063492_AX-90325921
678	Glyma.05G186700	2	5_37325743_AX-90356815; 5_37326027_AX-90515338
679	Glyma.10G139000	1	10_37290759_AX-90360415
680	Glyma.13G233900	3	13_34460086_AX-90351519; 13_34460756_AX-90506670; 13_34461428_AX-90426061
681	Glyma.03G162500	1	3_37723233_AX-90416266
682	Glyma.01G206700	1	1_53886410_AX-90500683
683	Glyma.12G203100	1	12_36355339_AX-90366635
684	Glyma.19G245400	2	19_49239109_AX-90445870; 19_49239721_AX-90369711
685	Glyma.06G250100	3	6_42303347_AX-90415206; 6_42303948_AX-90434606; 6_42304190_AX-90389297
686	Glyma.12G210400	1	12_36951300_AX-90420622
687	Glyma.13G333200	2	13_42713192_AX-90364082; 13_42714624_AX-90457718
688	Glyma.15G257800	1	15_48777914_AX-90344713
689	Glyma.08G077400	1	8_5881649_AX-90492691
690	Glyma.13G367300	1	13_45292042_AX-90409985
691	Glyma.10G036600	1	10_3210348_AX-90378920
692	Glyma.19G208700	2	19_46369197_AX-90468475; 19_46375724_AX-90515494
693	Glyma.03G176600	6	3_38952064_AX-90371820; 3_38952250_AX-90359483; 3_38954346_AX-90384372; 3_38954798_AX-90375717; 3_38955005_AX-90311602; 3_38960959_AX-90328654
694	Glyma.09G174000	1	9_39873476_AX-90306454
695	Glyma.07G091100	4	7_8527107_AX-90315076; 7_8531069_AX-90442487; 7_8531155_AX-90437133; 7_8531836_AX-90370088
696	Glyma.13G094100	3	13_20936238_AX-90374293; 13_20936910_AX-90314247; 13_20939201_AX-90407735
697	Glyma.07G048500	4	7_4104866_AX-90457506; 7_4108708_AX-90379822; 7_4109549_AX-90511487; 7_4110881_AX-90487853
698	Glyma.16G007200	3	16_590171_AX-90514821; 16_593245_AX-90469157; 16_599668_AX-90447996
699	Glyma.16G145300	3	16_30605091_AX-90405452; 16_30606039_AX-90512533; 16_30606242_AX-90469254
700	Glyma.08G212800	2	8_17169512_AX-90393479; 8_17169801_AX-90330456
701	Glyma.07G198800	2	7_36715076_AX-90462026; 7_36718614_AX-90434004
702	Glyma.15G166800	3	15_14549557_AX-90489372; 15_14552040_AX-90370057; 15_14555633_AX-90371603
703	Glyma.12G214400	6	12_37367161_AX-90409666; 12_37370015_AX-90474965; 12_37372319_AX-90433301; 12_37373176_AX-90385987; 12_37373399_AX-90434834; 12_37374601_AX-90414370
704	Glyma.10G045400	2	10_4043920_AX-90475496; 10_4045804_AX-90406666
705	Glyma.15G176800	2	15_16788908_AX-90457976; 15_16793311_AX-90332743
706	Glyma.20G117000	1	20_35961627_AX-90386282
707	Glyma.19G256800	1	19_50084138_AX-90421647
708	Glyma.17G126300	3	17_10062606_AX-90503842; 17_10067398_AX-90450036; 17_10067461_AX-90376248
709	Glyma.07G228400	3	7_40693419_AX-90426262; 7_40694956_AX-90430301; 7_40696353_AX-90493214
710	Glyma.15G124900	4	15_9922230_AX-90480678; 15_9922997_AX-90347721; 15_9923879_AX-90308193; 15_9924235_AX-90481085
711	Glyma.11G001200	2	11_59445_AX-90388165; 11_63093_AX-90315438
712	Glyma.12G155900	4	12_24779234_AX-90485781; 12_24780132_AX-90510284; 12_24780532_AX-90473722; 12_24787286_AX-90405853
713	Glyma.14G166000	1	14_40955434_AX-90445907
714	Glyma.12G131400	3	12_14850585_AX-90374540; 12_14856712_AX-90448059; 12_14857491_AX-90381525
715	Glyma.14G136500	1	14_24088544_AX-90388259
716	Glyma.17G202100	2	17_32184143_AX-90429058; 17_32186310_AX-90510983
717	Glyma.08G279000	3	8_37695575_AX-90391965; 8_37696405_AX-90442657; 8_37697067_AX-90425670
718	Glyma.13G256900	5	13_36209378_AX-90321937; 13_36210903_AX-90518054; 13_36217524_AX-90441833; 13_36218798_AX-90501157; 13_36220115_AX-90488977
719	Glyma.20G232400	3	20_46584754_AX-90332681; 20_46584995_AX-90307735; 20_46585586_AX-90311175
720	Glyma.06G068400	4	6_5240197_AX-90372158; 6_5240314_AX-90340430; 6_5240764_AX-90449562; 6_5242216_AX-90365342
721	Glyma.08G049000	3	8_3811742_AX-90460591; 8_3815067_AX-90517517; 8_3820646_AX-90339725
722	Glyma.05G156200	3	5_34882690_AX-90490110; 5_34882931_AX-90521936; 5_34883644_AX-90390509
723	Glyma.13G274100	2	13_37559221_AX-90360785; 13_37564426_AX-90366333
724	Glyma.06G174000	1	6_14694426_AX-90324506
725	Glyma.15G062900	1	15_4820551_AX-90346861
726	Glyma.16G163200	2	16_32192817_AX-90336361; 16_32198828_AX-90413598
727	Glyma.10G147000	4	10_38231209_AX-90467308; 10_38234342_AX-90441565; 10_38234586_AX-90516826; 10_38235442_AX-90482241
728	Glyma.03G250600	2	3_44629588_AX-90343839; 3_44638617_AX-90484834
729	Glyma.06G101500	1	6_8053646_AX-90458121
730	Glyma.13G177500	1	13_29160050_AX-90364753
731	Glyma.17G010200	4	17_823066_AX-90318478; 17_831152_AX-90415931; 17_831430_AX-90312637; 17_838218_AX-90404968
732	Glyma.18G150800	1	18_28047850_AX-90525514
733	Glyma.18G252300	3	18_53901347_AX-90492564; 18_53905155_AX-90383413; 18_53905477_AX-90384864
734	Glyma.12G065800	3	12_4827822_AX-90524726; 12_4830285_AX-90463195; 12_4830371_AX-90419142
735	Glyma.09G183500	1	9_40861582_AX-90505039
736	Glyma.20G197000	2	20_43466046_AX-90406134; 20_43471158_AX-90446746
737	Glyma.18G130900	1	18_18236779_AX-90455656
738	Glyma.09G074900	1	9_8116836_AX-90479819
739	Glyma.20G155200	4	20_39401223_AX-90380194; 20_39401556_AX-90382982; 20_39406331_AX-90517850; 20_39410189_AX-90364671
740	Glyma.03G218200	3	3_42178534_AX-90387463; 3_42179519_AX-90481720; 3_42187791_AX-90386444
741	Glyma.09G066600	2	9_6537044_AX-90430338; 9_6541944_AX-90349367
742	Glyma.20G234900	2	20_46751724_AX-90498574; 20_46759644_AX-90511714
743	Glyma.13G109100	1	13_22305011_AX-90425487
744	Glyma.12G088700	5	12_7273445_AX-90423832; 12_7273570_AX-90471925; 12_7277371_AX-90414854; 12_7277463_AX-90486559; 12_7282438_AX-90305448
745	Glyma.18G280200	2	18_56102429_AX-90425182; 18_56102697_AX-90476841
746	Glyma.19G186200	1	19_44484098_AX-90364761
747	Glyma.16G192900	1	16_35508669_AX-90394239
748	Glyma.11G044100	2	11_3267408_AX-90408367; 11_3269130_AX-90501875
749	Glyma.19G006500	1	19_646238_AX-90323615
750	Glyma.12G002900	2	12_248359_AX-90384467; 12_248476_AX-90498840
751	Glyma.12G005000	3	12_389927_AX-90511774; 12_396629_AX-90325180; 12_400054_AX-90307910
752	Glyma.07G109800	1	7_11086994_AX-90381547
753	Glyma.01G147600	1	1_48433676_AX-90519422
754	Glyma.15G155600	3	15_13002546_AX-90471530; 15_13003241_AX-90516041; 15_13005924_AX-90509451
755	Glyma.06G242200	1	6_40188352_AX-90365167
756	Glyma.09G147200	5	9_36523955_AX-90335383; 9_36530222_AX-90417132; 9_36530428_AX-90399318; 9_36533386_AX-90305264; 9_36534969_AX-90316146
757	Glyma.13G122600	4	13_23542402_AX-90398575; 13_23542529_AX-90386698; 13_23547156_AX-90439035; 13_23548165_AX-90524593
758	Glyma.09G172500	1	9_39718570_AX-90365234
759	Glyma.19G034600	2	19_4538004_AX-90426553; 19_4547954_AX-90478449
760	Glyma.13G089200	4	13_20368026_AX-90522451; 13_20368693_AX-90317352; 13_20377862_AX-90488270; 13_20377914_AX-90520495
761	Glyma.07G156200	5	7_19196318_AX-90371055; 7_19200960_AX-90406658; 7_19201529_AX-90510806; 7_19202699_AX-90492528; 7_19203515_AX-90437111
762	Glyma.05G126400	4	5_31963651_AX-90507249; 5_31966998_AX-90382692; 5_31971845_AX-90423325; 5_31972923_AX-90333270
763	Glyma.13G345300	4	13_43595012_AX-90475477; 13_43595939_AX-90430942; 13_43597467_AX-90382521; 13_43598691_AX-90492890
764	Glyma.03G181400	3	3_39329050_AX-90455325; 3_39337714_AX-90344085; 3_39339885_AX-90454723
765	Glyma.08G134600	2	8_10316474_AX-90417946; 8_10318859_AX-90309940
766	Glyma.03G066500	3	3_13131970_AX-90516004; 3_13133281_AX-90461313; 3_13133873_AX-90502638
767	Glyma.15G169600	1	15_15224401_AX-90364170
768	Glyma.18G240800	3	18_52940538_AX-90366392; 18_52940747_AX-90323330; 18_52948219_AX-90517166
769	Glyma.05G239500	2	5_41520494_AX-90513594; 5_41521134_AX-90314669
770	Glyma.05G027000	2	5_2338769_AX-90448834; 5_2339541_AX-90485882
771	Glyma.09G280200	3	9_49544802_AX-90494557; 9_49545122_AX-90504176; 9_49545203_AX-90423620
772	Glyma.07G081300	1	7_7444414_AX-90323381
773	Glyma.07G103400	5	7_9914954_AX-90525340; 7_9916246_AX-90345693; 7_9919413_AX-90356148; 7_9920725_AX-90474615; 7_9923470_AX-90442260
774	Glyma.08G336500	1	8_45354786_AX-90335650
775	Glyma.18G263400	3	18_54875329_AX-90451414; 18_54875469_AX-90352886; 18_54879115_AX-90334688
776	Glyma.16G169100	1	16_32916092_AX-90434008
777	Glyma.08G065300	3	8_5002120_AX-90322089; 8_5015520_AX-90383270; 8_5020748_AX-90350018
778	Glyma.13G215900	2	13_32919411_AX-90505624; 13_32919863_AX-90480835
779	Glyma.06G148400	1	6_12116052_AX-90423017
780	Glyma.12G226000	3	12_38560683_AX-90375844; 12_38562587_AX-90466166; 12_38563267_AX-90446573
781	Glyma.04G159300	3	4_39280781_AX-90394401; 4_39289776_AX-90413998; 4_39294191_AX-90518073
782	Glyma.03G021900	3	3_2286499_AX-90336153; 3_2287828_AX-90470707; 3_2288318_AX-90503333
783	Glyma.02G042500	1	2_4000377_AX-90406821
784	Glyma.14G091900	4	14_8530117_AX-90370242; 14_8531104_AX-90466563; 14_8533574_AX-90354497; 14_8537725_AX-90422728
785	Glyma.18G105800	5	18_11776183_AX-90319941; 18_11776784_AX-90330949; 18_11778773_AX-90365453; 18_11781258_AX-90357494; 18_11782055_AX-90468385
786	Glyma.04G103900	1	4_9726551_AX-90485921
787	Glyma.20G143200	3	20_38173272_AX-90427219; 20_38184533_AX-90356907; 20_38185862_AX-90452287
788	Glyma.19G162000	1	19_42271184_AX-90376863
789	Glyma.07G073000	3	7_6651611_AX-90435516; 7_6651836_AX-90458843; 7_6652754_AX-90366147
790	Glyma.12G126000	2	12_13801554_AX-90398197; 12_13802385_AX-90410739
791	Glyma.19G217900	5	19_47057692_AX-90345923; 19_47063753_AX-90451263; 19_47070142_AX-90409908; 19_47070895_AX-90412662; 19_47071105_AX-90472805
792	Glyma.14G155100	1	14_33715358_AX-90393730
793	Glyma.02G115900	1	2_11284852_AX-90505326
794	Glyma.07G270700	2	7_44328257_AX-90477358; 7_44331253_AX-90503829
795	Glyma.16G023800	2	16_2300912_AX-90393446; 16_2301082_AX-90493084
796	Glyma.09G240000	2	9_46240874_AX-90382158; 9_46242264_AX-90510773
797	Glyma.20G107500	2	20_35009511_AX-90466197; 20_35014228_AX-90414772
798	Glyma.08G255200	1	8_22601527_AX-90319652
799	Glyma.08G187400	3	8_15006986_AX-90453042; 8_15014412_AX-90420188; 8_15018649_AX-90521972
800	Glyma.14G110600	1	14_12438433_AX-90395191
801	Glyma.05G148700	8	5_34274945_AX-90393411; 5_34281956_AX-90452638; 5_34282051_AX-90416058; 5_34282483_AX-90431673; 5_34284190_AX-90351599; 5_34285559_AX-90456369; 5_34294479_AX-90418931; 5_34296148_AX-90424501
802	Glyma.17G231600	2	17_38644619_AX-90439596; 17_38654450_AX-90409360
803	Glyma.05G109200	1	5_28963626_AX-90326077
804	Glyma.05G039900	3	5_3543830_AX-90419942; 5_3544236_AX-90359494; 5_3544657_AX-90351462
805	Glyma.12G093500	1	12_7647277_AX-90350860
806	Glyma.08G246100	4	8_21278405_AX-90367039; 8_21279369_AX-90491620; 8_21279464_AX-90439019; 8_21280237_AX-90322039
807	Glyma.10G165800	2	10_39999113_AX-90382205; 10_39999946_AX-90392350
808	Glyma.13G341700	1	13_43342397_AX-90328261
809	Glyma.06G090700	3	6_7050160_AX-90442603; 6_7051004_AX-90415683; 6_7051067_AX-90377483
810	Glyma.07G237900	3	7_41913591_AX-90519303; 7_41913644_AX-90430603; 7_41917223_AX-90509361
811	Glyma.05G177500	3	5_36599366_AX-90523568; 5_36601323_AX-90444628; 5_36602367_AX-90400857
812	Glyma.10G066900	2	10_6531937_AX-90391448; 10_6537226_AX-90518623
813	Glyma.08G124400	5	8_9556955_AX-90451145; 8_9557781_AX-90445813; 8_9559335_AX-90369312; 8_9559759_AX-90411576; 8_9560432_AX-90480217
814	Glyma.18G288000	1	18_56790777_AX-90507200
815	Glyma.09G068600	4	9_6940434_AX-90343217; 9_6946910_AX-90468998; 9_6958735_AX-90443875; 9_6958967_AX-90488788
816	Glyma.17G050800	4	17_3856009_AX-90492635; 17_3856917_AX-90486076; 17_3858941_AX-90479572; 17_3861801_AX-90410136
817	Glyma.17G211200	1	17_34874509_AX-90315795
818	Glyma.13G352000	3	13_44099762_AX-90502479; 13_44103818_AX-90492281; 13_44103947_AX-90309813
819	Glyma.08G137800	2	8_10576314_AX-90314888; 8_10580364_AX-90336870
820	Glyma.03G055300	1	3_7600677_AX-90313327
821	Glyma.04G038100	4	4_3029925_AX-90485177; 4_3031689_AX-90408343; 4_3032123_AX-90474623; 4_3032306_AX-90355665
822	Glyma.18G073600	2	18_6997292_AX-90311581; 18_7001135_AX-90353458
823	Glyma.03G128200	4	3_34259531_AX-90392488; 3_34259593_AX-90480034; 3_34262477_AX-90462869; 3_34262531_AX-90520690
824	Glyma.15G176300	2	15_16623270_AX-90454522; 15_16629490_AX-90444423
825	Glyma.18G224300	1	18_51189198_AX-90514609
826	Glyma.04G125700	3	4_16711790_AX-90430682; 4_16712252_AX-90343845; 4_16713832_AX-90318513
827	Glyma.06G312900	4	6_50145463_AX-90369582; 6_50146711_AX-90305852; 6_50147858_AX-90475545; 6_50148315_AX-90413964
828	Glyma.06G049300	2	6_3709181_AX-90465752; 6_3710921_AX-90389761
829	Glyma.14G168700	1	14_41787434_AX-90371230
830	Glyma.03G162600	2	3_37739409_AX-90478929; 3_37745599_AX-90454300
831	Glyma.17G169800	1	17_15845188_AX-90422957
832	Glyma.14G174200	1	14_42990276_AX-90355908
833	Glyma.13G130100	4	13_24308114_AX-90333702; 13_24308230_AX-90380746; 13_24311300_AX-90506689; 13_24311456_AX-90355658
834	Glyma.12G127200	2	12_13878721_AX-90329279; 12_13881505_AX-90417732
835	Glyma.10G220700	2	10_45196356_AX-90381838; 10_45209425_AX-90476547
836	Glyma.18G071600	4	18_6724395_AX-90378117; 18_6732049_AX-90413842; 18_6732380_AX-90427187; 18_6733123_AX-90353415
837	Glyma.11G246400	2	11_33963225_AX-90318512; 11_33964336_AX-90406337
838	Glyma.04G223200	2	4_49380403_AX-90311921; 4_49380524_AX-90454180
839	Glyma.18G298300	2	18_57589179_AX-90366100; 18_57590426_AX-90524499
840	Glyma.05G215900	1	5_39637942_AX-90518724
841	Glyma.05G063500	2	5_6132827_AX-90494890; 5_6133865_AX-90375807
842	Glyma.13G152000	4	13_26637758_AX-90450658; 13_26639919_AX-90369991; 13_26644040_AX-90501278; 13_26644361_AX-90417604
843	Glyma.05G062100	3	5_5845764_AX-90405193; 5_5847183_AX-90489654; 5_5847250_AX-90436033
844	Glyma.07G017300	3	7_1397504_AX-90498432; 7_1397599_AX-90349375; 7_1397787_AX-90352301
845	Glyma.06G220100	1	6_25362303_AX-90524988
846	Glyma.09G274600	1	9_49052440_AX-90414550
847	Glyma.13G052100	4	13_14899502_AX-90460908; 13_14904764_AX-90370814; 13_14906923_AX-90398139; 13_14912665_AX-90492124
848	Glyma.05G050700	3	5_4535723_AX-90519147; 5_4540478_AX-90505709; 5_4543117_AX-90473294
849	Glyma.17G158000	3	17_13528315_AX-90518827; 17_13529284_AX-90363096; 17_13529408_AX-90439600
850	Glyma.12G123500	1	12_13625120_AX-90439561
851	Glyma.19G143900	3	19_40500011_AX-90375111; 19_40505772_AX-90501185; 19_40505860_AX-90418236
852	Glyma.02G302600	4	2_47807319_AX-90391442; 2_47808972_AX-90390899; 2_47810047_AX-90431306; 2_47814332_AX-90433074
853	Glyma.13G310100	2	13_40562865_AX-90315432; 13_40566209_AX-90453356
854	Glyma.07G186400	1	7_35390626_AX-90382923
855	Glyma.05G122400	4	5_31588192_AX-90344950; 5_31588429_AX-90309708; 5_31595434_AX-90332453; 5_31596297_AX-90319473
856	Glyma.13G166700	1	13_28152961_AX-90478278
857	Glyma.13G302400	1	13_39948347_AX-90365980
858	Glyma.13G034100	5	13_10669834_AX-90419768; 13_10671701_AX-90397657; 13_10671790_AX-90305859; 13_10672416_AX-90463744; 13_10673354_AX-90308107
859	Glyma.02G174800	3	2_27992703_AX-90417306; 2_27993153_AX-90487831; 2_27993950_AX-90346245
860	Glyma.08G357400	6	8_46985914_AX-90377579; 8_46986084_AX-90410686; 8_46986489_AX-90377972; 8_46991195_AX-90362955; 8_46993206_AX-90413694; 8_46994789_AX-90464252
861	Glyma.17G036900	2	17_2696311_AX-90315894; 17_2699877_AX-90512090
862	Glyma.05G031100	2	5_2709606_AX-90367030; 5_2710326_AX-90507379
863	Glyma.12G193300	1	12_35481356_AX-90502763
864	Glyma.12G130700	3	12_14734364_AX-90342413; 12_14736087_AX-90428667; 12_14745110_AX-90511108
865	Glyma.09G232400	7	9_45556269_AX-90370894; 9_45557174_AX-90322028; 9_45557891_AX-90429540; 9_45560936_AX-90391919; 9_45562503_AX-90457050; 9_45562835_AX-90476128; 9_45564604_AX-90486544
866	Glyma.18G220100	4	18_50709815_AX-90449283; 18_50710451_AX-90466557; 18_50712012_AX-90407204; 18_50712233_AX-90363725
867	Glyma.08G090000	2	8_6788954_AX-90360417; 8_6791990_AX-90378033
868	Glyma.17G217100	6	17_36594711_AX-90428868; 17_36601842_AX-90340238; 17_36602756_AX-90378314; 17_36602972_AX-90490390; 17_36603757_AX-90331524; 17_36604768_AX-90370392
869	Glyma.13G295400	2	13_39485374_AX-90465950; 13_39486592_AX-90310923
870	Glyma.12G040000	3	12_2883291_AX-90420339; 12_2884222_AX-90480791; 12_2884425_AX-90517100
871	Glyma.09G183400	2	9_40848043_AX-90524533; 9_40848669_AX-90473846
872	Glyma.18G254700	3	18_54105552_AX-90477575; 18_54105842_AX-90334015; 18_54106691_AX-90522334
873	Glyma.11G114200	1	11_8727935_AX-90383669
874	Glyma.07G248400	2	7_42677667_AX-90408700; 7_42680521_AX-90416908
875	Glyma.07G131000	1	7_15522719_AX-90521321
876	Glyma.05G018100	5	5_1603584_AX-90393971; 5_1606534_AX-90310801; 5_1608263_AX-90522470; 5_1609044_AX-90388600; 5_1609151_AX-90505839
877	Glyma.06G125100	3	6_10192115_AX-90405479; 6_10192867_AX-90421970; 6_10194944_AX-90453955
878	Glyma.03G194700	1	3_40522742_AX-90331855
879	Glyma.07G228600	1	7_40747940_AX-90508094
880	Glyma.19G039100	3	19_5535879_AX-90392772; 19_5537037_AX-90353600; 19_5547229_AX-90402943
881	Glyma.09G020800	1	9_1639742_AX-90352194
882	Glyma.09G034300	4	9_2866494_AX-90479488; 9_2866568_AX-90366472; 9_2866673_AX-90352754; 9_2867607_AX-90357061
883	Glyma.01G049400	2	1_5759171_AX-90341121; 1_5765298_AX-90359053
884	Glyma.03G143100	2	3_35879198_AX-90433399; 3_35891941_AX-90335222
885	Glyma.17G025300	1	17_1858503_AX-90510703
886	Glyma.08G329300	1	8_44718748_AX-90324456
887	Glyma.03G094700	1	3_27953856_AX-90311070
888	Glyma.04G084000	3	4_7081523_AX-90406346; 4_7086085_AX-90360926; 4_7087588_AX-90316850
889	Glyma.08G005400	3	8_428609_AX-90332291; 8_431281_AX-90443662; 8_433061_AX-90319612
890	Glyma.02G057500	1	2_5157261_AX-90353169
891	Glyma.19G262700	1	19_50544984_AX-90520825
892	Glyma.01G184000	1	1_51942379_AX-90455140
893	Glyma.16G007100	3	16_580061_AX-90423918; 16_581457_AX-90432978; 16_587550_AX-90451553
894	Glyma.12G131500	4	12_14877214_AX-90441358; 12_14877973_AX-90519689; 12_14879971_AX-90515441; 12_14881251_AX-90475401
895	Glyma.19G217000	2	19_46986984_AX-90374957; 19_46987354_AX-90306803
896	Glyma.04G230600	1	4_49918808_AX-90323927
897	Glyma.12G231500	1	12_39154817_AX-90355345
898	Glyma.01G224800	1	1_55350876_AX-90347699
899	Glyma.18G148000	3	18_25340376_AX-90458131; 18_25340838_AX-90482715; 18_25341116_AX-90466030
900	Glyma.01G210000	1	1_54150580_AX-90355201
901	Glyma.04G164300	4	4_40908781_AX-90413456; 4_40914379_AX-90412217; 4_40914636_AX-90496737; 4_40914935_AX-90361674
902	Glyma.09G234100	2	9_45648909_AX-90471308; 9_45648971_AX-90338837
903	Glyma.13G177400	1	13_29140524_AX-90357397
904	Glyma.12G106400	1	12_9719106_AX-90491403
905	Glyma.07G004700	3	7_364956_AX-90311456; 7_365287_AX-90523267; 7_367238_AX-90361653
906	Glyma.09G046200	1	9_3954335_AX-90519290
907	Glyma.06G193600	2	6_17225175_AX-90417876; 6_17225450_AX-90338665
908	Glyma.04G190700	3	4_46145642_AX-90337158; 4_46147046_AX-90310351; 4_46147321_AX-90387995
909	Glyma.08G202300	2	8_16428489_AX-90315279; 8_16430545_AX-90379072
910	Glyma.09G056100	4	9_5015575_AX-90444646; 9_5015955_AX-90319445; 9_5016149_AX-90343391; 9_5021316_AX-90357729
911	Glyma.18G005600	3	18_431475_AX-90505089; 18_434683_AX-90340819; 18_435232_AX-90465970
912	Glyma.01G056800	4	1_7371457_AX-90449109; 1_7376429_AX-90375103; 1_7377054_AX-90356719; 1_7377708_AX-90395786
913	Glyma.09G005700	1	9_444574_AX-90380000
914	Glyma.09G283800	9	9_49920868_AX-90369112; 9_49921308_AX-90421390; 9_49921540_AX-90417474; 9_49921584_AX-90401122; 9_49925535_AX-90315644; 9_49925683_AX-90503498; 9_49927362_AX-90320276; 9_49927487_AX-90505685; 9_49927775_AX-90306263
915	Glyma.03G111400	1	3_31644376_AX-90429839
916	Glyma.06G272600	2	6_46326906_AX-90470867; 6_46331006_AX-90327935
917	Glyma.17G039600	3	17_2939348_AX-90508409; 17_2941567_AX-90336452; 17_2943660_AX-90412096
918	Glyma.10G205500	5	10_43703135_AX-90519836; 10_43709124_AX-90442590; 10_43709800_AX-90379366; 10_43709849_AX-90318951; 10_43710426_AX-90387873
919	Glyma.01G158000	1	1_49615311_AX-90473415
920	Glyma.09G185800	4	9_41083226_AX-90355351; 9_41091370_AX-90443977; 9_41091554_AX-90437276; 9_41092309_AX-90392776
921	Glyma.06G199600	1	6_18236517_AX-90465701
922	Glyma.17G088500	4	17_6870226_AX-90361012; 17_6870788_AX-90441304; 17_6870972_AX-90514773; 17_6871187_AX-90489206
923	Glyma.02G112100	4	2_10858491_AX-90368541; 2_10858714_AX-90405017; 2_10859066_AX-90320176; 2_10863703_AX-90439414
924	Glyma.15G048600	2	15_3835022_AX-90457894; 15_3835472_AX-90347929
925	Glyma.11G045400	1	11_3353760_AX-90331262
926	Glyma.20G136600	4	20_37621082_AX-90338095; 20_37624734_AX-90448197; 20_37624890_AX-90449237; 20_37627936_AX-90308616
927	Glyma.08G193900	4	8_15617666_AX-90498969; 8_15620043_AX-90492424; 8_15625949_AX-90387210; 8_15626282_AX-90337951
928	Glyma.13G333400	3	13_42753425_AX-90425694; 13_42757296_AX-90403206; 13_42757970_AX-90441149
929	Glyma.19G228300	4	19_47972068_AX-90340595; 19_47980353_AX-90497395; 19_47982003_AX-90388636; 19_47982793_AX-90328721
930	Glyma.08G261500	1	8_25676119_AX-90523772
931	Glyma.08G211600	1	8_17086690_AX-90472218
932	Glyma.12G178800	1	12_33853206_AX-90340534
933	Glyma.19G034500	2	19_4508748_AX-90423442; 19_4512262_AX-90482015
934	Glyma.16G200700	1	16_36176373_AX-90394797
935	Glyma.05G232400	3	5_40997166_AX-90370972; 5_40998340_AX-90348638; 5_41003669_AX-90429599
936	Glyma.15G118800	2	15_9318442_AX-90489695; 15_9318589_AX-90349517
937	Glyma.10G151500	1	10_38664468_AX-90484477
938	Glyma.07G030100	3	7_2395826_AX-90385122; 7_2403596_AX-90496015; 7_2404175_AX-90506887
939	Glyma.05G239400	1	5_41508319_AX-90442742
940	Glyma.08G257300	3	8_23086638_AX-90360342; 8_23091816_AX-90520341; 8_23092696_AX-90437262
941	Glyma.15G152000	2	15_12588701_AX-90348700; 15_12589485_AX-90340392
942	Glyma.02G267800	4	2_45220188_AX-90391214; 2_45220295_AX-90442957; 2_45220713_AX-90337356; 2_45222156_AX-90452114
943	Glyma.09G244000	7	9_46659780_AX-90362324; 9_46659992_AX-90516222; 9_46665534_AX-90338079; 9_46665760_AX-90477957; 9_46667669_AX-90344600; 9_46668273_AX-90388837; 9_46668528_AX-90306397
944	Glyma.11G035800	2	11_2574678_AX-90328151; 11_2577473_AX-90419376
945	Glyma.10G119100	2	10_30358540_AX-90461791; 10_30359417_AX-90416427
946	Glyma.11G018100	4	11_1257467_AX-90481977; 11_1262823_AX-90325304; 11_1263256_AX-90407687; 11_1263969_AX-90417490
947	Glyma.16G023900	4	16_2322539_AX-90349099; 16_2322764_AX-90372323; 16_2322959_AX-90347258; 16_2323426_AX-90406066
948	Glyma.20G230800	3	20_46467475_AX-90376756; 20_46467992_AX-90325710; 20_46468102_AX-90429929
949	Glyma.04G101500	2	4_9338477_AX-90472807; 4_9340266_AX-90396654
950	Glyma.20G018500	3	20_1910002_AX-90451040; 20_1912810_AX-90359234; 20_1912954_AX-90408648
951	Glyma.07G027000	1	7_2120050_AX-90471887
952	Glyma.15G259400	1	15_49186123_AX-90432829
953	Glyma.06G122800	2	6_10017128_AX-90458914; 6_10017853_AX-90344490
954	Glyma.15G236500	6	15_44556870_AX-90407844; 15_44562342_AX-90429265; 15_44566116_AX-90493424; 15_44570502_AX-90397461; 15_44572993_AX-90316073; 15_44573463_AX-90339139
955	Glyma.10G218800	2	10_45065487_AX-90509928; 10_45067714_AX-90446250
956	Glyma.06G196200	3	6_17610357_AX-90348679; 6_17612396_AX-90423628; 6_17613509_AX-90477249
957	Glyma.18G044200	2	18_3816617_AX-90321681; 18_3822069_AX-90478357
958	Glyma.10G180800	1	10_41442664_AX-90464324
959	Glyma.07G268100	1	7_44131194_AX-90332476
960	Glyma.18G133100	5	18_18868043_AX-90334310; 18_18869326_AX-90461834; 18_18869678_AX-90452261; 18_18875661_AX-90359704; 18_18877814_AX-90431701
961	Glyma.13G109500	1	13_22330511_AX-90395629
962	Glyma.07G254500	1	7_43135131_AX-90427418
963	Glyma.07G141100	2	7_16731977_AX-90384588; 7_16732903_AX-90309955
964	Glyma.08G110300	1	8_8474531_AX-90356444
965	Glyma.02G201300	4	2_38512181_AX-90380208; 2_38512775_AX-90397440; 2_38518894_AX-90514008; 2_38520903_AX-90512983
966	Glyma.06G056400	4	6_4260490_AX-90501896; 6_4260540_AX-90515539; 6_4261291_AX-90306511; 6_4261477_AX-90508163
967	Glyma.13G266300	4	13_36926995_AX-90427514; 13_36938478_AX-90499969; 13_36940790_AX-90438549; 13_36942196_AX-90389564
968	Glyma.09G086700	1	9_10808065_AX-90433975
969	Glyma.03G158500	2	3_37370680_AX-90446372; 3_37378741_AX-90465485
970	Glyma.17G031600	2	17_2306412_AX-90470980; 17_2310859_AX-90524296
971	Glyma.11G043800	3	11_3246126_AX-90369774; 11_3249445_AX-90306821; 11_3249486_AX-90512086
972	Glyma.20G049200	4	20_9651180_AX-90328029; 20_9651352_AX-90404458; 20_9654576_AX-90483945; 20_9655919_AX-90413915
973	Glyma.17G114500	2	17_9066437_AX-90368792; 17_9067086_AX-90368617
974	Glyma.16G054500	4	16_5356974_AX-90515709; 16_5361314_AX-90495998; 16_5361676_AX-90426149; 16_5363929_AX-90386676
975	Glyma.07G236600	3	7_41824262_AX-90411420; 7_41827609_AX-90413438; 7_41828477_AX-90438995
976	Glyma.11G240900	2	11_33511871_AX-90379922; 11_33523897_AX-90478206
977	Glyma.17G062500	2	17_4789077_AX-90320172; 17_4789832_AX-90425175
978	Glyma.18G095600	1	18_9805392_AX-90332685
979	Glyma.19G030400	1	19_3753727_AX-90384823
980	Glyma.01G166800	2	1_50464305_AX-90433119; 1_50469539_AX-90455612
981	Glyma.11G078400	1	11_5914415_AX-90370547
982	Glyma.14G070000	6	14_5880605_AX-90315943; 14_5880922_AX-90520808; 14_5882187_AX-90368560; 14_5884402_AX-90340466; 14_5885897_AX-90307323; 14_5886028_AX-90463872
983	Glyma.20G162800	4	20_40040715_AX-90398047; 20_40041748_AX-90431571; 20_40043254_AX-90351947; 20_40043812_AX-90414541
984	Glyma.05G018800	1	5_1651426_AX-90425706
985	Glyma.08G114200	2	8_8743510_AX-90482012; 8_8744647_AX-90368354
986	Glyma.15G039300	3	15_3099728_AX-90416312; 15_3100306_AX-90507265; 15_3100592_AX-90327995
987	Glyma.10G212500	1	10_44503653_AX-90500760
988	Glyma.15G176000	4	15_16596576_AX-90515572; 15_16596898_AX-90368717; 15_16597249_AX-90453582; 15_16597645_AX-90473506
989	Glyma.01G188000	3	1_52303767_AX-90498618; 1_52303895_AX-90322773; 1_52308601_AX-90429099
990	Glyma.14G197900	1	14_46328040_AX-90500914
991	Glyma.08G105000	5	8_8081879_AX-90401386; 8_8082240_AX-90459978; 8_8083580_AX-90522469; 8_8086062_AX-90326244; 8_8086913_AX-90313576
992	Glyma.19G128100	4	19_38723508_AX-90476397; 19_38724480_AX-90456177; 19_38730554_AX-90449005; 19_38730680_AX-90462316
993	Glyma.15G044800	1	15_3588197_AX-90313199
994	Glyma.06G049200	3	6_3688462_AX-90339418; 6_3695486_AX-90517553; 6_3702330_AX-90522265
995	Glyma.03G159800	1	3_37480984_AX-90492078
996	Glyma.03G162700	1	3_37753340_AX-90318603
997	Glyma.07G110000	4	7_11170277_AX-90517725; 7_11170792_AX-90361417; 7_11171576_AX-90332120; 7_11176002_AX-90504654
998	Glyma.11G091500	2	11_6925504_AX-90379356; 11_6930553_AX-90479954
999	Glyma.02G010900	1	2_1024741_AX-90473032
1000	Glyma.02G232600	3	2_42002400_AX-90515575; 2_42003167_AX-90486698; 2_42003873_AX-90496501
1001	Glyma.14G060300	1	14_4879626_AX-90350958
1002	Glyma.08G085900	1	8_6470393_AX-90466027
1003	Glyma.10G207100	2	10_43859977_AX-90354214; 10_43860574_AX-90524876
1004	Glyma.19G200300	2	19_45727293_AX-90409717; 19_45729277_AX-90411826
1005	Glyma.06G066200	1	6_5051665_AX-90375316
1006	Glyma.01G023500	4	1_2364166_AX-90484993; 1_2371555_AX-90309755; 1_2372378_AX-90410174; 1_2372757_AX-90508127
1007	Glyma.20G176800	2	20_41394760_AX-90507683; 20_41394991_AX-90496679
1008	Glyma.19G096400	4	19_34001494_AX-90367262; 19_34003376_AX-90326567; 19_34006465_AX-90493531; 19_34007879_AX-90405423
1009	Glyma.04G042000	2	4_3364238_AX-90490250; 4_3365299_AX-90420916
1010	Glyma.02G013900	1	2_1264868_AX-90355657
1011	Glyma.06G174800	1	6_14788621_AX-90441956
1012	Glyma.09G082000	7	9_9641408_AX-90487549; 9_9642162_AX-90472946; 9_9642542_AX-90490919; 9_9643077_AX-90453126; 9_9645172_AX-90477606; 9_9647073_AX-90402373; 9_9649483_AX-90465983
1013	Glyma.15G196500	5	15_22684956_AX-90357430; 15_22686776_AX-90523162; 15_22687433_AX-90480539; 15_22687565_AX-90426908; 15_22687645_AX-90450895
1014	Glyma.09G255300	6	9_47466811_AX-90348288; 9_47468257_AX-90497105; 9_47470970_AX-90493182; 9_47472028_AX-90352924; 9_47472548_AX-90326310; 9_47478449_AX-90408780
1015	Glyma.19G178500	4	19_43768434_AX-90474661; 19_43768627_AX-90354323; 19_43769612_AX-90525421; 19_43773342_AX-90487900
1016	Glyma.09G177800	1	9_40244326_AX-90436962
1017	Glyma.08G320200	1	8_43920446_AX-90416870
1018	Glyma.06G187000	2	6_16267358_AX-90369844; 6_16267572_AX-90507477
1019	Glyma.20G047600	3	20_8977893_AX-90434224; 20_8980430_AX-90521487; 20_8981260_AX-90356790
1020	Glyma.02G110200	3	2_10629816_AX-90380611; 2_10631285_AX-90316608; 2_10632715_AX-90466725
1021	Glyma.04G218300	2	4_48926556_AX-90356772; 4_48926922_AX-90481431
1022	Glyma.10G194200	2	10_42630137_AX-90505586; 10_42636896_AX-90316715
1023	Glyma.01G084200	1	1_24689658_AX-90420771
1024	Glyma.02G254300	3	2_44131746_AX-90316314; 2_44132091_AX-90509172; 2_44133082_AX-90308028
1025	Glyma.03G125200	1	3_33884466_AX-90387317
1026	Glyma.19G222200	2	19_47441186_AX-90324814; 19_47441236_AX-90319308
1027	Glyma.19G079600	3	19_28916385_AX-90508543; 19_28917054_AX-90507344; 19_28918982_AX-90354469
1028	Glyma.03G231100	3	3_43266729_AX-90342845; 3_43267700_AX-90327075; 3_43269322_AX-90501333
1029	Glyma.17G059100	2	17_4486738_AX-90356491; 17_4488151_AX-90379382
1030	Glyma.06G165000	4	6_13671274_AX-90454386; 6_13672882_AX-90402102; 6_13676671_AX-90505628; 6_13680432_AX-90326284
1031	Glyma.06G108900	5	6_8761695_AX-90341029; 6_8766200_AX-90331780; 6_8766591_AX-90481994; 6_8768722_AX-90492283; 6_8769040_AX-90441868
1032	Glyma.08G310100	2	8_42949094_AX-90509915; 8_42949540_AX-90501537
1033	Glyma.17G080700	2	17_6258246_AX-90380460; 17_6259782_AX-90452458
1034	Glyma.20G181000	4	20_41916019_AX-90502636; 20_41918052_AX-90448401; 20_41919236_AX-90502855; 20_41919885_AX-90393077
1035	Glyma.16G185800	1	16_34750023_AX-90494358
1036	Glyma.20G222600	1	20_45734560_AX-90382533
1037	Glyma.20G224700	6	20_45921670_AX-90513774; 20_45921808_AX-90453621; 20_45926858_AX-90451694; 20_45929483_AX-90422404; 20_45929899_AX-90393269; 20_45931550_AX-90434922
1038	Glyma.14G033500	4	14_2437562_AX-90314961; 14_2438710_AX-90338083; 14_2439546_AX-90361803; 14_2440127_AX-90388228
1039	Glyma.09G194800	1	9_41910755_AX-90410436
1040	Glyma.12G083100	3	12_6587500_AX-90523091; 12_6587929_AX-90405766; 12_6588657_AX-90382656
1041	Glyma.04G174700	3	4_43644705_AX-90481157; 4_43645621_AX-90432093; 4_43647135_AX-90333128
1042	Glyma.10G138400	3	10_37210647_AX-90333078; 10_37210971_AX-90378952; 10_37211858_AX-90418900
1043	Glyma.15G045600	3	15_3640128_AX-90358198; 15_3641715_AX-90431253; 15_3642203_AX-90319200
1044	Glyma.15G261300	1	15_49382402_AX-90423149
1045	Glyma.15G222400	5	15_40350869_AX-90402712; 15_40351629_AX-90434546; 15_40354590_AX-90305747; 15_40355307_AX-90403749; 15_40355475_AX-90477408
1046	Glyma.12G130600	1	12_14736960_AX-90484035
1047	Glyma.12G199100	3	12_36031150_AX-90449431; 12_36031751_AX-90439274; 12_36031863_AX-90465483
1048	Glyma.09G237000	1	9_45912668_AX-90414902
1049	Glyma.05G215100	3	5_39594473_AX-90514388; 5_39595564_AX-90399654; 5_39596865_AX-90423411
1050	Glyma.03G138900	5	3_35518794_AX-90325767; 3_35520512_AX-90322512; 3_35520756_AX-90336584; 3_35525538_AX-90433479; 3_35526311_AX-90340552
1051	Glyma.15G040700	5	15_3195787_AX-90500855; 15_3195874_AX-90495786; 15_3198131_AX-90489390; 15_3198662_AX-90454324; 15_3199621_AX-90380267
1052	Glyma.05G127600	1	5_32074976_AX-90497686
1053	Glyma.18G254000	3	18_54045622_AX-90484709; 18_54045738_AX-90503019; 18_54056200_AX-90332513
1054	Glyma.15G203900	2	15_26400773_AX-90377713; 15_26407573_AX-90428426
1055	Glyma.10G237900	2	10_46628793_AX-90332883; 10_46631176_AX-90403407
1056	Glyma.11G021200	1	11_1513070_AX-90510506
1057	Glyma.06G125600	1	6_10250107_AX-90368038
1058	Glyma.04G092600	1	4_8158172_AX-90357026
1059	Glyma.14G041200	5	14_3107713_AX-90305776; 14_3108241_AX-90413541; 14_3109767_AX-90397000; 14_3110653_AX-90377630; 14_3110710_AX-90485006
1060	Glyma.13G039700	1	13_12252781_AX-90376618
1061	Glyma.04G016700	3	4_1258880_AX-90425269; 4_1260287_AX-90485890; 4_1263151_AX-90441582
1062	Glyma.01G063700	1	1_9104685_AX-90417904
1063	Glyma.20G158100	2	20_39681625_AX-90363150; 20_39684636_AX-90370648
1064	Glyma.02G094500	2	2_8470311_AX-90314144; 2_8470778_AX-90396083
1065	Glyma.17G029200	7	17_2157004_AX-90485898; 17_2157428_AX-90311328; 17_2159822_AX-90316698; 17_2161254_AX-90470468; 17_2162672_AX-90470269; 17_2162725_AX-90368133; 17_2163100_AX-90344327
1066	Glyma.19G128200	1	19_38740556_AX-90376466
1067	Glyma.01G028300	2	1_2946649_AX-90381180; 1_2950888_AX-90431535
1068	Glyma.20G099100	2	20_34241246_AX-90422086; 20_34242015_AX-90434740
1069	Glyma.09G206200	1	9_43019329_AX-90482324
1070	Glyma.10G009800	2	10_916767_AX-90469756; 10_917643_AX-90466012
1071	Glyma.05G193300	1	5_37832132_AX-90370108
1072	Glyma.10G048900	1	10_4414491_AX-90317532
1073	Glyma.18G040700	1	18_3380064_AX-90452505
1074	Glyma.12G231400	3	12_39140387_AX-90356974; 12_39140635_AX-90468002; 12_39142297_AX-90471409
1075	Glyma.16G023000	1	16_2180802_AX-90368439
1076	Glyma.03G261300	3	3_45484722_AX-90349649; 3_45485511_AX-90483595; 3_45489894_AX-90414242
1077	Glyma.06G160500	2	6_13249048_AX-90312466; 6_13249210_AX-90477257
1078	Glyma.09G061900	1	9_5865907_AX-90473715
1079	Glyma.14G185800	2	14_44996345_AX-90389471; 14_44999030_AX-90497490
1080	Glyma.20G132400	2	20_37271667_AX-90382759; 20_37272154_AX-90491989
1081	Glyma.13G313800	2	13_40915047_AX-90387944; 13_40921810_AX-90340792
1082	Glyma.07G085600	4	7_7892853_AX-90362538; 7_7893733_AX-90362660; 7_7893801_AX-90455302; 7_7894595_AX-90311125
1083	Glyma.18G179300	5	18_43259546_AX-90366945; 18_43266268_AX-90435682; 18_43267115_AX-90400631; 18_43267930_AX-90491915; 18_43269169_AX-90426910
1084	Glyma.16G174100	1	16_33476417_AX-90370099
1085	Glyma.08G082400	1	8_6230092_AX-90514566
1086	Glyma.14G085500	1	14_7561524_AX-90404204
1087	Glyma.11G107100	3	11_8172094_AX-90504563; 11_8177094_AX-90310174; 11_8177272_AX-90475815
1088	Glyma.13G133100	2	13_24540749_AX-90431589; 13_24540924_AX-90353167
1089	Glyma.15G147000	1	15_12122170_AX-90349673
1090	Glyma.14G216900	4	14_48169300_AX-90430274; 14_48169709_AX-90481394; 14_48171154_AX-90515763; 14_48178296_AX-90398721
1091	Glyma.03G111500	1	3_31652345_AX-90371740
1092	Glyma.07G116300	1	7_12688600_AX-90433506
1093	Glyma.10G010300	4	10_975888_AX-90454169; 10_976582_AX-90422242; 10_976812_AX-90356230; 10_976936_AX-90431507
1094	Glyma.01G021100	1	1_2141781_AX-90437207
1095	Glyma.08G284300	1	8_39224127_AX-90331952
1096	Glyma.07G080900	10	7_7376613_AX-90383725; 7_7378082_AX-90317699; 7_7379027_AX-90435177; 7_7382455_AX-90377330; 7_7385962_AX-90444328; 7_7386032_AX-90472786; 7_7394906_AX-90446398; 7_7395507_AX-90474630; 7_7404810_AX-90322973; 7_7405275_AX-90509654
1097	Glyma.13G096900	2	13_21190709_AX-90313217; 13_21190791_AX-90335899
1098	Glyma.17G073200	4	17_5723086_AX-90394457; 17_5723774_AX-90503790; 17_5725420_AX-90393115; 17_5726832_AX-90414027
1099	Glyma.15G215000	3	15_34982877_AX-90501100; 15_34984259_AX-90497147; 15_34984939_AX-90393559
1100	Glyma.19G017900	4	19_1848718_AX-90328860; 19_1848813_AX-90489340; 19_1848966_AX-90433937; 19_1853027_AX-90403263
1101	Glyma.06G173800	5	6_14671700_AX-90461273; 6_14681333_AX-90413786; 6_14681584_AX-90328274; 6_14686603_AX-90480062; 6_14691216_AX-90344276
1102	Glyma.13G303200	1	13_40016704_AX-90511418
1103	Glyma.17G240100	1	17_39564515_AX-90452966
1104	Glyma.13G151900	1	13_26626368_AX-90455485
1105	Glyma.13G230200	2	13_34221927_AX-90322475; 13_34221983_AX-90332359
1106	Glyma.11G228900	1	11_32432703_AX-90464437
1107	Glyma.04G200200	3	4_47274416_AX-90511698; 4_47274563_AX-90446808; 4_47276164_AX-90338264
1108	Glyma.13G050400	1	13_14655723_AX-90522462
1109	Glyma.08G363800	3	8_47524728_AX-90480344; 8_47531209_AX-90454042; 8_47533369_AX-90412419
1110	Glyma.18G023500	5	18_1712539_AX-90314126; 18_1712948_AX-90493856; 18_1713127_AX-90315386; 18_1713187_AX-90512007; 18_1713610_AX-90332644
1111	Glyma.14G007100	3	14_560532_AX-90355958; 14_567518_AX-90340284; 14_578386_AX-90336290
1112	Glyma.19G147800	2	19_40844179_AX-90436566; 19_40848636_AX-90364544
1113	Glyma.20G115600	1	20_35748038_AX-90366459
1114	Glyma.13G216900	1	13_32992411_AX-90425923
1115	Glyma.11G008500	2	11_585383_AX-90500247; 11_585930_AX-90361594
1116	Glyma.07G156000	2	7_19183801_AX-90525179; 7_19191859_AX-90361951
1117	Glyma.04G050200	5	4_4076681_AX-90417868; 4_4079280_AX-90476071; 4_4079353_AX-90457316; 4_4079643_AX-90374789; 4_4080056_AX-90310215
1118	Glyma.15G084400	3	15_6478012_AX-90340123; 15_6480739_AX-90385918; 15_6483925_AX-90408582
1119	Glyma.17G248900	1	17_40413256_AX-90525443
1120	Glyma.18G091600	1	18_9166043_AX-90480713
1121	Glyma.08G034000	1	8_2711864_AX-90469080
1122	Glyma.07G105700	1	7_10221411_AX-90306090
1123	Glyma.05G153100	1	5_34689537_AX-90487834
1124	Glyma.05G104600	4	5_27800388_AX-90383772; 5_27801669_AX-90521840; 5_27802628_AX-90462361; 5_27803641_AX-90498900
1125	Glyma.05G005900	1	5_517397_AX-90323841
1126	Glyma.19G214900	1	19_46792187_AX-90439053
1127	Glyma.11G050000	1	11_3755642_AX-90344910
1128	Glyma.01G133300	1	1_45353243_AX-90391541
1129	Glyma.10G011300	1	10_1067422_AX-90441877
1130	Glyma.06G094600	5	6_7446662_AX-90498441; 6_7452080_AX-90479477; 6_7453451_AX-90310697; 6_7453830_AX-90472938; 6_7454701_AX-90431012
1131	Glyma.07G181600	4	7_34971405_AX-90305513; 7_34973757_AX-90420523; 7_34983469_AX-90311269; 7_34983858_AX-90407486
1132	Glyma.02G014100	3	2_1276544_AX-90427654; 2_1276924_AX-90482887; 2_1284338_AX-90377471
1133	Glyma.14G089600	2	14_8156412_AX-90414802; 14_8156572_AX-90416647
1134	Glyma.14G218000	5	14_48317375_AX-90341220; 14_48320471_AX-90339938; 14_48322886_AX-90512763; 14_48325929_AX-90517976; 14_48326040_AX-90403052
1135	Glyma.10G009200	4	10_889323_AX-90330274; 10_889534_AX-90369514; 10_890376_AX-90318040; 10_892569_AX-90417169
1136	Glyma.10G173700	2	10_40751041_AX-90515855; 10_40751124_AX-90368873
1137	Glyma.12G229400	1	12_38938451_AX-90322373
1138	Glyma.05G051700	1	5_4652161_AX-90416947
1139	Glyma.03G233400	6	3_43410741_AX-90347917; 3_43410845_AX-90455047; 3_43411550_AX-90508372; 3_43411602_AX-90463631; 3_43420215_AX-90306105; 3_43420460_AX-90309684
1140	Glyma.14G200200	3	14_46524272_AX-90375506; 14_46525271_AX-90331521; 14_46525690_AX-90434851
1141	Glyma.04G036300	4	4_2876177_AX-90492672; 4_2882986_AX-90437719; 4_2884606_AX-90417599; 4_2885167_AX-90523204
1142	Glyma.08G039800	2	8_3145143_AX-90331849; 8_3148078_AX-90386045
1143	Glyma.05G211900	2	5_39339508_AX-90490865; 5_39346143_AX-90309115
1144	Glyma.03G042700	1	3_5408827_AX-90525093
1145	Glyma.19G108100	4	19_36027710_AX-90482123; 19_36030218_AX-90418348; 19_36035852_AX-90405594; 19_36035925_AX-90488556
1146	Glyma.08G118200	3	8_9137526_AX-90329417; 8_9137773_AX-90401436; 8_9138398_AX-90418669
1147	Glyma.15G236200	1	15_44487136_AX-90507704
1148	Glyma.07G244700	1	7_42415376_AX-90374644
1149	Glyma.14G144300	2	14_29689266_AX-90355480; 14_29690003_AX-90381141
1150	Glyma.13G028500	1	13_8018656_AX-90494648
1151	Glyma.14G210600	2	14_47559283_AX-90426611; 14_47561179_AX-90412243
1152	Glyma.09G223600	4	9_44863200_AX-90305372; 9_44863602_AX-90510546; 9_44863745_AX-90355045; 9_44865847_AX-90379144
1153	Glyma.18G256500	4	18_54252566_AX-90435330; 18_54254416_AX-90435515; 18_54254645_AX-90348908; 18_54254702_AX-90417038
1154	Glyma.07G114000	1	7_11849174_AX-90468919
1155	Glyma.02G087400	1	2_7619136_AX-90315475
1156	Glyma.10G193400	4	10_42562320_AX-90358848; 10_42564760_AX-90412212; 10_42567731_AX-90521743; 10_42567855_AX-90317469
1157	Glyma.07G016500	3	7_1333782_AX-90474408; 7_1334264_AX-90331268; 7_1334417_AX-90402138
1158	Glyma.16G031900	2	16_3023656_AX-90507209; 16_3025970_AX-90473534
1159	Glyma.14G084700	4	14_7449498_AX-90439902; 14_7449799_AX-90471784; 14_7455813_AX-90441532; 14_7459176_AX-90508102
1160	Glyma.03G258100	2	3_45252189_AX-90498107; 3_45252972_AX-90352663
1161	Glyma.16G073000	4	16_7364316_AX-90508112; 16_7364680_AX-90329073; 16_7365120_AX-90306422; 16_7367178_AX-90504523
1162	Glyma.11G078300	4	11_5900008_AX-90457104; 11_5900170_AX-90350460; 11_5903354_AX-90416404; 11_5906168_AX-90482598
1163	Glyma.11G164100	1	11_15450215_AX-90502589
1164	Glyma.08G325800	5	8_44392521_AX-90509634; 8_44393029_AX-90384205; 8_44393461_AX-90397451; 8_44393596_AX-90452902; 8_44395730_AX-90394601
1165	Glyma.05G018900	4	5_1661769_AX-90455696; 5_1662889_AX-90503184; 5_1665774_AX-90338764; 5_1669527_AX-90505154
1166	Glyma.17G024300	4	17_1774540_AX-90379897; 17_1778635_AX-90450159; 17_1779068_AX-90505219; 17_1780865_AX-90437151
1167	Glyma.16G191000	1	16_35337975_AX-90512800
1168	Glyma.13G252600	2	13_35902634_AX-90518889; 13_35902968_AX-90327605
1169	Glyma.12G184400	2	12_34561676_AX-90433225; 12_34565278_AX-90461197
1170	Glyma.16G006700	2	16_538674_AX-90516360; 16_543052_AX-90395943
1171	Glyma.09G112200	1	9_22300357_AX-90461141
1172	Glyma.20G226900	2	20_46108379_AX-90458802; 20_46110040_AX-90399082
1173	Glyma.07G186200	2	7_35379428_AX-90307459; 7_35382300_AX-90432998
1174	Glyma.14G214500	1	14_47941569_AX-90333740
1175	Glyma.12G103100	1	12_9187362_AX-90321649
1176	Glyma.09G044400	4	9_3788794_AX-90441439; 9_3793583_AX-90473520; 9_3798028_AX-90406494; 9_3802365_AX-90441854
1177	Glyma.12G104800	1	12_9503870_AX-90325173
1178	Glyma.03G227800	2	3_42982669_AX-90454757; 3_42983357_AX-90472987
1179	Glyma.09G270000	3	9_48699797_AX-90520612; 9_48701913_AX-90501568; 9_48707476_AX-90515367
1180	Glyma.04G223000	3	4_49358800_AX-90332418; 4_49360205_AX-90497891; 4_49360275_AX-90521179
1181	Glyma.08G165700	2	8_13061984_AX-90386247; 8_13066558_AX-90453235
1182	Glyma.08G149200	3	8_11433295_AX-90354399; 8_11433482_AX-90322989; 8_11434497_AX-90365040
1183	Glyma.16G199000	4	16_36038140_AX-90311796; 16_36038883_AX-90463693; 16_36039918_AX-90449717; 16_36043761_AX-90494159
1184	Glyma.05G134000	1	5_32687534_AX-90518033
1185	Glyma.10G047000	3	10_4212364_AX-90433670; 10_4214918_AX-90359687; 10_4218249_AX-90493983
1186	Glyma.03G023700	4	3_2507121_AX-90455543; 3_2508113_AX-90389593; 3_2508738_AX-90312555; 3_2509027_AX-90441820
1187	Glyma.09G023600	2	9_1917031_AX-90484393; 9_1919406_AX-90427090
1188	Glyma.07G049400	4	7_4202331_AX-90330285; 7_4203706_AX-90469743; 7_4204219_AX-90379969; 7_4205906_AX-90496286
1189	Glyma.09G217500	2	9_44053258_AX-90422942; 9_44053397_AX-90426847
1190	Glyma.17G242200	3	17_39803432_AX-90504578; 17_39803903_AX-90455024; 17_39810174_AX-90519480
1191	Glyma.18G252400	1	18_53910309_AX-90428156
1192	Glyma.20G228700	3	20_46291670_AX-90434618; 20_46292392_AX-90413070; 20_46295764_AX-90439704
1193	Glyma.03G054800	1	3_7457772_AX-90506744
1194	Glyma.16G032900	6	16_3105348_AX-90453620; 16_3107536_AX-90449723; 16_3110838_AX-90494849; 16_3115229_AX-90330720; 16_3116550_AX-90378550; 16_3120131_AX-90378004
1195	Glyma.11G038000	4	11_2725815_AX-90332691; 11_2731249_AX-90389932; 11_2736505_AX-90308413; 11_2737163_AX-90448945
1196	Glyma.06G134400	3	6_11040825_AX-90308252; 6_11052749_AX-90518196; 6_11052961_AX-90317758
1197	Glyma.06G300400	4	6_48930505_AX-90437330; 6_48930886_AX-90406374; 6_48931130_AX-90387348; 6_48931180_AX-90504810
1198	Glyma.04G056200	2	4_4550639_AX-90352918; 4_4557116_AX-90490221
1199	Glyma.02G147800	3	2_15255644_AX-90491239; 2_15259884_AX-90455181; 2_15260093_AX-90490329
1200	Glyma.15G159200	3	15_13420232_AX-90468725; 15_13421525_AX-90494960; 15_13424704_AX-90328521
1201	Glyma.17G050500	1	17_3836720_AX-90380261
1202	Glyma.14G190100	3	14_45503125_AX-90421004; 14_45508204_AX-90348558; 14_45508797_AX-90453447
1203	Glyma.04G150500	3	4_32889834_AX-90429757; 4_32894380_AX-90448369; 4_32894839_AX-90353135
1204	Glyma.08G041100	1	8_3255118_AX-90494787
1205	Glyma.20G049400	2	20_10003525_AX-90469333; 20_10015401_AX-90307312
1206	Glyma.20G113600	1	20_35559976_AX-90405961
1207	Glyma.10G239600	1	10_46817710_AX-90424230
1208	Glyma.14G185100	2	14_44881923_AX-90357724; 14_44883023_AX-90466471
1209	Glyma.06G238700	2	6_39010914_AX-90325912; 6_39011324_AX-90447496
1210	Glyma.13G284000	2	13_38502168_AX-90348273; 13_38502215_AX-90318458
1211	Glyma.17G232700	1	17_38807749_AX-90420130
1212	Glyma.18G213200	4	18_50013514_AX-90472117; 18_50013653_AX-90354898; 18_50014203_AX-90381601; 18_50014515_AX-90336504
1213	Glyma.02G005600	1	2_611583_AX-90393498
1214	Glyma.13G334900	3	13_42845159_AX-90333576; 13_42849398_AX-90317221; 13_42852177_AX-90343802
1215	Glyma.07G028000	4	7_2257317_AX-90311615; 7_2258005_AX-90378200; 7_2259929_AX-90404225; 7_2264610_AX-90425252
1216	Glyma.06G307700	1	6_49643142_AX-90372241
1217	Glyma.10G150100	1	10_38541190_AX-90482192
1218	Glyma.13G350500	6	13_43994502_AX-90341074; 13_44000982_AX-90404652; 13_44002989_AX-90402665; 13_44003128_AX-90316153; 13_44003430_AX-90393489; 13_44004054_AX-90479004
1219	Glyma.19G213100	2	19_46655356_AX-90319972; 19_46658430_AX-90505257
1220	Glyma.15G219700	3	15_38443840_AX-90322374; 15_38446531_AX-90334087; 15_38465964_AX-90501479
1221	Glyma.01G195900	1	1_52992728_AX-90500826
1222	Glyma.04G066900	3	4_5591475_AX-90421213; 4_5592364_AX-90372159; 4_5593457_AX-90470060
1223	Glyma.06G095700	3	6_7561921_AX-90364498; 6_7565393_AX-90467264; 6_7567172_AX-90515791
1224	Glyma.03G007900	4	3_759447_AX-90447290; 3_764962_AX-90406120; 3_766140_AX-90316891; 3_766243_AX-90326323
1225	Glyma.09G099000	1	9_17584852_AX-90344174
1226	Glyma.15G062700	1	15_4810967_AX-90353468
1227	Glyma.02G174100	3	2_27795460_AX-90479300; 2_27796757_AX-90485500; 2_27799862_AX-90488356
1228	Glyma.06G202100	4	6_18696040_AX-90445271; 6_18697239_AX-90481571; 6_18697966_AX-90508369; 6_18698110_AX-90500189
1229	Glyma.05G113400	1	5_30061156_AX-90498074
1230	Glyma.09G096600	1	9_15055397_AX-90379798
1231	Glyma.19G163700	1	19_42450922_AX-90436903
1232	Glyma.13G242800	2	13_35221812_AX-90320226; 13_35225964_AX-90361779
1233	Glyma.15G025100	1	15_2030959_AX-90336083
1234	Glyma.04G184300	4	4_45355118_AX-90419095; 4_45355399_AX-90405051; 4_45355856_AX-90352643; 4_45356659_AX-90521219
1235	Glyma.02G080200	1	2_6911606_AX-90455513
1236	Glyma.02G057700	6	2_5178209_AX-90515057; 2_5183530_AX-90510591; 2_5184206_AX-90507384; 2_5184324_AX-90468055; 2_5191664_AX-90337005; 2_5191802_AX-90411413
1237	Glyma.02G131700	2	2_13587201_AX-90338290; 2_13587635_AX-90466097
1238	Glyma.16G147200	3	16_30792549_AX-90383091; 16_30793014_AX-90502792; 16_30793848_AX-90417184
1239	Glyma.18G282100	4	18_56292273_AX-90494795; 18_56292687_AX-90360503; 18_56298356_AX-90355962; 18_56304416_AX-90495043
1240	Glyma.08G042100	2	8_3338085_AX-90399448; 8_3338148_AX-90427547
1241	Glyma.04G039300	3	4_3110725_AX-90456094; 4_3119652_AX-90472922; 4_3124149_AX-90427101
1242	Glyma.10G009900	1	10_930079_AX-90377149
1243	Glyma.15G049000	2	15_3867266_AX-90349640; 15_3867337_AX-90436892
1244	Glyma.05G031800	1	5_2760712_AX-90513103
1245	Glyma.11G254000	3	11_34455731_AX-90321978; 11_34457553_AX-90456462; 11_34457594_AX-90428734
1246	Glyma.14G154400	3	14_33568630_AX-90489837; 14_33574138_AX-90356366; 14_33574779_AX-90421978
1247	Glyma.14G104900	3	14_10755902_AX-90381733; 14_10757549_AX-90465511; 14_10760076_AX-90456194
1248	Glyma.08G117200	3	8_9038421_AX-90334543; 8_9041470_AX-90327031; 8_9041903_AX-90520173
1249	Glyma.12G192500	1	12_35414158_AX-90382743
1250	Glyma.06G039100	3	6_2961546_AX-90442248; 6_2961730_AX-90509399; 6_2962830_AX-90418187
1251	Glyma.12G124300	1	12_13687140_AX-90383638
1252	Glyma.13G040400	1	13_12876945_AX-90469699
1253	Glyma.16G079900	2	16_8509595_AX-90361056; 16_8511577_AX-90480652
1254	Glyma.06G113200	1	6_9200798_AX-90446165
1255	Glyma.20G032400	5	20_4178398_AX-90498026; 20_4185011_AX-90387626; 20_4185853_AX-90491091; 20_4189301_AX-90511951; 20_4190218_AX-90345169
1256	Glyma.13G341500	3	13_43324962_AX-90507558; 13_43325515_AX-90375810; 13_43325731_AX-90448947
1257	Glyma.19G069200	1	19_21552255_AX-90514371
1258	Glyma.08G250800	2	8_21988064_AX-90522072; 8_21988202_AX-90496090
1259	Glyma.10G193800	4	10_42580692_AX-90414912; 10_42589019_AX-90438019; 10_42595397_AX-90423136; 10_42600170_AX-90307061
1260	Glyma.11G067000	4	11_5023248_AX-90349476; 11_5028057_AX-90319027; 11_5029171_AX-90442210; 11_5032207_AX-90428861
1261	Glyma.10G285900	4	10_50574696_AX-90468028; 10_50578076_AX-90483524; 10_50578187_AX-90424566; 10_50578732_AX-90359728
1262	Glyma.12G168300	1	12_32321093_AX-90337047
1263	Glyma.16G063700	4	16_6283886_AX-90470749; 16_6283949_AX-90428235; 16_6284042_AX-90443046; 16_6284363_AX-90361711
1264	Glyma.09G045100	3	9_3862569_AX-90458939; 9_3863268_AX-90488234; 9_3863723_AX-90443009
1265	Glyma.07G226000	3	7_40293784_AX-90447789; 7_40300502_AX-90341589; 7_40301289_AX-90513212
1266	Glyma.10G057400	1	10_5245014_AX-90384597
1267	Glyma.20G136400	1	20_37606920_AX-90406731
1268	Glyma.13G117600	4	13_23076446_AX-90343318; 13_23079748_AX-90390562; 13_23083994_AX-90342317; 13_23084299_AX-90385675
1269	Glyma.19G105100	4	19_35466918_AX-90481690; 19_35468320_AX-90403884; 19_35468928_AX-90411668; 19_35469209_AX-90493269
1270	Glyma.17G245300	2	17_40077731_AX-90511539; 17_40078800_AX-90347650
1271	Glyma.03G034200	3	3_3988291_AX-90317982; 3_3989908_AX-90389160; 3_3990383_AX-90360753
1272	Glyma.20G002300	2	20_228858_AX-90383684; 20_232139_AX-90505905
1273	Glyma.04G173500	1	4_43480478_AX-90453788
1274	Glyma.17G168300	6	17_15550483_AX-90415286; 17_15551195_AX-90433175; 17_15551877_AX-90485210; 17_15552174_AX-90417329; 17_15559629_AX-90502799; 17_15560197_AX-90438644
1275	Glyma.19G153900	4	19_41416189_AX-90370372; 19_41430572_AX-90430382; 19_41432492_AX-90430244; 19_41432783_AX-90486703
1276	Glyma.18G117100	2	18_14388202_AX-90347849; 18_14390652_AX-90439151
1277	Glyma.19G253100	1	19_49843520_AX-90524220
1278	Glyma.09G203000	4	9_42708788_AX-90312422; 9_42710668_AX-90338071; 9_42714843_AX-90438079; 9_42715500_AX-90385520
1279	Glyma.08G215700	1	8_17514307_AX-90414312
1280	Glyma.11G028300	1	11_2026720_AX-90490440
1281	Glyma.19G240400	4	19_48823002_AX-90490655; 19_48825409_AX-90520704; 19_48828805_AX-90438428; 19_48832563_AX-90473932
1282	Glyma.09G266400	1	9_48413934_AX-90479859
1283	Glyma.03G256700	3	3_45152747_AX-90506253; 3_45153906_AX-90342500; 3_45154310_AX-90350827
1284	Glyma.06G090800	2	6_7077541_AX-90357323; 6_7080765_AX-90519727
1285	Glyma.17G096500	5	17_7599908_AX-90508245; 17_7599960_AX-90474243; 17_7607054_AX-90420565; 17_7607298_AX-90447867; 17_7607597_AX-90439574
1286	Glyma.05G045300	2	5_4024173_AX-90402108; 5_4028055_AX-90388171
1287	Glyma.12G212300	5	12_37130954_AX-90357167; 12_37134268_AX-90479753; 12_37134478_AX-90423203; 12_37136770_AX-90390483; 12_37137804_AX-90448229
1288	Glyma.18G206600	6	18_49027664_AX-90370298; 18_49027756_AX-90445750; 18_49027983_AX-90352674; 18_49031336_AX-90395656; 18_49031633_AX-90344356; 18_49032368_AX-90448715
1289	Glyma.10G016500	3	10_1475851_AX-90388457; 10_1481711_AX-90363304; 10_1482298_AX-90466162
1290	Glyma.16G007600	2	16_637194_AX-90336780; 16_637971_AX-90435356
1291	Glyma.16G026400	3	16_2563206_AX-90511148; 16_2564247_AX-90376075; 16_2565244_AX-90516420
1292	Glyma.04G004100	4	4_343717_AX-90499286; 4_345543_AX-90377443; 4_347721_AX-90369926; 4_350686_AX-90427555
1293	Glyma.10G075300	2	10_7800332_AX-90522985; 10_7809747_AX-90469168
1294	Glyma.12G184500	3	12_34581411_AX-90358466; 12_34582228_AX-90472143; 12_34585314_AX-90420449
1295	Glyma.09G265500	5	9_48312140_AX-90457990; 9_48315057_AX-90439089; 9_48315106_AX-90422100; 9_48320402_AX-90491833; 9_48320454_AX-90519034
1296	Glyma.04G197100	4	4_46877948_AX-90371347; 4_46879650_AX-90418309; 4_46881042_AX-90475850; 4_46886678_AX-90493028
1297	Glyma.19G174100	2	19_43458884_AX-90365296; 19_43459738_AX-90345638
1298	Glyma.05G150800	3	5_34459342_AX-90414298; 5_34459399_AX-90405872; 5_34461630_AX-90447392
1299	Glyma.09G052800	2	9_4643307_AX-90363696; 9_4645174_AX-90467799
1300	Glyma.13G276700	3	13_37809273_AX-90305162; 13_37813798_AX-90471832; 13_37818826_AX-90385807
1301	Glyma.13G122800	1	13_23571271_AX-90397334
1302	Glyma.18G029700	4	18_2254941_AX-90331379; 18_2254997_AX-90423037; 18_2255135_AX-90402560; 18_2256295_AX-90497765
1303	Glyma.03G198100	4	3_40744739_AX-90307091; 3_40752154_AX-90350173; 3_40752926_AX-90426298; 3_40755055_AX-90472661
1304	Glyma.10G031600	2	10_2763335_AX-90306331; 10_2763551_AX-90337730
1305	Glyma.10G281800	2	10_50286357_AX-90440896; 10_50287304_AX-90447668
1306	Glyma.03G245000	5	3_44234414_AX-90412383; 3_44238413_AX-90338424; 3_44239462_AX-90492643; 3_44244636_AX-90307287; 3_44245179_AX-90471943
1307	Glyma.12G066000	2	12_4857807_AX-90436695; 12_4858540_AX-90333836
1308	Glyma.03G112400	3	3_31883881_AX-90467000; 3_31884393_AX-90442812; 3_31888761_AX-90411866
1309	Glyma.07G114300	2	7_11952346_AX-90512223; 7_11952691_AX-90339694
1310	Glyma.08G163500	1	8_12852917_AX-90395744
1311	Glyma.11G142900	2	11_10917305_AX-90384957; 11_10921833_AX-90459544
1312	Glyma.16G123700	3	16_27303724_AX-90449906; 16_27305050_AX-90327390; 16_27305374_AX-90329514
1313	Glyma.09G158400	1	9_38183706_AX-90391668
1314	Glyma.04G238300	2	4_50686498_AX-90431485; 4_50687532_AX-90414224
1315	Glyma.03G235100	5	3_43544436_AX-90311327; 3_43546142_AX-90384230; 3_43553595_AX-90325184; 3_43554127_AX-90386599; 3_43555104_AX-90525296
1316	Glyma.20G091200	3	20_33452889_AX-90380303; 20_33452958_AX-90403883; 20_33454313_AX-90434161
1317	Glyma.03G258200	1	3_45263747_AX-90370257
1318	Glyma.05G131200	7	5_32416433_AX-90405977; 5_32416500_AX-90382327; 5_32416610_AX-90441716; 5_32424155_AX-90463654; 5_32428316_AX-90407015; 5_32428481_AX-90417835; 5_32429123_AX-90476003
1319	Glyma.02G152900	2	2_15703838_AX-90330120; 2_15709993_AX-90495072
1320	Glyma.10G250500	3	10_47854529_AX-90355188; 10_47858939_AX-90470917; 10_47862461_AX-90362281
1321	Glyma.06G273900	1	6_46477851_AX-90352508
1322	Glyma.06G142300	4	6_11584356_AX-90456105; 6_11585511_AX-90375751; 6_11587208_AX-90316391; 6_11588511_AX-90356666
1323	Glyma.15G166600	6	15_14489369_AX-90490553; 15_14489670_AX-90512317; 15_14490881_AX-90421764; 15_14492289_AX-90441196; 15_14492414_AX-90444640; 15_14505768_AX-90491282
1324	Glyma.06G098900	2	6_7874952_AX-90375384; 6_7884255_AX-90356433
1325	Glyma.10G230700	2	10_46055106_AX-90438118; 10_46055269_AX-90450718
1326	Glyma.01G224200	3	1_55307201_AX-90306683; 1_55317491_AX-90395298; 1_55321128_AX-90394043
1327	Glyma.08G221100	3	8_17960859_AX-90360452; 8_17961206_AX-90385001; 8_17969455_AX-90319040
1328	Glyma.17G158300	2	17_13595868_AX-90506290; 17_13599594_AX-90395418
1329	Glyma.03G163100	2	3_37800287_AX-90408502; 3_37801799_AX-90366550
1330	Glyma.17G022300	6	17_1614831_AX-90419187; 17_1616013_AX-90350738; 17_1616519_AX-90380501; 17_1617978_AX-90481377; 17_1618439_AX-90375048; 17_1641323_AX-90412683
1331	Glyma.01G188600	3	1_52373434_AX-90395805; 1_52375394_AX-90436280; 1_52377857_AX-90387078
1332	Glyma.07G109600	2	7_11049469_AX-90502523; 7_11056558_AX-90479100
1333	Glyma.06G191300	4	6_16802251_AX-90492520; 6_16806011_AX-90422527; 6_16811261_AX-90422776; 6_16812084_AX-90356481
1334	Glyma.17G255500	3	17_40947442_AX-90507088; 17_40954584_AX-90521987; 17_40955357_AX-90390584
1335	Glyma.02G025500	2	2_2292511_AX-90439580; 2_2293339_AX-90423751
1336	Glyma.20G163200	1	20_40075950_AX-90454368
1337	Glyma.06G001700	3	6_163035_AX-90386620; 6_163175_AX-90490873; 6_167848_AX-90379840
1338	Glyma.10G014800	2	10_1314565_AX-90411243; 10_1327699_AX-90376612
1339	Glyma.18G298900	2	18_57651685_AX-90363785; 18_57655709_AX-90508091
1340	Glyma.12G131200	3	12_14820387_AX-90386735; 12_14820763_AX-90423895; 12_14822024_AX-90382211
1341	Glyma.20G093600	1	20_33695196_AX-90524945
1342	Glyma.19G026000	1	19_3268138_AX-90449004
1343	Glyma.10G048100	5	10_4321750_AX-90457644; 10_4322426_AX-90457144; 10_4323735_AX-90341565; 10_4324294_AX-90456320; 10_4331863_AX-90333667
1344	Glyma.17G232600	1	17_38795668_AX-90337380
1345	Glyma.13G060600	2	13_15793059_AX-90334455; 13_15794675_AX-90435439
1346	Glyma.20G097500	2	20_34048081_AX-90481760; 20_34051795_AX-90370463
1347	Glyma.01G211500	3	1_54293321_AX-90399341; 1_54295079_AX-90482061; 1_54299588_AX-90385240
1348	Glyma.02G216600	3	2_40352674_AX-90446699; 2_40358476_AX-90433091; 2_40358806_AX-90446855
1349	Glyma.09G030000	3	9_2478184_AX-90469446; 9_2479792_AX-90395398; 9_2489993_AX-90305915
1350	Glyma.13G075300	4	13_17841968_AX-90331374; 13_17843365_AX-90349480; 13_17843515_AX-90382235; 13_17848010_AX-90513922
1351	Glyma.18G030200	1	18_2323970_AX-90431498
1352	Glyma.02G110000	1	2_10567532_AX-90493996
1353	Glyma.12G224600	2	12_38415433_AX-90514691; 12_38419494_AX-90389826
1354	Glyma.18G301700	2	18_57945842_AX-90307038; 18_57946207_AX-90419318
1355	Glyma.16G092100	1	16_14660026_AX-90400571
1356	Glyma.01G207400	3	1_53931705_AX-90346609; 1_53938626_AX-90401188; 1_53938849_AX-90442889
1357	Glyma.09G184300	1	9_40956303_AX-90327030
1358	Glyma.19G222000	5	19_47397454_AX-90493896; 19_47397893_AX-90456774; 19_47398653_AX-90368752; 19_47398696_AX-90481599; 19_47399421_AX-90429502
1359	Glyma.04G067200	1	4_5618297_AX-90363982
1360	Glyma.02G092700	2	2_8213905_AX-90423025; 2_8214559_AX-90487264
1361	Glyma.08G137600	3	8_10548897_AX-90506177; 8_10555223_AX-90482257; 8_10555732_AX-90356009
1362	Glyma.14G090900	5	14_8298005_AX-90435988; 14_8299498_AX-90443227; 14_8302998_AX-90493916; 14_8303835_AX-90449204; 14_8305978_AX-90328799
1363	Glyma.11G227300	3	11_32213112_AX-90380713; 11_32213614_AX-90455932; 11_32214720_AX-90424193
1364	Glyma.04G014700	2	4_1123929_AX-90511224; 4_1128383_AX-90381878
1365	Glyma.03G013300	2	3_1353755_AX-90340167; 3_1354776_AX-90346842
1366	Glyma.01G045500	1	1_5227745_AX-90314832
1367	Glyma.06G290000	1	6_47884503_AX-90432522
1368	Glyma.06G169600	3	6_14168618_AX-90437088; 6_14171339_AX-90332189; 6_14172049_AX-90462256
1369	Glyma.04G028100	2	4_2302909_AX-90427069; 4_2303467_AX-90478102
1370	Glyma.20G173000	2	20_41055165_AX-90498079; 20_41057527_AX-90464981
1371	Glyma.03G170300	2	3_38526989_AX-90404656; 3_38530781_AX-90412725
1372	Glyma.17G124100	1	17_9903618_AX-90334547
1373	Glyma.20G143500	4	20_38210490_AX-90482570; 20_38211395_AX-90475635; 20_38212811_AX-90505651; 20_38215587_AX-90487974
1374	Glyma.10G243800	5	10_47214896_AX-90487890; 10_47215982_AX-90367840; 10_47219630_AX-90491677; 10_47220643_AX-90467178; 10_47220881_AX-90434003
1375	Glyma.02G098500	3	2_9044657_AX-90352165; 2_9051990_AX-90362046; 2_9062982_AX-90391547
1376	Glyma.02G108600	4	2_10377921_AX-90375570; 2_10384204_AX-90325214; 2_10384858_AX-90352850; 2_10385295_AX-90353073
1377	Glyma.15G062300	2	15_4789988_AX-90502382; 15_4794791_AX-90467436
1378	Glyma.16G151000	4	16_31150258_AX-90389917; 16_31151007_AX-90368810; 16_31151113_AX-90460743; 16_31151610_AX-90478114
1379	Glyma.08G271900	3	8_35595739_AX-90515204; 8_35596911_AX-90422267; 8_35603496_AX-90479261
1380	Glyma.04G115700	3	4_13277360_AX-90480605; 4_13277548_AX-90384365; 4_13277611_AX-90365074
1381	Glyma.07G058200	6	7_5197694_AX-90377654; 7_5198809_AX-90426517; 7_5199647_AX-90444461; 7_5201187_AX-90486404; 7_5207540_AX-90477044; 7_5207791_AX-90425360
1382	Glyma.05G110400	4	5_29265188_AX-90310702; 5_29265465_AX-90490526; 5_29267348_AX-90424364; 5_29268362_AX-90371502
1383	Glyma.10G037000	2	10_3246728_AX-90394844; 10_3246811_AX-90338799
1384	Glyma.10G150000	3	10_38531796_AX-90359055; 10_38534489_AX-90395218; 10_38535209_AX-90449795
1385	Glyma.15G058000	2	15_4479676_AX-90511377; 15_4490263_AX-90412326
1386	Glyma.13G073400	4	13_17554641_AX-90431212; 13_17555220_AX-90477196; 13_17561926_AX-90494428; 13_17563847_AX-90467111
1387	Glyma.04G257100	6	4_52336976_AX-90512923; 4_52340615_AX-90383113; 4_52340838_AX-90398872; 4_52344189_AX-90430168; 4_52348108_AX-90391195; 4_52349808_AX-90510635
1388	Glyma.08G256200	4	8_22850223_AX-90369388; 8_22851111_AX-90345163; 8_22851206_AX-90362851; 8_22852854_AX-90456561
1389	Glyma.03G165700	5	3_38044261_AX-90445437; 3_38044696_AX-90315972; 3_38045698_AX-90468357; 3_38048300_AX-90358754; 3_38049222_AX-90349626
1390	Glyma.15G095600	3	15_7457432_AX-90506483; 15_7461418_AX-90405375; 15_7461559_AX-90469921
1391	Glyma.19G118000	4	19_37470670_AX-90480352; 19_37471530_AX-90344685; 19_37471685_AX-90459989; 19_37471924_AX-90437367
1392	Glyma.04G240600	1	4_50890287_AX-90306061
1393	Glyma.20G032500	4	20_4198869_AX-90388183; 20_4199686_AX-90467989; 20_4200548_AX-90471168; 20_4206847_AX-90518760
1394	Glyma.04G092800	2	4_8189064_AX-90337180; 4_8189369_AX-90460510
1395	Glyma.10G033900	6	10_2920091_AX-90367052; 10_2920788_AX-90498482; 10_2921540_AX-90445207; 10_2921664_AX-90369259; 10_2927768_AX-90366226; 10_2929001_AX-90466111
1396	Glyma.08G021400	3	8_1730534_AX-90395875; 8_1734275_AX-90426946; 8_1736836_AX-90444193
1397	Glyma.13G289400	7	13_38956754_AX-90416383; 13_38957008_AX-90408574; 13_38957218_AX-90337181; 13_38957478_AX-90315473; 13_38961966_AX-90433757; 13_38963850_AX-90325285; 13_38963894_AX-90505902
1398	Glyma.08G302900	3	8_42099389_AX-90455290; 8_42099751_AX-90491564; 8_42100225_AX-90433947
1399	Glyma.03G255500	3	3_45049106_AX-90382032; 3_45053687_AX-90460711; 3_45054288_AX-90382389
1400	Glyma.06G040400	1	6_3049000_AX-90370292
1401	Glyma.01G109700	3	1_37331805_AX-90430082; 1_37337862_AX-90461352; 1_37338463_AX-90397002
1402	Glyma.03G021700	1	3_2249000_AX-90314041
1403	Glyma.06G041800	2	6_3161914_AX-90420458; 6_3162847_AX-90518786
1404	Glyma.19G163800	3	19_42452385_AX-90367648; 19_42456607_AX-90345789; 19_42456693_AX-90363261
1405	Glyma.19G194300	1	19_45184129_AX-90523469
1406	Glyma.04G089700	2	4_7825200_AX-90511959; 4_7826065_AX-90306864
1407	Glyma.01G007400	2	1_742983_AX-90454118; 1_745317_AX-90519489
1408	Glyma.03G220900	1	3_42420301_AX-90463603
1409	Glyma.02G130700	3	2_13475691_AX-90366010; 2_13478261_AX-90348960; 2_13482904_AX-90498775
1410	Glyma.18G141200	1	18_21901799_AX-90357769
1411	Glyma.20G023300	1	20_2471818_AX-90430414
1412	Glyma.11G042300	1	11_3108358_AX-90429235
1413	Glyma.05G245900	1	5_41975938_AX-90487575
1414	Glyma.06G086600	1	6_6703273_AX-90515074
1415	Glyma.13G066600	4	13_16638291_AX-90439285; 13_16642496_AX-90504552; 13_16647967_AX-90501244; 13_16648007_AX-90487181
1416	Glyma.07G015500	2	7_1219675_AX-90337347; 7_1226824_AX-90447073
1417	Glyma.15G079100	1	15_6085929_AX-90353030
1418	Glyma.08G035000	6	8_2775820_AX-90387120; 8_2776320_AX-90352481; 8_2779819_AX-90445073; 8_2781827_AX-90520230; 8_2783542_AX-90399006; 8_2785433_AX-90370370
1419	Glyma.01G216000	3	1_54668532_AX-90341425; 1_54669885_AX-90491168; 1_54675734_AX-90328969
1420	Glyma.15G135600	1	15_10924105_AX-90496793
1421	Glyma.13G100800	4	13_21603638_AX-90458042; 13_21605977_AX-90386373; 13_21606393_AX-90352038; 13_21607372_AX-90419219
1422	Glyma.02G121500	4	2_12062948_AX-90468330; 2_12071517_AX-90350742; 2_12085663_AX-90413116; 2_12087635_AX-90500345
1423	Glyma.11G035100	1	11_2543928_AX-90371556
1424	Glyma.14G016200	2	14_1157444_AX-90325574; 14_1159002_AX-90442563
1425	Glyma.10G192000	5	10_42446297_AX-90336080; 10_42450765_AX-90369268; 10_42451506_AX-90499681; 10_42452422_AX-90378107; 10_42457595_AX-90455167
1426	Glyma.17G052100	3	17_3953890_AX-90384130; 17_3955764_AX-90354151; 17_3958374_AX-90521708
1427	Glyma.05G172600	2	5_36251439_AX-90492920; 5_36253735_AX-90365730
1428	Glyma.20G078100	6	20_28940529_AX-90386737; 20_28941612_AX-90513436; 20_28941705_AX-90357085; 20_28942091_AX-90335988; 20_28942643_AX-90494842; 20_28943303_AX-90457908
1429	Glyma.20G155100	1	20_39390055_AX-90475444
1430	Glyma.06G300000	1	6_48885598_AX-90397700
1431	Glyma.10G142600	3	10_37701897_AX-90325543; 10_37701958_AX-90411565; 10_37705504_AX-90330063
1432	Glyma.14G179000	4	14_44031329_AX-90401961; 14_44033570_AX-90469262; 14_44038742_AX-90327288; 14_44039174_AX-90492637
1433	Glyma.09G113800	2	9_23425453_AX-90453998; 9_23426159_AX-90369741
1434	Glyma.06G059700	1	6_4535440_AX-90333856
1435	Glyma.04G196200	4	4_46806114_AX-90307834; 4_46806728_AX-90373063; 4_46807590_AX-90305381; 4_46808655_AX-90491319
1436	Glyma.18G289700	2	18_56913680_AX-90508020; 18_56914514_AX-90429452
1437	Glyma.15G241200	1	15_45839467_AX-90333383
1438	Glyma.02G036900	2	2_3436338_AX-90428505; 2_3444797_AX-90513138
1439	Glyma.10G183300	1	10_41637168_AX-90438394
1440	Glyma.17G240300	1	17_39592293_AX-90457233
1441	Glyma.04G065000	5	4_5395490_AX-90469303; 4_5395593_AX-90439564; 4_5396992_AX-90479524; 4_5397996_AX-90452867; 4_5400301_AX-90451919
1442	Glyma.13G243500	5	13_35285198_AX-90500535; 13_35285443_AX-90430984; 13_35287062_AX-90455938; 13_35289226_AX-90511199; 13_35290188_AX-90351169
1443	Glyma.01G035600	3	1_3718079_AX-90472101; 1_3719793_AX-90472173; 1_3719836_AX-90391361
1444	Glyma.04G099900	1	4_9138786_AX-90348562
1445	Glyma.06G105000	3	6_8387843_AX-90364610; 6_8391626_AX-90524889; 6_8391768_AX-90365559
1446	Glyma.01G206000	3	1_53839695_AX-90386486; 1_53839868_AX-90315286; 1_53850372_AX-90444246
1447	Glyma.18G003000	3	18_257759_AX-90470381; 18_259462_AX-90343165; 18_259579_AX-90476586
1448	Glyma.06G274100	2	6_46492744_AX-90505024; 6_46492911_AX-90407362
1449	Glyma.12G105400	2	12_9597313_AX-90428480; 12_9597377_AX-90364136
1450	Glyma.05G096500	1	5_25273049_AX-90487860
1451	Glyma.06G205800	4	6_19584537_AX-90510543; 6_19585253_AX-90317340; 6_19585976_AX-90433951; 6_19586329_AX-90461814
1452	Glyma.08G049300	2	8_3844571_AX-90473908; 8_3844997_AX-90336980
1453	Glyma.15G070700	1	15_5424851_AX-90467729
1454	Glyma.02G087000	7	2_7556792_AX-90437896; 2_7560152_AX-90494866; 2_7560253_AX-90327577; 2_7562290_AX-90376631; 2_7563664_AX-90392401; 2_7563846_AX-90431552; 2_7565388_AX-90521710
1455	Glyma.13G138400	2	13_25111604_AX-90395846; 13_25111706_AX-90395233
1456	Glyma.05G108600	2	5_28774800_AX-90454933; 5_28776800_AX-90493493
1457	Glyma.11G188200	1	11_26003562_AX-90389428
1458	Glyma.08G240800	2	8_20546738_AX-90413530; 8_20550495_AX-90494576
1459	Glyma.19G260900	1	19_50408440_AX-90357744
1460	Glyma.12G032200	2	12_2412152_AX-90516368; 12_2422604_AX-90512197
1461	Glyma.09G067300	1	9_6672523_AX-90493164
1462	Glyma.16G044100	3	16_4136378_AX-90422024; 16_4138708_AX-90496731; 16_4141804_AX-90471035
1463	Glyma.13G317000	2	13_41146158_AX-90449002; 13_41150465_AX-90368383
1464	Glyma.05G241800	2	5_41695539_AX-90482772; 5_41695657_AX-90350709
1465	Glyma.05G196400	3	5_38064378_AX-90396052; 5_38064611_AX-90322236; 5_38072979_AX-90442989
1466	Glyma.14G028900	4	14_2102713_AX-90431144; 14_2102853_AX-90406276; 14_2102900_AX-90400245; 14_2103468_AX-90380597
1467	Glyma.19G156400	5	19_41696062_AX-90512507; 19_41697438_AX-90408870; 19_41697553_AX-90401512; 19_41697738_AX-90315755; 19_41698701_AX-90489540
1468	Glyma.02G039300	1	2_3663104_AX-90491332
1469	Glyma.12G226600	2	12_38650925_AX-90375848; 12_38650976_AX-90364398
1470	Glyma.06G083500	1	6_6422494_AX-90353243
1471	Glyma.14G091200	2	14_8387755_AX-90411926; 14_8389281_AX-90523290
1472	Glyma.02G007000	1	2_750061_AX-90383645
1473	Glyma.06G242100	3	6_40163092_AX-90521558; 6_40163750_AX-90436413; 6_40167270_AX-90480719
1474	Glyma.12G233300	5	12_39237882_AX-90391330; 12_39242776_AX-90321249; 12_39242955_AX-90379764; 12_39244027_AX-90500163; 12_39247486_AX-90520996
1475	Glyma.07G016700	2	7_1348073_AX-90493894; 7_1349371_AX-90521497
1476	Glyma.20G135800	11	20_37525025_AX-90426465; 20_37528430_AX-90392417; 20_37534542_AX-90342335; 20_37542342_AX-90364152; 20_37546454_AX-90428342; 20_37546623_AX-90305922; 20_37547451_AX-90400799; 20_37550954_AX-90337757; 20_37551826_AX-90372764; 20_37552689_AX-90366935; 20_37556279_AX-90511226
1477	Glyma.07G263600	1	7_43793070_AX-90416348
1478	Glyma.10G138300	2	10_37192931_AX-90462710; 10_37193000_AX-90309140
1479	Glyma.16G040000	5	16_3753945_AX-90330417; 16_3754029_AX-90435790; 16_3758497_AX-90381236; 16_3758569_AX-90423957; 16_3759224_AX-90474807
1480	Glyma.12G013300	2	12_968693_AX-90381627; 12_971096_AX-90308741
1481	Glyma.15G144000	1	15_11846870_AX-90390997
1482	Glyma.12G129600	2	12_14405978_AX-90462238; 12_14407066_AX-90392377
1483	Glyma.19G061300	1	19_12741605_AX-90411203
1484	Glyma.09G072000	2	9_7436051_AX-90353124; 9_7436612_AX-90418479
1485	Glyma.04G176900	1	4_44032818_AX-90507769
1486	Glyma.06G042900	2	6_3264626_AX-90486603; 6_3265539_AX-90466590
1487	Glyma.07G066800	1	7_6018386_AX-90485537
1488	Glyma.08G018300	2	8_1475369_AX-90333334; 8_1476337_AX-90395417
1489	Glyma.01G128100	1	1_44019228_AX-90389390
1490	Glyma.07G212400	1	7_38390079_AX-90328066
1491	Glyma.08G299400	4	8_41739101_AX-90383724; 8_41745195_AX-90345520; 8_41745792_AX-90466683; 8_41745981_AX-90370129
1492	Glyma.14G029000	3	14_2118662_AX-90518167; 14_2119630_AX-90436422; 14_2127209_AX-90317392
1493	Glyma.18G242000	3	18_53044889_AX-90407100; 18_53045202_AX-90447270; 18_53045703_AX-90408884
1494	Glyma.02G185300	4	2_32744991_AX-90363227; 2_32746860_AX-90318143; 2_32747903_AX-90521444; 2_32753125_AX-90355355
1495	Glyma.17G145400	4	17_11936422_AX-90500669; 17_11938078_AX-90498031; 17_11939493_AX-90331909; 17_11941691_AX-90472394
1496	Glyma.07G008500	3	7_627880_AX-90319945; 7_628493_AX-90513187; 7_628703_AX-90357389
1497	Glyma.05G163200	3	5_35436324_AX-90517245; 5_35437373_AX-90348549; 5_35441323_AX-90463710
1498	Glyma.13G212800	3	13_32636682_AX-90451872; 13_32636931_AX-90337054; 13_32637687_AX-90427303
1499	Glyma.02G140200	2	2_14530149_AX-90520635; 2_14534347_AX-90397661
1500	Glyma.16G049400	2	16_4725060_AX-90506799; 16_4725481_AX-90425402
1501	Glyma.11G140400	1	11_10714454_AX-90472984
1502	Glyma.03G173200	4	3_38741271_AX-90496477; 3_38741674_AX-90351345; 3_38744639_AX-90407509; 3_38746062_AX-90365456
1503	Glyma.07G093200	1	7_8691014_AX-90385795
1504	Glyma.17G254600	3	17_40843634_AX-90463566; 17_40846924_AX-90307942; 17_40847283_AX-90355849
1505	Glyma.03G219800	4	3_42315173_AX-90433420; 3_42317207_AX-90427681; 3_42317618_AX-90417448; 3_42318366_AX-90433853
1506	Glyma.11G140200	1	11_10687866_AX-90360335
1507	Glyma.15G148700	3	15_12234628_AX-90483163; 15_12234888_AX-90474843; 15_12235659_AX-90331060
1508	Glyma.09G035500	1	9_2964726_AX-90447232
1509	Glyma.12G062200	4	12_4545750_AX-90511699; 12_4546134_AX-90505253; 12_4549448_AX-90323096; 12_4550379_AX-90433781
1510	Glyma.04G054200	1	4_4399501_AX-90435461
1511	Glyma.15G177700	3	15_16882079_AX-90406770; 15_16889030_AX-90522382; 15_16893100_AX-90477545
1512	Glyma.17G197500	1	17_31145526_AX-90399589
1513	Glyma.03G159700	1	3_37484461_AX-90475228
1514	Glyma.20G034000	3	20_4659715_AX-90477158; 20_4662601_AX-90368254; 20_4663612_AX-90357712
1515	Glyma.10G240900	3	10_46928387_AX-90320204; 10_46929130_AX-90393138; 10_46930209_AX-90306076
1516	Glyma.01G225000	2	1_55371873_AX-90507506; 1_55372546_AX-90321414
1517	Glyma.14G212100	4	14_47730977_AX-90428165; 14_47731256_AX-90471109; 14_47731808_AX-90376253; 14_47732520_AX-90516374
1518	Glyma.12G131300	3	12_14833893_AX-90498705; 12_14834950_AX-90417610; 12_14842116_AX-90403594
1519	Glyma.17G153800	1	17_12914642_AX-90477979
1520	Glyma.13G236600	3	13_34696833_AX-90512126; 13_34702082_AX-90509174; 13_34704842_AX-90460896
1521	Glyma.15G062400	1	15_4798743_AX-90325713
1522	Glyma.08G255300	3	8_22625551_AX-90447952; 8_22626859_AX-90394151; 8_22633764_AX-90339286
1523	Glyma.19G192400	1	19_44975289_AX-90395783
1524	Glyma.02G004200	4	2_475025_AX-90445497; 2_475192_AX-90516399; 2_476532_AX-90378476; 2_478647_AX-90521059
1525	Glyma.06G213100	1	6_21485708_AX-90417364
1526	Glyma.18G004700	3	18_377434_AX-90519361; 18_385789_AX-90318359; 18_386236_AX-90330516
1527	Glyma.02G151100	1	2_15553513_AX-90447575
1528	Glyma.08G320700	4	8_43970363_AX-90500270; 8_43973096_AX-90453783; 8_43974969_AX-90435347; 8_43979355_AX-90484173
1529	Glyma.20G178600	1	20_41605692_AX-90443520
1530	Glyma.10G022000	1	10_1925335_AX-90306011
1531	Glyma.09G230200	1	9_45380597_AX-90498123
1532	Glyma.10G223200	1	10_45416310_AX-90460636
1533	Glyma.05G097300	1	5_25690871_AX-90517796
1534	Glyma.08G020900	1	8_1697547_AX-90353361
1535	Glyma.11G216500	1	11_31084615_AX-90373138
1536	Glyma.13G122500	1	13_23534842_AX-90417886
1537	Glyma.03G219100	9	3_42262874_AX-90392828; 3_42265027_AX-90408834; 3_42266139_AX-90498720; 3_42267187_AX-90465658; 3_42271886_AX-90486059; 3_42274452_AX-90497870; 3_42274673_AX-90524779; 3_42277810_AX-90475156; 3_42278919_AX-90463161
1538	Glyma.06G275200	1	6_46614871_AX-90510006
1539	Glyma.07G094000	1	7_8788648_AX-90334274
1540	Glyma.08G223400	2	8_18132616_AX-90334595; 8_18133874_AX-90308392
1541	Glyma.01G192100	1	1_52650702_AX-90428316
1542	Glyma.12G104100	2	12_9366250_AX-90369613; 12_9366587_AX-90410538
1543	Glyma.14G147500	1	14_31442818_AX-90326841
1544	Glyma.10G082000	2	10_9921987_AX-90446056; 10_9923241_AX-90447092
1545	Glyma.08G216600	2	8_17579375_AX-90433438; 8_17579648_AX-90460831
1546	Glyma.17G089300	2	17_6941725_AX-90480247; 17_6941970_AX-90381974
1547	Glyma.13G094400	2	13_20953768_AX-90320675; 13_20954226_AX-90327902
1548	Glyma.13G050300	1	13_14630892_AX-90510491
1549	Glyma.04G249700	1	4_51633416_AX-90457102
1550	Glyma.20G070100	4	20_24894201_AX-90518130; 20_24895925_AX-90480654; 20_24899677_AX-90386647; 20_24902225_AX-90318677
1551	Glyma.01G037500	2	1_3987402_AX-90335069; 1_3987522_AX-90515278
1552	Glyma.02G115200	3	2_11191938_AX-90470836; 2_11192986_AX-90340870; 2_11197661_AX-90521564
1553	Glyma.18G045100	7	18_3893181_AX-90307258; 18_3893954_AX-90521994; 18_3894571_AX-90456223; 18_3898751_AX-90386294; 18_3900882_AX-90414671; 18_3901635_AX-90425204; 18_3902873_AX-90351601
1554	Glyma.04G069900	1	4_5839537_AX-90506902
1555	Glyma.10G164100	3	10_39823112_AX-90355055; 10_39825622_AX-90331344; 10_39829834_AX-90444710
1556	Glyma.14G062100	1	14_5064624_AX-90394619
1557	Glyma.13G081600	1	13_19054786_AX-90481664
1558	Glyma.13G009300	2	13_2574663_AX-90381670; 13_2578186_AX-90430157
1559	Glyma.09G029800	5	9_2448558_AX-90501008; 9_2454593_AX-90382074; 9_2456598_AX-90498319; 9_2456840_AX-90364058; 9_2462439_AX-90432503
1560	Glyma.03G248200	2	3_44468848_AX-90441931; 3_44475625_AX-90511287
1561	Glyma.18G213600	2	18_50060091_AX-90523897; 18_50060133_AX-90360024
1562	Glyma.20G170000	2	20_40757489_AX-90357704; 20_40779226_AX-90520970
1563	Glyma.18G254300	1	18_54068058_AX-90493132
1564	Glyma.05G158100	3	5_35021564_AX-90336736; 5_35026008_AX-90313013; 5_35032129_AX-90324882
1565	Glyma.04G071500	3	4_5950214_AX-90424287; 4_5950543_AX-90453448; 4_5951826_AX-90399338
1566	Glyma.19G067900	1	19_19875865_AX-90427390
1567	Glyma.02G269200	4	2_45331345_AX-90455022; 2_45331910_AX-90365029; 2_45338859_AX-90484452; 2_45339299_AX-90391935
1568	Glyma.06G040500	3	6_3043891_AX-90392877; 6_3044100_AX-90509603; 6_3045941_AX-90348551
1569	Glyma.12G042800	3	12_3091348_AX-90431839; 12_3091919_AX-90493875; 12_3092085_AX-90489135
1570	Glyma.19G163900	2	19_42459675_AX-90386585; 19_42461357_AX-90442821
1571	Glyma.03G148300	3	3_36397244_AX-90345530; 3_36399186_AX-90416533; 3_36399274_AX-90327799
1572	Glyma.08G297000	1	8_41328217_AX-90412163
1573	Glyma.01G007500	1	1_749126_AX-90499735
1574	Glyma.03G220800	6	3_42402998_AX-90351742; 3_42404046_AX-90498194; 3_42407354_AX-90514901; 3_42407749_AX-90514451; 3_42410192_AX-90448769; 3_42411110_AX-90312459
1575	Glyma.01G220700	3	1_54981669_AX-90468674; 1_54982144_AX-90401553; 1_54983175_AX-90383750
1576	Glyma.17G132400	1	17_10636456_AX-90334333
1577	Glyma.18G027500	2	18_2066768_AX-90394665; 18_2068956_AX-90350670
1578	Glyma.20G157900	3	20_39668700_AX-90311994; 20_39670535_AX-90431359; 20_39672097_AX-90438956
1579	Glyma.18G266700	2	18_55105642_AX-90394917; 18_55107429_AX-90475996
1580	Glyma.16G046300	2	16_4384049_AX-90492883; 16_4384451_AX-90482831
1581	Glyma.06G068100	4	6_5213973_AX-90331332; 6_5214940_AX-90492109; 6_5215463_AX-90361784; 6_5218171_AX-90440145
1582	Glyma.07G234200	2	7_41524494_AX-90443987; 7_41524637_AX-90315621
1583	Glyma.10G248000	2	10_47635404_AX-90502389; 10_47637511_AX-90451084
1584	Glyma.09G242600	2	9_46465950_AX-90392969; 9_46466537_AX-90411657
1585	Glyma.06G181600	2	6_15507594_AX-90409159; 6_15510934_AX-90491116
1586	Glyma.19G216600	3	19_46960586_AX-90497397; 19_46961072_AX-90318629; 19_46962166_AX-90333863
1587	Glyma.18G016400	4	18_1172986_AX-90516261; 18_1175929_AX-90456213; 18_1175988_AX-90314641; 18_1176099_AX-90386321
1588	Glyma.09G060200	1	9_5579099_AX-90335675
1589	Glyma.14G085800	5	14_7619820_AX-90469093; 14_7620146_AX-90510351; 14_7620235_AX-90317504; 14_7626388_AX-90401628; 14_7626832_AX-90444753
1590	Glyma.01G051700	1	1_6252924_AX-90495057
1591	Glyma.08G276300	4	8_36857126_AX-90514608; 8_36857963_AX-90323794; 8_36863800_AX-90340858; 8_36863867_AX-90444563
1592	Glyma.12G057900	2	12_4205671_AX-90345802; 12_4205774_AX-90423872
1593	Glyma.06G163600	3	6_13514763_AX-90429525; 6_13515983_AX-90503550; 6_13520851_AX-90326009
1594	Glyma.10G034300	1	10_2948747_AX-90500492
1595	Glyma.15G029000	4	15_2335848_AX-90422050; 15_2337742_AX-90516765; 15_2344873_AX-90367688; 15_2351125_AX-90487720
1596	Glyma.06G220200	2	6_25623277_AX-90481082; 6_25625614_AX-90345584
1597	Glyma.16G192300	1	16_35447892_AX-90433205
1598	Glyma.13G189800	1	13_30334486_AX-90326949
1599	Glyma.13G342500	2	13_43397064_AX-90464675; 13_43397166_AX-90492621
1600	Glyma.07G173700	1	7_30829536_AX-90447112
1601	Glyma.04G233300	1	4_50158713_AX-90330824
1602	Glyma.06G016800	4	6_1245532_AX-90406262; 6_1245652_AX-90379169; 6_1246603_AX-90480419; 6_1251871_AX-90316621
1603	Glyma.06G077400	1	6_5984390_AX-90524661
1604	Glyma.20G236700	3	20_46882798_AX-90317716; 20_46891015_AX-90315479; 20_46896820_AX-90337866
1605	Glyma.03G125400	2	3_33910891_AX-90514683; 3_33912139_AX-90393080
1606	Glyma.08G183600	3	8_14734411_AX-90448470; 8_14738914_AX-90384769; 8_14739353_AX-90376656
1607	Glyma.08G095800	2	8_7305870_AX-90520097; 8_7306938_AX-90359082
1608	Glyma.11G145800	2	11_11225829_AX-90456398; 11_11230379_AX-90385917
1609	Glyma.02G006300	3	2_686956_AX-90411153; 2_688361_AX-90492868; 2_689220_AX-90498521
1610	Glyma.06G064800	3	6_4923700_AX-90333532; 6_4924963_AX-90401886; 6_4933168_AX-90364889
1611	Glyma.03G220100	2	3_42336268_AX-90443100; 3_42341191_AX-90448145
1612	Glyma.18G176000	3	18_41867614_AX-90481342; 18_41867725_AX-90482508; 18_41869119_AX-90401250
1613	Glyma.01G164600	2	1_50209621_AX-90380915; 1_50219879_AX-90504960
1614	Glyma.15G159100	3	15_13416226_AX-90421416; 15_13417444_AX-90344337; 15_13418573_AX-90451797
1615	Glyma.02G159100	1	2_17648026_AX-90403118
1616	Glyma.05G128200	2	5_32160054_AX-90315964; 5_32161356_AX-90452646
1617	Glyma.08G195300	2	8_15746808_AX-90508266; 8_15748120_AX-90501548
1618	Glyma.08G201900	3	8_16364971_AX-90386947; 8_16367194_AX-90515811; 8_16376513_AX-90310362
1619	Glyma.08G008700	1	8_684872_AX-90436636
1620	Glyma.09G038900	5	9_3265158_AX-90468937; 9_3267023_AX-90319811; 9_3267607_AX-90306665; 9_3268039_AX-90314628; 9_3272658_AX-90395273
1621	Glyma.03G211500	1	3_41768996_AX-90422901
1622	Glyma.02G223700	3	2_41141305_AX-90314035; 2_41143628_AX-90511718; 2_41147262_AX-90523278
1623	Glyma.19G164100	2	19_42498802_AX-90504364; 19_42500663_AX-90517588
1624	Glyma.01G162600	1	1_50054293_AX-90311156
1625	Glyma.04G239500	1	4_50799031_AX-90374428
1626	Glyma.03G249000	4	3_44518268_AX-90321646; 3_44523877_AX-90333317; 3_44523953_AX-90409170; 3_44524194_AX-90454196
1627	Glyma.03G186100	1	3_39787689_AX-90399987
1628	Glyma.09G121700	2	9_29228016_AX-90333052; 9_29237712_AX-90421603
1629	Glyma.02G195700	1	2_36955483_AX-90455078
1630	Glyma.12G032300	1	12_2429545_AX-90501987
1631	Glyma.18G299000	1	18_57670680_AX-90464121
1632	Glyma.05G234500	1	5_41156012_AX-90323580
1633	Glyma.18G257800	1	18_54347155_AX-90362419
1634	Glyma.13G062500	3	13_16014257_AX-90441648; 13_16017061_AX-90482901; 13_16017190_AX-90413739
1635	Glyma.04G204400	2	4_47667835_AX-90477259; 4_47671144_AX-90425042
1636	Glyma.10G022900	2	10_1999104_AX-90378902; 10_2003729_AX-90415187
1637	Glyma.17G112500	1	17_8882655_AX-90417385
1638	Glyma.17G239000	4	17_39451955_AX-90406193; 17_39452570_AX-90495177; 17_39453019_AX-90495747; 17_39454065_AX-90308077
1639	Glyma.12G182200	2	12_34313477_AX-90377270; 12_34313605_AX-90436718
1640	Glyma.13G351500	2	13_44056839_AX-90376085; 13_44057676_AX-90374958
1641	Glyma.10G012600	4	10_1143361_AX-90345828; 10_1147254_AX-90311687; 10_1150896_AX-90485986; 10_1151018_AX-90365221
1642	Glyma.13G174900	3	13_28937494_AX-90406208; 13_28938817_AX-90517603; 13_28940508_AX-90424015
1643	Glyma.14G091500	1	14_8474998_AX-90503543
1644	Glyma.19G006300	3	19_594527_AX-90480325; 19_595931_AX-90401185; 19_595990_AX-90515272
1645	Glyma.08G209600	4	8_16972491_AX-90371696; 8_16975972_AX-90488826; 8_16976909_AX-90351233; 8_16982754_AX-90314105
1646	Glyma.19G095300	1	19_33696634_AX-90490098
1647	Glyma.15G004200	2	15_380743_AX-90492349; 15_384936_AX-90318382
1648	Glyma.02G109000	4	2_10442620_AX-90503277; 2_10442975_AX-90406044; 2_10446090_AX-90322482; 2_10447110_AX-90365009
1649	Glyma.06G091500	1	6_7177990_AX-90377365
1650	Glyma.10G014600	2	10_1308656_AX-90365913; 10_1309093_AX-90486784
1651	Glyma.08G077800	4	8_5914140_AX-90435348; 8_5916437_AX-90388016; 8_5917864_AX-90314861; 8_5921344_AX-90385460
1652	Glyma.20G193000	2	20_43199705_AX-90482274; 20_43199955_AX-90507392
1653	Glyma.11G101700	2	11_7704520_AX-90378874; 11_7704583_AX-90355812
1654	Glyma.08G281900	1	8_38661201_AX-90520576
1655	Glyma.01G234400	3	1_56060031_AX-90369336; 1_56061285_AX-90464964; 1_56067192_AX-90394367
1656	Glyma.13G266500	2	13_36961618_AX-90480975; 13_36963279_AX-90459613
1657	Glyma.13G279600	4	13_38085125_AX-90461957; 13_38088340_AX-90470382; 13_38088445_AX-90520327; 13_38090997_AX-90467086
1658	Glyma.18G056600	1	18_4953024_AX-90345056
1659	Glyma.20G142900	5	20_38130847_AX-90368768; 20_38131785_AX-90469433; 20_38132176_AX-90428807; 20_38133595_AX-90468291; 20_38135465_AX-90429497
1660	Glyma.17G075200	3	17_5902288_AX-90356067; 17_5902744_AX-90436547; 17_5904014_AX-90310546
1661	Glyma.13G056200	2	13_15399013_AX-90484763; 13_15399084_AX-90372109
1662	Glyma.18G098200	1	18_10197054_AX-90325373
1663	Glyma.10G120700	2	10_30730181_AX-90327816; 10_30736178_AX-90489814
1664	Glyma.08G202000	3	8_16377175_AX-90433673; 8_16378139_AX-90451790; 8_16381027_AX-90343503
1665	Glyma.05G136900	2	5_32950826_AX-90456219; 5_32953160_AX-90519226
1666	Glyma.17G030600	3	17_2251537_AX-90363652; 17_2252293_AX-90377206; 17_2253141_AX-90419667
1667	Glyma.19G022100	5	19_2477980_AX-90365691; 19_2478904_AX-90336257; 19_2479497_AX-90498856; 19_2483526_AX-90397853; 19_2485113_AX-90387309
1668	Glyma.15G043600	6	15_3428871_AX-90501884; 15_3430956_AX-90399745; 15_3438388_AX-90419326; 15_3439966_AX-90517127; 15_3442282_AX-90355426; 15_3442368_AX-90413579
1669	Glyma.20G153700	3	20_39270118_AX-90421949; 20_39271381_AX-90466793; 20_39275104_AX-90346763
1670	Glyma.10G182300	4	10_41556950_AX-90401081; 10_41564920_AX-90308707; 10_41566145_AX-90325943; 10_41566295_AX-90306543
1671	Glyma.03G049300	3	3_6373474_AX-90439892; 3_6375330_AX-90518872; 3_6377646_AX-90409497
1672	Glyma.03G007600	1	3_722629_AX-90464785
1673	Glyma.16G067000	2	16_6643454_AX-90494945; 16_6645501_AX-90354954
1674	Glyma.13G197600	3	13_31170168_AX-90441370; 13_31171299_AX-90402271; 13_31171347_AX-90477516
1675	Glyma.06G300100	1	6_48892153_AX-90502440
1676	Glyma.03G173300	4	3_38747745_AX-90491792; 3_38748319_AX-90428107; 3_38748495_AX-90386659; 3_38748979_AX-90358052
1677	Glyma.05G049800	1	5_4458402_AX-90347848
1678	Glyma.09G068700	1	9_6969624_AX-90409115
1679	Glyma.15G018400	3	15_1411137_AX-90475006; 15_1411592_AX-90359574; 15_1415855_AX-90510614
1680	Glyma.19G113100	1	19_36738011_AX-90414137
1681	Glyma.19G055800	2	19_9382417_AX-90387711; 19_9382609_AX-90369794
1682	Glyma.01G188400	1	1_52345934_AX-90392262
1683	Glyma.06G085700	3	6_6571083_AX-90495959; 6_6572119_AX-90517320; 6_6576383_AX-90472161
1684	Glyma.09G035400	3	9_2950832_AX-90440936; 9_2952928_AX-90323026; 9_2955383_AX-90471477
1685	Glyma.13G193700	3	13_30688133_AX-90331778; 13_30688310_AX-90467237; 13_30694355_AX-90335990
1686	Glyma.17G133800	3	17_10773562_AX-90404496; 17_10778542_AX-90410532; 17_10779979_AX-90404108
1687	Glyma.14G222100	3	14_48704985_AX-90457338; 14_48706367_AX-90512391; 14_48710861_AX-90367272
1688	Glyma.03G094200	3	3_27863091_AX-90320350; 3_27863432_AX-90307032; 3_27863956_AX-90376769
1689	Glyma.03G227700	1	3_42963950_AX-90459347
1690	Glyma.10G111400	1	10_26186612_AX-90391996
1691	Glyma.04G147000	1	4_28750980_AX-90479704
1692	Glyma.13G257000	4	13_36214284_AX-90420454; 13_36221377_AX-90401973; 13_36221688_AX-90410826; 13_36221997_AX-90348777
1693	Glyma.18G121400	2	18_15257403_AX-90353079; 18_15258516_AX-90513517
1694	Glyma.08G363200	2	8_47472378_AX-90420384; 8_47472722_AX-90396190
1695	Glyma.15G062500	2	15_4806996_AX-90333265; 15_4807107_AX-90507040
1696	Glyma.10G254600	1	10_48174348_AX-90500232
1697	Glyma.08G009100	3	8_702126_AX-90493928; 8_702567_AX-90311623; 8_709013_AX-90341177
1698	Glyma.09G119600	2	9_28629872_AX-90468155; 9_28634533_AX-90411734
1699	Glyma.06G088800	1	6_6879787_AX-90428572
1700	Glyma.16G189400	5	16_35195276_AX-90414600; 16_35202356_AX-90316106; 16_35204493_AX-90475500; 16_35204644_AX-90508238; 16_35205283_AX-90406313
1701	Glyma.03G019300	5	3_1963079_AX-90436499; 3_1963638_AX-90365702; 3_1967214_AX-90442639; 3_1971973_AX-90309360; 3_1972425_AX-90441378
1702	Glyma.20G184200	1	20_42233685_AX-90501057
1703	Glyma.06G201200	5	6_18484675_AX-90431874; 6_18487106_AX-90483631; 6_18491668_AX-90318599; 6_18493177_AX-90465850; 6_18493423_AX-90490525
1704	Glyma.03G251400	2	3_44719440_AX-90486921; 3_44719503_AX-90516172
1705	Glyma.09G235200	5	9_45762744_AX-90381692; 9_45762999_AX-90470378; 9_45765774_AX-90508463; 9_45766978_AX-90503042; 9_45768655_AX-90418393
1706	Glyma.15G032700	1	15_2617959_AX-90447376
1707	Glyma.04G110800	3	4_12220086_AX-90489364; 4_12231515_AX-90333064; 4_12232227_AX-90512333
1708	Glyma.15G039600	2	15_3124583_AX-90419471; 15_3125683_AX-90402103
1709	Glyma.09G230300	1	9_45386249_AX-90337666
1710	Glyma.18G145600	1	18_24297013_AX-90464831
1711	Glyma.06G241900	2	6_40032985_AX-90483956; 6_40037186_AX-90319341
1712	Glyma.17G160000	6	17_13840086_AX-90452899; 17_13842551_AX-90369641; 17_13843044_AX-90418084; 17_13844825_AX-90495636; 17_13848460_AX-90355784; 17_13851151_AX-90480112
1713	Glyma.06G014800	1	6_1109351_AX-90520166
1714	Glyma.19G207100	1	19_46245542_AX-90345277
1715	Glyma.17G093900	4	17_7327079_AX-90358992; 17_7327541_AX-90305920; 17_7327728_AX-90412100; 17_7332611_AX-90341882
1716	Glyma.12G063800	1	12_4681230_AX-90436656
1717	Glyma.07G057400	3	7_5101512_AX-90440974; 7_5101920_AX-90482252; 7_5102970_AX-90449107
1718	Glyma.09G167900	2	9_39204285_AX-90363551; 9_39207634_AX-90506067
1719	Glyma.06G114900	3	6_9328329_AX-90376558; 6_9329404_AX-90471205; 6_9329561_AX-90487928
1720	Glyma.07G213100	1	7_38534753_AX-90325603
1721	Glyma.02G208700	2	2_39390598_AX-90507826; 2_39391775_AX-90398707
1722	Glyma.06G275300	3	6_46620190_AX-90427761; 6_46620353_AX-90433201; 6_46626432_AX-90410831
1723	Glyma.05G025700	1	5_2247932_AX-90475078
1724	Glyma.09G018800	4	9_1480782_AX-90482973; 9_1481206_AX-90319418; 9_1482328_AX-90413077; 9_1487087_AX-90445919
1725	Glyma.14G047000	3	14_3581334_AX-90353819; 14_3581988_AX-90433275; 14_3587920_AX-90475423
1726	Glyma.04G028300	3	4_2310702_AX-90415382; 4_2310824_AX-90420547; 4_2312112_AX-90412439
1727	Glyma.17G211000	3	17_34812890_AX-90404999; 17_34813313_AX-90524502; 17_34815304_AX-90392317
1728	Glyma.12G104600	1	12_9489441_AX-90321293
1729	Glyma.11G199300	3	11_27753737_AX-90353407; 11_27754169_AX-90356797; 11_27758440_AX-90436561
1730	Glyma.10G171500	4	10_40497673_AX-90428963; 10_40505338_AX-90364860; 10_40509268_AX-90380606; 10_40513667_AX-90469405
1731	Glyma.19G038100	2	19_5350729_AX-90468177; 19_5353990_AX-90406659
1732	Glyma.03G242900	4	3_44071601_AX-90520444; 3_44076865_AX-90461654; 3_44077130_AX-90334313; 3_44077176_AX-90333000
1733	Glyma.19G221800	2	19_47377183_AX-90436825; 19_47377230_AX-90343638
1734	Glyma.08G156900	2	8_12138746_AX-90411005; 8_12139380_AX-90406564
1735	Glyma.13G270600	1	13_37267204_AX-90433930
1736	Glyma.12G060200	1	12_4348551_AX-90397358
1737	Glyma.14G056200	3	14_4454218_AX-90336359; 14_4459764_AX-90389178; 14_4459847_AX-90364012
1738	Glyma.20G150600	3	20_38937106_AX-90379971; 20_38940773_AX-90437807; 20_38946897_AX-90516530
1739	Glyma.04G115500	2	4_13219931_AX-90435582; 4_13223210_AX-90478230
1740	Glyma.03G141200	2	3_35722402_AX-90315624; 3_35724858_AX-90449528
1741	Glyma.13G241900	1	13_35177891_AX-90306981
1742	Glyma.16G207200	1	16_36705951_AX-90364035
1743	Glyma.04G254800	3	4_52132361_AX-90415492; 4_52132655_AX-90364570; 4_52134402_AX-90523315
1744	Glyma.02G297400	4	2_47503440_AX-90483704; 2_47505520_AX-90406954; 2_47505765_AX-90407689; 2_47506584_AX-90423137
1745	Glyma.02G288600	4	2_46862087_AX-90432915; 2_46867724_AX-90496606; 2_46869072_AX-90507120; 2_46869686_AX-90408052
1746	Glyma.05G085900	1	5_15976077_AX-90330177
1747	Glyma.01G022500	2	1_2246694_AX-90499046; 1_2249306_AX-90427993
1748	Glyma.17G156300	1	17_13314861_AX-90405846
1749	Glyma.13G270400	2	13_37244731_AX-90437711; 13_37257281_AX-90477064
1750	Glyma.10G024500	4	10_2152506_AX-90365368; 10_2157609_AX-90385972; 10_2157994_AX-90374396; 10_2162877_AX-90396902
1751	Glyma.02G300200	1	2_47674320_AX-90382909
1752	Glyma.13G316900	5	13_41137674_AX-90488027; 13_41138292_AX-90377722; 13_41139170_AX-90339962; 13_41143324_AX-90332234; 13_41143936_AX-90403392
1753	Glyma.02G152200	1	2_15628008_AX-90413861
1754	Glyma.11G083900	9	11_6300268_AX-90433098; 11_6301682_AX-90500847; 11_6303927_AX-90338947; 11_6304424_AX-90327963; 11_6305837_AX-90399260; 11_6305888_AX-90454224; 11_6307556_AX-90478810; 11_6309425_AX-90393407; 11_6309669_AX-90412588
1755	Glyma.11G067500	5	11_5047297_AX-90306575; 11_5050943_AX-90451440; 11_5060137_AX-90470908; 11_5061743_AX-90382047; 11_5061793_AX-90523997
1756	Glyma.18G225700	2	18_51369884_AX-90329540; 18_51373226_AX-90413655
1757	Glyma.11G117100	3	11_8901782_AX-90406438; 11_8902045_AX-90407383; 11_8902093_AX-90474489
1758	Glyma.17G178500	2	17_19326503_AX-90524564; 17_19328311_AX-90369024
1759	Glyma.03G167500	4	3_38178112_AX-90358564; 3_38182235_AX-90454943; 3_38182285_AX-90444745; 3_38182677_AX-90478298
1760	Glyma.01G025400	2	1_2684397_AX-90524536; 1_2684777_AX-90374883
1761	Glyma.14G146100	1	14_31010618_AX-90474342
1762	Glyma.14G011500	3	14_868452_AX-90427576; 14_869591_AX-90522056; 14_871773_AX-90420369
1763	Glyma.16G119200	2	16_26625689_AX-90489990; 16_26626398_AX-90508782
1764	Glyma.13G042100	5	13_13516775_AX-90392173; 13_13523959_AX-90459980; 13_13524223_AX-90356710; 13_13526168_AX-90307234; 13_13526642_AX-90329462
1765	Glyma.15G172600	3	15_15793630_AX-90358474; 15_15793868_AX-90435312; 15_15797260_AX-90385934
1766	Glyma.06G260900	1	6_44664822_AX-90514753
1767	Glyma.06G027700	1	6_2151590_AX-90462139
1768	Glyma.08G015500	5	8_1212811_AX-90465852; 8_1213686_AX-90330948; 8_1217824_AX-90460602; 8_1218635_AX-90379232; 8_1224121_AX-90420096
1769	Glyma.03G262200	3	3_45554304_AX-90392149; 3_45554760_AX-90431931; 3_45557433_AX-90456013
1770	Glyma.02G040500	2	2_3802863_AX-90386491; 2_3803656_AX-90324715
1771	Glyma.07G192700	3	7_36045917_AX-90483614; 7_36050471_AX-90447647; 7_36052119_AX-90390053
1772	Glyma.19G254800	5	19_49947245_AX-90379895; 19_49949287_AX-90423698; 19_49949519_AX-90461359; 19_49951327_AX-90468415; 19_49951704_AX-90487942
1773	Glyma.11G067700	4	11_5086441_AX-90500807; 11_5086883_AX-90430062; 11_5088542_AX-90491424; 11_5089785_AX-90466175
1774	Glyma.12G237500	3	12_39639491_AX-90493443; 12_39641789_AX-90437464; 12_39646255_AX-90424959
1775	Glyma.02G202600	1	2_38772295_AX-90344936
1776	Glyma.14G059900	3	14_4837112_AX-90411988; 14_4837457_AX-90524985; 14_4845331_AX-90324143
1777	Glyma.16G125100	4	16_27510099_AX-90314608; 16_27511020_AX-90326304; 16_27511821_AX-90504057; 16_27515428_AX-90384091
1778	Glyma.02G204700	2	2_38996364_AX-90457168; 2_38996642_AX-90333995
1779	Glyma.06G163700	3	6_13522110_AX-90483655; 6_13522456_AX-90360269; 6_13522845_AX-90458697
1780	Glyma.08G214600	4	8_17339726_AX-90465890; 8_17352644_AX-90369113; 8_17353582_AX-90499654; 8_17356822_AX-90330219
1781	Glyma.11G004000	1	11_300782_AX-90405854
1782	Glyma.08G265700	2	8_32062311_AX-90510720; 8_32066285_AX-90450812
1783	Glyma.10G058300	1	10_5379374_AX-90499354
1784	Glyma.13G304300	1	13_40128631_AX-90479697
1785	Glyma.16G011100	2	16_966947_AX-90324828; 16_968307_AX-90343953
1786	Glyma.08G333200	2	8_45025999_AX-90386275; 8_45026847_AX-90309832
1787	Glyma.18G261900	2	18_54777470_AX-90458673; 18_54781255_AX-90492546
1788	Glyma.03G027200	5	3_2997684_AX-90499707; 3_2997730_AX-90455336; 3_2998074_AX-90455988; 3_2998674_AX-90413966; 3_2999484_AX-90389417
1789	Glyma.01G043300	2	1_4713571_AX-90306471; 1_4714070_AX-90482272
1790	Glyma.17G070300	2	17_5500389_AX-90320879; 17_5508750_AX-90338349
1791	Glyma.16G217700	1	16_37467373_AX-90395975
1792	Glyma.06G188100	1	6_16413477_AX-90414464
1793	Glyma.01G183000	1	1_51844298_AX-90329413
1794	Glyma.13G158800	3	13_27390225_AX-90394096; 13_27391408_AX-90366724; 13_27398372_AX-90515144
1795	Glyma.20G090700	1	20_33351817_AX-90343312
1796	Glyma.02G306300	1	2_48089512_AX-90485543
1797	Glyma.01G189700	3	1_52466700_AX-90439450; 1_52467643_AX-90444541; 1_52467691_AX-90457792
1798	Glyma.13G223300	2	13_33616344_AX-90422405; 13_33624764_AX-90482657
1799	Glyma.01G051600	3	1_6115554_AX-90473723; 1_6115701_AX-90330102; 1_6115763_AX-90349682
1800	Glyma.20G247300	2	20_47686689_AX-90339480; 20_47691496_AX-90395907
1801	Glyma.13G235000	5	13_34560503_AX-90383864; 13_34560564_AX-90338315; 13_34564473_AX-90387436; 13_34565114_AX-90353109; 13_34567071_AX-90507686
1802	Glyma.19G168600	3	19_42936528_AX-90484398; 19_42937706_AX-90446908; 19_42938331_AX-90408230
1803	Glyma.17G081200	3	17_6312806_AX-90435795; 17_6316674_AX-90493093; 17_6318332_AX-90525024
1804	Glyma.07G003200	1	7_257604_AX-90497640
1805	Glyma.04G013300	3	4_1008376_AX-90345476; 4_1011611_AX-90476536; 4_1014054_AX-90384073
1806	Glyma.07G250700	4	7_42874677_AX-90329012; 7_42875137_AX-90433835; 7_42875820_AX-90363645; 7_42878844_AX-90321558
1807	Glyma.19G160900	2	19_42166852_AX-90420915; 19_42167445_AX-90417540
1808	Glyma.02G274600	3	2_45773133_AX-90422780; 2_45773952_AX-90360150; 2_45779863_AX-90465651
1809	Glyma.10G166600	4	10_40092622_AX-90372201; 10_40093046_AX-90417666; 10_40097222_AX-90364829; 10_40099260_AX-90321413
1810	Glyma.01G133500	2	1_45366921_AX-90364782; 1_45368083_AX-90392243
1811	Glyma.01G019200	5	1_1839421_AX-90358133; 1_1840580_AX-90480801; 1_1843894_AX-90485736; 1_1845013_AX-90451505; 1_1845509_AX-90410935
1812	Glyma.08G245500	3	8_21198706_AX-90484021; 8_21200352_AX-90368663; 8_21201511_AX-90406150
1813	Glyma.14G183800	6	14_44732233_AX-90500365; 14_44733880_AX-90398140; 14_44735962_AX-90481924; 14_44736977_AX-90333440; 14_44737426_AX-90352183; 14_44740860_AX-90404963
1814	Glyma.09G145600	4	9_36167178_AX-90388090; 9_36168412_AX-90453766; 9_36168559_AX-90321220; 9_36169321_AX-90328509
1815	Glyma.12G025600	3	12_1851517_AX-90351855; 12_1851807_AX-90504571; 12_1851893_AX-90315332
1816	Glyma.17G210500	1	17_34746980_AX-90305128
1817	Glyma.01G086600	3	1_25680531_AX-90346089; 1_25700753_AX-90343180; 1_25710006_AX-90406660
1818	Glyma.19G130200	2	19_38989777_AX-90381594; 19_38995340_AX-90321382
1819	Glyma.15G023200	5	15_1836792_AX-90325613; 15_1838107_AX-90369089; 15_1843710_AX-90308713; 15_1843951_AX-90491155; 15_1844146_AX-90421985
1820	Glyma.02G293400	2	2_47208243_AX-90500507; 2_47209457_AX-90380697
1821	Glyma.13G237600	1	13_34796202_AX-90499499
1822	Glyma.08G141000	1	8_10777788_AX-90308563
1823	Glyma.07G089000	4	7_8299210_AX-90498697; 7_8299938_AX-90393911; 7_8300175_AX-90446901; 7_8303926_AX-90320950
1824	Glyma.09G063000	3	9_6019034_AX-90366748; 9_6024808_AX-90507606; 9_6025749_AX-90429711
1825	Glyma.08G004200	2	8_300635_AX-90388324; 8_305217_AX-90319532
1826	Glyma.06G050000	1	6_3787146_AX-90370271
1827	Glyma.09G052900	3	9_4649895_AX-90379850; 9_4650830_AX-90436381; 9_4652789_AX-90433362
1828	Glyma.18G018200	1	18_1331239_AX-90363727
1829	Glyma.05G022700	3	5_1993339_AX-90449461; 5_1994776_AX-90456618; 5_1995818_AX-90521594
1830	Glyma.13G266600	4	13_36973523_AX-90416621; 13_36974001_AX-90439601; 13_36974365_AX-90439216; 13_36975526_AX-90525098
1831	Glyma.02G120800	1	2_11922071_AX-90376576
1832	Glyma.01G050000	1	1_5869767_AX-90328990
1833	Glyma.16G027200	4	16_2641559_AX-90373580; 16_2644752_AX-90446822; 16_2646259_AX-90369636; 16_2647226_AX-90449257
1834	Glyma.03G249800	6	3_44590049_AX-90412202; 3_44590248_AX-90342908; 3_44590356_AX-90370668; 3_44590519_AX-90428624; 3_44591705_AX-90452509; 3_44594650_AX-90491552
1835	Glyma.15G084500	4	15_6479694_AX-90494662; 15_6485481_AX-90469971; 15_6485682_AX-90487253; 15_6486722_AX-90484774
1836	Glyma.12G055400	2	12_4017863_AX-90308638; 12_4024893_AX-90452246
1837	Glyma.03G151400	3	3_36619696_AX-90336946; 3_36638967_AX-90334325; 3_36639726_AX-90371403
1838	Glyma.12G075800	4	12_5816344_AX-90513219; 12_5818634_AX-90337770; 12_5823524_AX-90452117; 12_5825021_AX-90431137
1839	Glyma.11G036800	7	11_2648508_AX-90498505; 11_2650374_AX-90379118; 11_2652630_AX-90492829; 11_2652814_AX-90370730; 11_2652924_AX-90323031; 11_2657853_AX-90404940; 11_2659358_AX-90424200
1840	Glyma.19G261300	3	19_50457818_AX-90466089; 19_50459352_AX-90432515; 19_50465488_AX-90414251
1841	Glyma.10G067200	2	10_6612490_AX-90459557; 10_6614657_AX-90490995
1842	Glyma.03G003400	6	3_308386_AX-90361960; 3_313840_AX-90407278; 3_314087_AX-90312655; 3_314600_AX-90395787; 3_322057_AX-90437493; 3_322438_AX-90332732
1843	Glyma.06G221400	3	6_27471475_AX-90463074; 6_27472279_AX-90520595; 6_27472899_AX-90478194
1844	Glyma.14G073000	1	14_6136527_AX-90467784
1845	Glyma.12G027600	4	12_2003580_AX-90440688; 12_2013454_AX-90339560; 12_2019624_AX-90454019; 12_2028235_AX-90422718
1846	Glyma.17G216100	1	17_36393671_AX-90328331
1847	Glyma.18G260500	3	18_54646808_AX-90383929; 18_54647370_AX-90443901; 18_54647422_AX-90346875
1848	Glyma.12G026600	2	12_1923502_AX-90316567; 12_1928244_AX-90367764
1849	Glyma.02G140000	3	2_14521502_AX-90480319; 2_14521924_AX-90430124; 2_14521978_AX-90457075
1850	Glyma.09G188000	1	9_41252140_AX-90464929
1851	Glyma.05G049900	4	5_4462321_AX-90502444; 5_4464410_AX-90468144; 5_4464589_AX-90321268; 5_4464996_AX-90425538
1852	Glyma.12G199600	1	12_36094008_AX-90329542
1853	Glyma.03G177300	3	3_38987728_AX-90485821; 3_38991768_AX-90476749; 3_38992400_AX-90334598
1854	Glyma.13G135900	9	13_24841343_AX-90334795; 13_24842433_AX-90513602; 13_24842484_AX-90395643; 13_24844364_AX-90388487; 13_24844701_AX-90487542; 13_24845128_AX-90396687; 13_24845887_AX-90429532; 13_24848304_AX-90486051; 13_24849322_AX-90325471
1855	Glyma.07G021000	1	7_1638150_AX-90365629
1856	Glyma.20G069800	6	20_24816816_AX-90444801; 20_24821230_AX-90370922; 20_24831835_AX-90424148; 20_24833535_AX-90314950; 20_24834260_AX-90320637; 20_24840941_AX-90382432
1857	Glyma.13G146400	2	13_25929775_AX-90345601; 13_25929970_AX-90455927
1858	Glyma.12G097100	1	12_8279331_AX-90380364
1859	Glyma.18G238600	3	18_52746172_AX-90512761; 18_52746227_AX-90317590; 18_52746624_AX-90386999
1860	Glyma.10G232800	4	10_46219308_AX-90333467; 10_46222385_AX-90340320; 10_46223897_AX-90395318; 10_46226177_AX-90426694
1861	Glyma.04G200500	3	4_47311445_AX-90375397; 4_47312487_AX-90331625; 4_47319054_AX-90316800
1862	Glyma.12G004100	3	12_321724_AX-90434110; 12_326411_AX-90406771; 12_326723_AX-90472721
1863	Glyma.07G157900	4	7_19516177_AX-90488223; 7_19520185_AX-90465649; 7_19524291_AX-90518424; 7_19524649_AX-90322762
1864	Glyma.19G224200	2	19_47638344_AX-90391416; 19_47646425_AX-90318020
1865	Glyma.14G167100	4	14_41320894_AX-90352117; 14_41326386_AX-90317529; 14_41329056_AX-90344824; 14_41329177_AX-90390937
1866	Glyma.12G079800	1	12_6256181_AX-90414576
1867	Glyma.06G145500	4	6_11874318_AX-90510508; 6_11875119_AX-90430049; 6_11875717_AX-90478619; 6_11876023_AX-90487015
1868	Glyma.08G107700	2	8_8288351_AX-90445471; 8_8288425_AX-90522105
1869	Glyma.07G174700	1	7_31512280_AX-90329704
1870	Glyma.17G035400	1	17_2599257_AX-90421686
1871	Glyma.20G184100	1	20_42223167_AX-90406953
1872	Glyma.14G176900	4	14_43634757_AX-90405077; 14_43640969_AX-90410089; 14_43641608_AX-90418940; 14_43641926_AX-90373639
1873	Glyma.13G127100	6	13_24009440_AX-90383269; 13_24011178_AX-90439402; 13_24011271_AX-90430575; 13_24014854_AX-90389789; 13_24015843_AX-90507832; 13_24016307_AX-90384175
1874	Glyma.08G078100	1	8_5958365_AX-90379249
1875	Glyma.14G084600	1	14_7426883_AX-90413143
1876	Glyma.01G018400	2	1_1774168_AX-90322307; 1_1775088_AX-90487692
1877	Glyma.17G074000	4	17_5778511_AX-90439013; 17_5782360_AX-90349180; 17_5782719_AX-90489524; 17_5783161_AX-90314958
1878	Glyma.02G282000	1	2_46430235_AX-90311808
1879	Glyma.05G183200	1	5_37080180_AX-90445642
1880	Glyma.13G317100	2	13_41161267_AX-90358781; 13_41161329_AX-90359846
1881	Glyma.20G032600	3	20_4205163_AX-90335116; 20_4211714_AX-90517230; 20_4211761_AX-90442114
1882	Glyma.02G125200	3	2_12503870_AX-90464025; 2_12510119_AX-90320271; 2_12512158_AX-90397024
1883	Glyma.12G063900	1	12_4700750_AX-90505872
1884	Glyma.03G117500	1	3_32682236_AX-90489112
1885	Glyma.12G081300	2	12_6426402_AX-90478261; 12_6426904_AX-90449596
1886	Glyma.05G104200	5	5_27711216_AX-90447422; 5_27714586_AX-90330141; 5_27721010_AX-90462829; 5_27727378_AX-90499978; 5_27727492_AX-90421036
1887	Glyma.01G231200	2	1_55832557_AX-90466650; 1_55837132_AX-90517164
1888	Glyma.20G013000	3	20_1120340_AX-90524438; 20_1120527_AX-90453722; 20_1120752_AX-90325012
1889	Glyma.20G156700	1	20_39590004_AX-90420193
1890	Glyma.20G193600	3	20_43238388_AX-90481670; 20_43238474_AX-90518000; 20_43238829_AX-90424932
1891	Glyma.16G196300	1	16_35783898_AX-90331511
1892	Glyma.15G162300	3	15_13850034_AX-90344997; 15_13851805_AX-90320622; 15_13854378_AX-90314873
1893	Glyma.18G176300	3	18_42037526_AX-90488901; 18_42037794_AX-90456239; 18_42038586_AX-90376604
1894	Glyma.13G093800	2	13_20903822_AX-90356193; 13_20903985_AX-90513331
1895	Glyma.11G131900	4	11_10104602_AX-90318887; 11_10109488_AX-90379400; 11_10109874_AX-90387845; 11_10113984_AX-90332100
1896	Glyma.10G164700	3	10_39879324_AX-90444202; 10_39886147_AX-90385238; 10_39892009_AX-90423610
1897	Glyma.20G070000	1	20_24882561_AX-90420009
1898	Glyma.06G238100	1	6_38904038_AX-90312486
1899	Glyma.10G069700	2	10_6860268_AX-90476865; 10_6860623_AX-90475723
1900	Glyma.02G129300	3	2_13234019_AX-90325779; 2_13242143_AX-90502317; 2_13243570_AX-90481318
1901	Glyma.01G117000	3	1_40364876_AX-90494502; 1_40368373_AX-90394476; 1_40371937_AX-90350103
1902	Glyma.17G230600	4	17_38567342_AX-90433516; 17_38569485_AX-90523270; 17_38569747_AX-90310734; 17_38571973_AX-90436883
1903	Glyma.18G116300	1	18_14229843_AX-90432359
1904	Glyma.07G090100	7	7_8430483_AX-90491467; 7_8431030_AX-90470449; 7_8431807_AX-90504010; 7_8436021_AX-90360074; 7_8436637_AX-90430829; 7_8440000_AX-90447010; 7_8440070_AX-90372121
1905	Glyma.05G037800	2	5_3356822_AX-90512769; 5_3363495_AX-90317033
1906	Glyma.04G057700	3	4_4705836_AX-90328293; 4_4706086_AX-90491703; 4_4706140_AX-90366948
1907	Glyma.07G010700	3	7_813460_AX-90418591; 7_817210_AX-90391077; 7_817799_AX-90376332
1908	Glyma.08G145300	1	8_11047413_AX-90449757
1909	Glyma.01G213600	3	1_54484657_AX-90481948; 1_54485922_AX-90377225; 1_54489344_AX-90450694
1910	Glyma.18G242700	3	18_53101449_AX-90340569; 18_53109281_AX-90420352; 18_53114868_AX-90408657
1911	Glyma.17G095700	3	17_7491343_AX-90440860; 17_7493345_AX-90311757; 17_7494574_AX-90492265
1912	Glyma.20G028000	2	20_3208150_AX-90491001; 20_3212000_AX-90366641
1913	Glyma.17G238400	2	17_39388238_AX-90463433; 17_39389465_AX-90448601
1914	Glyma.20G209700	2	20_44583088_AX-90383528; 20_44584218_AX-90511733
1915	Glyma.10G196600	2	10_42799342_AX-90483675; 10_42805586_AX-90468038
1916	Glyma.09G129100	3	9_32344375_AX-90519143; 9_32345126_AX-90492007; 9_32345904_AX-90307762
1917	Glyma.10G273000	3	10_49549306_AX-90337106; 10_49550449_AX-90353870; 10_49550565_AX-90467270
1918	Glyma.13G365400	1	13_45147693_AX-90501368
1919	Glyma.15G176400	6	15_16701436_AX-90360062; 15_16702114_AX-90425756; 15_16712311_AX-90342165; 15_16714108_AX-90478039; 15_16718477_AX-90442770; 15_16725519_AX-90520829
1920	Glyma.18G273000	5	18_55575980_AX-90378079; 18_55576067_AX-90360094; 18_55576692_AX-90402301; 18_55577773_AX-90508833; 18_55578922_AX-90422339
1921	Glyma.10G155900	4	10_39025176_AX-90338610; 10_39028645_AX-90386279; 10_39029258_AX-90356635; 10_39029676_AX-90313029
1922	Glyma.01G164800	4	1_50225358_AX-90451497; 1_50227923_AX-90418073; 1_50227964_AX-90451185; 1_50228676_AX-90451134
1923	Glyma.15G232000	3	15_43630647_AX-90485319; 15_43630923_AX-90344505; 15_43631434_AX-90461764
1924	Glyma.02G177500	3	2_29535094_AX-90457776; 2_29538575_AX-90476266; 2_29538818_AX-90468926
1925	Glyma.11G170600	2	11_18265504_AX-90430393; 11_18270426_AX-90497095
1926	Glyma.10G186800	1	10_41986191_AX-90471028
1927	Glyma.03G262500	5	3_45581339_AX-90406483; 3_45581734_AX-90395135; 3_45582370_AX-90325590; 3_45582429_AX-90503112; 3_45587332_AX-90368688
1928	Glyma.13G275100	1	13_37669210_AX-90456404
1929	Glyma.07G262700	3	7_43716117_AX-90314174; 7_43718337_AX-90387639; 7_43718801_AX-90365067
1930	Glyma.20G186200	2	20_42481836_AX-90332784; 20_42486304_AX-90351812
1931	Glyma.15G186300	2	15_19145240_AX-90324116; 15_19148581_AX-90488645
1932	Glyma.05G180300	4	5_36842413_AX-90405707; 5_36842566_AX-90518064; 5_36842819_AX-90341579; 5_36845809_AX-90358451
1933	Glyma.07G189300	1	7_35687213_AX-90402605
1934	Glyma.06G118600	2	6_9646508_AX-90331871; 6_9647302_AX-90397054
1935	Glyma.13G228000	6	13_34032800_AX-90425149; 13_34035193_AX-90463711; 13_34037360_AX-90507227; 13_34037523_AX-90348887; 13_34037602_AX-90326680; 13_34037784_AX-90316896
1936	Glyma.11G099700	3	11_7561630_AX-90346103; 11_7564279_AX-90397800; 11_7566309_AX-90483233
1937	Glyma.13G132800	6	13_24530406_AX-90352617; 13_24531091_AX-90383565; 13_24532382_AX-90425108; 13_24532454_AX-90306564; 13_24535142_AX-90501169; 13_24535649_AX-90415199
1938	Glyma.01G239200	2	1_56345160_AX-90418645; 1_56345532_AX-90330283
1939	Glyma.03G225000	1	3_42733320_AX-90454193
1940	Glyma.20G170900	1	20_40872382_AX-90523804
1941	Glyma.11G138600	2	11_10540617_AX-90395300; 11_10541291_AX-90312291
1942	Glyma.02G046600	5	2_4277919_AX-90329096; 2_4278152_AX-90403505; 2_4279929_AX-90517083; 2_4280168_AX-90379968; 2_4282693_AX-90383591
1943	Glyma.15G261500	4	15_49389844_AX-90459101; 15_49393586_AX-90341893; 15_49394007_AX-90357950; 15_49394644_AX-90308067
1944	Glyma.20G154400	1	20_39341306_AX-90482564
1945	Glyma.20G136500	1	20_37611475_AX-90462652
1946	Glyma.02G093900	3	2_8404798_AX-90338822; 2_8408582_AX-90331990; 2_8408921_AX-90320434
1947	Glyma.17G172400	4	17_17315149_AX-90348161; 17_17321809_AX-90411567; 17_17322300_AX-90456053; 17_17322837_AX-90371421
1948	Glyma.18G262800	2	18_54833154_AX-90465274; 18_54838877_AX-90513356
1949	Glyma.02G110600	6	2_10667591_AX-90355160; 2_10673773_AX-90503873; 2_10674205_AX-90466559; 2_10674478_AX-90397356; 2_10674532_AX-90334120; 2_10678184_AX-90408632
1950	Glyma.04G093900	1	4_8350369_AX-90338483
1951	Glyma.15G088600	3	15_6830255_AX-90426475; 15_6831579_AX-90477970; 15_6834700_AX-90490567
1952	Glyma.15G031800	1	15_2562314_AX-90350559
1953	Glyma.18G281400	1	18_56218796_AX-90334653
1954	Glyma.13G255200	2	13_36094196_AX-90442281; 13_36095605_AX-90391969
1955	Glyma.04G220400	3	4_49104089_AX-90383110; 4_49104346_AX-90512865; 4_49107166_AX-90405584
1956	Glyma.16G047300	2	16_4495728_AX-90416625; 16_4496509_AX-90455481
1957	Glyma.17G035500	2	17_2611188_AX-90453884; 17_2612795_AX-90305279
1958	Glyma.17G113900	4	17_9013714_AX-90509088; 17_9013762_AX-90320598; 17_9013888_AX-90330397; 17_9014713_AX-90366753
1959	Glyma.11G124100	2	11_9435678_AX-90362944; 11_9442143_AX-90518800
1960	Glyma.09G045500	2	9_3895500_AX-90486337; 9_3896481_AX-90403777
1961	Glyma.18G124700	2	18_16264417_AX-90449129; 18_16265444_AX-90506359
1962	Glyma.06G147600	2	6_12055032_AX-90476294; 6_12056320_AX-90459862
1963	Glyma.10G116600	4	10_29255198_AX-90383356; 10_29255239_AX-90320046; 10_29255923_AX-90337736; 10_29264204_AX-90400113
1964	Glyma.15G007200	1	15_592391_AX-90364428
1965	Glyma.03G125500	2	3_33920979_AX-90505957; 3_33921368_AX-90326629
1966	Glyma.09G063100	3	9_6040554_AX-90520919; 9_6042614_AX-90433777; 9_6045783_AX-90330294
1967	Glyma.18G129500	1	18_17555504_AX-90360847
1968	Glyma.13G123000	1	13_23623930_AX-90397632
1969	Glyma.06G229900	2	6_35340970_AX-90442948; 6_35346774_AX-90334168
1970	Glyma.14G060400	1	14_4908492_AX-90354682
1971	Glyma.14G190400	2	14_45540673_AX-90491601; 14_45543717_AX-90318530
1972	Glyma.17G168900	1	17_15630533_AX-90472334
1973	Glyma.03G096400	3	3_28359965_AX-90506618; 3_28360780_AX-90342223; 3_28360868_AX-90421601
1974	Glyma.10G093600	4	10_13355504_AX-90506676; 10_13356894_AX-90387179; 10_13357845_AX-90423936; 10_13357994_AX-90505113
1975	Glyma.10G242300	2	10_47085862_AX-90508136; 10_47088198_AX-90515837
1976	Glyma.19G260400	2	19_50366034_AX-90516323; 19_50368632_AX-90494536
1977	Glyma.18G216800	2	18_50385409_AX-90497246; 18_50387356_AX-90338252
1978	Glyma.06G320700	5	6_50937933_AX-90372458; 6_50945219_AX-90459830; 6_50945580_AX-90318180; 6_50947165_AX-90439029; 6_50947207_AX-90326091
1979	Glyma.05G079800	2	5_11363425_AX-90454800; 5_11371963_AX-90416739
1980	Glyma.13G292900	4	13_39287926_AX-90403429; 13_39288455_AX-90358863; 13_39289998_AX-90333162; 13_39290767_AX-90474797
1981	Glyma.15G140000	5	15_11438317_AX-90382155; 15_11439098_AX-90500026; 15_11439321_AX-90340406; 15_11440877_AX-90327752; 15_11442541_AX-90420298
1982	Glyma.16G044200	3	16_4162805_AX-90307402; 16_4163140_AX-90426622; 16_4164726_AX-90491376
1983	Glyma.03G136000	7	3_35143998_AX-90343927; 3_35144319_AX-90406051; 3_35145183_AX-90379343; 3_35146767_AX-90353810; 3_35157025_AX-90382200; 3_35170739_AX-90314929; 3_35170930_AX-90523795
1984	Glyma.04G101900	1	4_9388339_AX-90448687
1985	Glyma.01G058000	2	1_7643050_AX-90457032; 1_7645234_AX-90471031
1986	Glyma.17G239200	3	17_39478215_AX-90348011; 17_39478497_AX-90437012; 17_39478659_AX-90349030
1987	Glyma.17G262300	4	17_41582014_AX-90472959; 17_41582338_AX-90413607; 17_41585564_AX-90447989; 17_41585837_AX-90501243
1988	Glyma.12G056300	1	12_4103239_AX-90341899
1989	Glyma.13G322900	2	13_41728900_AX-90448400; 13_41731045_AX-90385200
1990	Glyma.09G045600	4	9_3905180_AX-90333663; 9_3906982_AX-90514902; 9_3907688_AX-90442950; 9_3908958_AX-90396665
1991	Glyma.12G110400	1	12_10525312_AX-90343271
1992	Glyma.17G257100	3	17_41116821_AX-90445707; 17_41117259_AX-90327524; 17_41123426_AX-90375763
1993	Glyma.17G170300	1	17_15977808_AX-90392069
1994	Glyma.04G136100	3	4_20317627_AX-90466264; 4_20317722_AX-90471186; 4_20317816_AX-90405052
1995	Glyma.01G028700	1	1_3018510_AX-90450488
1996	Glyma.06G168600	1	6_14098538_AX-90378861
1997	Glyma.05G159400	2	5_35144073_AX-90471254; 5_35144889_AX-90473992
1998	Glyma.10G286700	2	10_50627398_AX-90410828; 10_50629784_AX-90372690
[truncated: 190 more rows]
